# Supplementary material for: Damage of the Bone Marrow Stromal Precursors in Patients with Acute Leukemia at the Onset of the Disease and During Treatment
Source: Int J Mol Sci. 2024 Dec 11;25(24):13285. doi: 10.3390/ijms252413285 (PMC11677965; doi:10.3390/ijms252413285)
Supplement: Supplementary file 1 [file ijms-25-13285-s001.zip › Suplementary materials/Table S1 PCA secretome.xlsx]

## Sheet: ALL_debut_-_ALL_remission
Protein.accession.numbers	Gene.simbols	Protein.name	Protein.accession.number	Gene.simbol	comp1	comp2	comp3	comp4
P21333,P21333-2	FLNA	Filamin-A OS=Homo sapiens OX=9606 GN=FLNA PE=1 SV=4	P21333	FLNA	0.0883694	0.0545042	0.0789447	0.105376
P08670,V9HWE1	VIM,HEL113	Vimentin OS=Homo sapiens OX=9606 GN=VIM PE=1 SV=4	P08670	VIM	0.0865462	-0.0821773	0.065436	0.10223
Q09666	AHNAK	Neuroblast differentiation-associated protein AHNAK OS=Homo sapiens OX=9606 GN=AHNAK PE=1 SV=2	Q09666	AHNAK	0.0825128	0.053987	0.105641	0.115189
A0A024R4F1,P06733	ENO1,HEL-S-17	2-phospho-D-glycerate hydro-lyase OS=Homo sapiens OX=9606 GN=HEL-S-17 PE=2 SV=1	A0A024R4F1	ENO1	0.0792897	0.0207022	0.104614	0.115015
A0A6Q8PFJ0	LMNA	Prelamin-A/C OS=Homo sapiens OX=9606 GN=LMNA PE=1 SV=1	A0A6Q8PFJ0	LMNA	0.0723713	0.0632333	0.189343	0.14408
P68371,Q8IZ29	TUBB4B,TUBB2C	Tubulin beta-4B chain OS=Homo sapiens OX=9606 GN=TUBB4B PE=1 SV=1	P68371	TUBB4B	0.0723342	0.0684292	0.258924	0.184733
P26022	PTX3	Pentraxin-related protein PTX3 OS=Homo sapiens OX=9606 GN=PTX3 PE=1 SV=3	P26022	PTX3	0.0606095	0.0391227	0.123417	0.119834
A0A0S2Z3G9,O43707	ACTN4	Actinin alpha 4 isoform 1 (Fragment) OS=Homo sapiens OX=9606 GN=ACTN4 PE=2 SV=1	A0A0S2Z3G9	ACTN4	0.0575265	-0.0100724	0.0326476	0.0710726
I3L4N8,P63261	ACTG1	Actin, cytoplasmic 2 OS=Homo sapiens OX=9606 GN=ACTG1 PE=1 SV=9	I3L4N8	ACTG1	0.0573812	0.00391428	0.213073	0.173296
P11021,V9HWB4	HSPA5,HEL-S-89n	Endoplasmic reticulum chaperone BiP OS=Homo sapiens OX=9606 GN=HSPA5 PE=1 SV=2	P11021	HSPA5	0.0517494	0.0251479	0.120315	0.0997076
P07737	PFN1	Profilin-1 OS=Homo sapiens OX=9606 GN=PFN1 PE=1 SV=2	P07737	PFN1	0.050505	0.000916598	0.0084677	0.0505389
A0A024QZN4,A0A384NYN5,P18206,P18206-2,V9HWK2	VCL,HEL114	Metavinculin OS=Homo sapiens OX=9606 GN=VCL PE=3 SV=1	A0A024QZN4	VCL	0.0482956	0.0393578	0.0868808	0.0828025
D6RGG3	COL12A1	Collagen alpha-1(XII) chain OS=Homo sapiens OX=9606 GN=COL12A1 PE=1 SV=1	D6RGG3	COL12A1	0.0467457	-0.0596416	-0.131756	-0.0261442
D9ZGF2,P12111	COL6A3	Collagen, type VI, alpha 3 OS=Homo sapiens OX=9606 GN=COL6A3 PE=2 SV=1	D9ZGF2	COL6A3	0.045386	-0.0334054	0.0154262	0.0588245
P07951-2,V9HW25	TPM2	Isoform 2 of Tropomyosin beta chain OS=Homo sapiens OX=9606 GN=TPM2	P07951	TPM2	0.0447968	0.0311071	0.145563	0.118261
F5H5D3	TUBA1C	Tubulin alpha chain OS=Homo sapiens OX=9606 GN=TUBA1C PE=1 SV=1	F5H5D3	TUBA1C	0.0418303	0.0302716	0.123502	0.0920916
A0A024R5Z7,P07355	ANXA2	Annexin OS=Homo sapiens OX=9606 GN=ANXA2 PE=2 SV=1	A0A024R5Z7	ANXA2	0.0393657	0.0180479	0.1265	0.104252
P07900-2	HSP90AA1	Isoform 2 of Heat shock protein HSP 90-alpha OS=Homo sapiens OX=9606 GN=HSP90AA1	P07900	HSP90AA1	0.038316	0.0307183	0.0982301	0.0744374
A0A384P5H7,P12109	COL6A1	Collagen, type VI, alpha 1, isoform CRA_b OS=Homo sapiens OX=9606 GN=COL6A1 PE=2 SV=1	A0A384P5H7	COL6A1	0.0354403	-0.0640064	0.0443585	0.093028
B4DMR3		cDNA FLJ51896, highly similar to Glia-derived nexin OS=Homo sapiens OX=9606 PE=2 SV=1	B4DMR3		0.0326532	0.00533631	-0.0334115	0.0173608
Q5D044	LAMA4	LAMA4 protein OS=Homo sapiens OX=9606 GN=LAMA4 PE=2 SV=1	Q5D044	LAMA4	0.0323949	0.0142572	0.0975524	0.0849001
A0A384MDP3,P12110	COL6A2	Epididymis secretory sperm binding protein OS=Homo sapiens OX=9606 PE=2 SV=1	A0A384MDP3	COL6A2	0.0320183	0.0247719	0.087406	0.0689438
Q01995,Q5U0D2	TAGLN	Transgelin OS=Homo sapiens OX=9606 GN=TAGLN PE=1 SV=4	Q01995	TAGLN	0.0317236	-0.0145654	0.0559968	0.0682447
O75369,O75369-2,O75369-9	FLNB	Filamin-B OS=Homo sapiens OX=9606 GN=FLNB PE=1 SV=2	O75369	FLNB	0.0300928	0.030059	0.0360254	0.0399904
Q02818	NUCB1	Nucleobindin-1 OS=Homo sapiens OX=9606 GN=NUCB1 PE=1 SV=4	Q02818	NUCB1	0.0298953	-0.0252901	-0.0177931	0.0168739
P14625,Q5CAQ5,V9HWP2	HSP90B1,HEL-S-125m,TRA1	Endoplasmin OS=Homo sapiens OX=9606 GN=HSP90B1 PE=1 SV=1	P14625	HSP90B1	0.0295989	0.0191399	0.0827131	0.066222
A0A384MR27,P09382	LGALS1	Galectin OS=Homo sapiens OX=9606 PE=2 SV=1	A0A384MR27	LGALS1	0.0286	-0.0274561	-0.0269664	0.0165867
A0A384N6H1,P13639	EEF2	Epididymis secretory sperm binding protein OS=Homo sapiens OX=9606 PE=2 SV=1	A0A384N6H1	EEF2	0.0285247	0.0132489	0.0121563	0.0261879
B3KQT9,P30101,V9HVY3	PDIA3,HEL-S-269	Protein disulfide-isomerase OS=Homo sapiens OX=9606 PE=2 SV=1	B3KQT9	PDIA3	0.0277953	0.0195505	0.0603903	0.0567207
P26038,V9HWC0	MSN,HEL70	Moesin OS=Homo sapiens OX=9606 GN=MSN PE=1 SV=3	P26038	MSN	0.0270394	-0.0254604	0.00462217	0.0273615
A0A024R972,P11047	LAMC1	Laminin, gamma 1 (Formerly LAMB2), isoform CRA_a OS=Homo sapiens OX=9606 GN=LAMC1 PE=4 SV=1	A0A024R972	LAMC1	0.0264461	-0.000189264	0.0134012	0.0273428
P62937,V9HWF5	PPIA,HEL-S-69p	Peptidyl-prolyl cis-trans isomerase A OS=Homo sapiens OX=9606 GN=PPIA PE=1 SV=2	P62937	PPIA	0.025798	-0.0152487	-0.0099843	0.0192149
A0A024R5Z9,P14618-2	PKM,PKM2	Pyruvate kinase OS=Homo sapiens OX=9606 GN=PKM2 PE=3 SV=1	A0A024R5Z9	PKM	0.0251253	0.0113456	0.0236461	0.0327489
A0A024R8S5,P07237	P4HB	Protein disulfide-isomerase OS=Homo sapiens OX=9606 GN=P4HB PE=2 SV=1	A0A024R8S5	P4HB	0.0248534	-0.0177428	0.0245628	0.0442916
A0A0S2Z4Q2,Q15582	TGFBI	Transforming growth factor-beta-induced protein ig-h3 (Fragment) OS=Homo sapiens OX=9606 GN=TGFBI PE=2 SV=1	A0A0S2Z4Q2	TGFBI	0.0241946	-0.100238	-0.00969055	0.0302176
Q6ZN40	TPM1	Tropomyosin 1 (Alpha), isoform CRA_f OS=Homo sapiens OX=9606 GN=TPM1 PE=1 SV=1	Q6ZN40	TPM1	0.0239585	0.000352007	0.104639	0.079831
A0A024R1N1,P35579	MYH9	Myosin, heavy polypeptide 9, non-muscle, isoform CRA_a OS=Homo sapiens OX=9606 GN=MYH9 PE=3 SV=1	A0A024R1N1	MYH9	0.0227303	0.0169894	-0.0366658	-0.00950132
A3KC71	okuribin	Nuclear envelope protein okuribin OS=Homo sapiens OX=9606 GN=okuribin PE=2 SV=1	A3KC71	okuribin	0.0215215	0.0182594	0.0195115	0.0237783
A0A140VJI7,Q16610	ECM1	Testicular tissue protein Li 61 OS=Homo sapiens OX=9606 PE=2 SV=1	A0A140VJI7	ECM1	0.0212202	0.0252703	-0.0510213	-0.0180537
A0A804HKE7,E7EVA0	MAP4	Microtubule-associated protein 4 OS=Homo sapiens OX=9606 GN=MAP4 PE=4 SV=1	A0A804HKE7	MAP4	0.020805	0.0221359	0.0190398	0.0229979
A0A3B3ISR2,B4DPQ0	C1R	Complement subcomponent C1r OS=Homo sapiens OX=9606 GN=C1R PE=1 SV=1	A0A3B3ISR2	C1R	0.0198574	0.0170634	-0.00107998	0.0106822
P13797	PLS3	Plastin-3 OS=Homo sapiens OX=9606 GN=PLS3 PE=1 SV=4	P13797	PLS3	0.0198417	0.00637772	0.0135472	0.0210658
E7EN65,P15502-2	ELN	Elastin OS=Homo sapiens OX=9606 GN=ELN PE=1 SV=1	E7EN65	ELN	0.0196762	0.012975	0.00214095	0.0140686
P09871	C1S	Complement C1s subcomponent OS=Homo sapiens OX=9606 GN=C1S PE=1 SV=1	P09871	C1S	0.0195437	0.0246772	0.0267743	0.0244899
Q4ZHG4	FNDC1	Fibronectin type III domain-containing protein 1 OS=Homo sapiens OX=9606 GN=FNDC1 PE=2 SV=4	Q4ZHG4	FNDC1	0.0194675	0.0055647	-0.0142743	0.0108123
A0A024RD80,P08238	HSP90AB1	Heat shock protein 90kDa alpha (Cytosolic), class B member 1, isoform CRA_a OS=Homo sapiens OX=9606 GN=HSP90AB1 PE=3 SV=1	A0A024RD80	HSP90AB1	0.0193615	0.0209864	0.0491269	0.0385921
A0A384MEF1,P06396	GSN	Actin-depolymerizing factor OS=Homo sapiens OX=9606 PE=2 SV=1	A0A384MEF1	GSN	0.0186241	-0.00542395	-0.0304388	0.00540614
A0A024R969,P36222	CHI3L1	Chitinase-3-like protein 1 OS=Homo sapiens OX=9606 GN=CHI3L1 PE=3 SV=1	A0A024R969	CHI3L1	0.0181717	0.00717003	0.0886144	0.0618272
A0A0K0K1J1,P01034	CST3,HEL-S-2	Epididymis secretory protein Li 2 OS=Homo sapiens OX=9606 GN=HEL-S-2 PE=2 SV=1	A0A0K0K1J1	CST3	0.0178627	0.0131931	0.0399417	0.0291282
Q13813-2	SPTAN1	Isoform 2 of Spectrin alpha chain, non-erythrocytic 1 OS=Homo sapiens OX=9606 GN=SPTAN1	Q13813	SPTAN1	0.0177415	0.0141577	0.00590808	0.0137541
Q08431	MFGE8	Lactadherin OS=Homo sapiens OX=9606 GN=MFGE8 PE=1 SV=3	Q08431	MFGE8	0.017455	0.016383	0.0243055	0.0241091
Q6IPT9	EEF1A1	Elongation factor 1-alpha OS=Homo sapiens OX=9606 GN=EEF1A1 PE=2 SV=1	Q6IPT9	EEF1A1	0.0171316	0.00598626	0.0349655	0.032905
G3V3X5,Q14767,Q6AZ94	LTBP2	Latent-transforming growth factor beta-binding protein 2 OS=Homo sapiens OX=9606 GN=LTBP2 PE=1 SV=1	G3V3X5	LTBP2	0.0171073	0.0120039	-0.0626543	-0.0217494
A0A7I2V4I6,P22626	HNRNPA2B1	Heterogeneous nuclear ribonucleoproteins A2/B1 OS=Homo sapiens OX=9606 GN=HNRNPA2B1 PE=1 SV=1	A0A7I2V4I6	HNRNPA2B1	0.0171028	0.0030621	0.034461	0.0322246
P11142,V9HW22	HSPA8,HEL-S-72p	Heat shock cognate 71 kDa protein OS=Homo sapiens OX=9606 GN=HSPA8 PE=1 SV=1	P11142	HSPA8	0.0169484	-0.0151249	-0.000867965	0.0250709
Q07954	LRP1	Prolow-density lipoprotein receptor-related protein 1 OS=Homo sapiens OX=9606 GN=LRP1 PE=1 SV=2	Q07954	LRP1	0.016879	0.0182553	0.00643341	0.0117658
A0A024R5K8,P50454	SERPINH1	Collagen-binding protein OS=Homo sapiens OX=9606 GN=SERPINH1 PE=3 SV=1	A0A024R5K8	SERPINH1	0.0167004	0.00803509	0.0352281	0.0328301
Q15149	PLEC	Plectin OS=Homo sapiens OX=9606 GN=PLEC PE=1 SV=3	Q15149	PLEC	0.0164214	0.0165847	-0.0320718	-0.00907057
A0A0S2Z4F1,Q12805,Q12805-4	EFEMP1	EGF containing fibulin-like extracellular matrix protein 1 isoform 1 (Fragment) OS=Homo sapiens OX=9606 GN=EFEMP1 PE=2 SV=1	A0A0S2Z4F1	EFEMP1	0.0164133	0.00688674	-0.0393048	-0.00596797
P17936,P17936-2	IGFBP3	Insulin-like growth factor-binding protein 3 OS=Homo sapiens OX=9606 GN=IGFBP3 PE=1 SV=2	P17936	IGFBP3	0.0159383	0.0232784	0.0126783	0.00868665
A0A5K1VW97,H0YMF1,P16112,P16112-2	ACAN	Aggrecan core protein OS=Homo sapiens OX=9606 GN=ACAN PE=1 SV=2	A0A5K1VW97	ACAN	0.0158391	0.0117351	0.0166217	0.0186125
J3KN67	TPM3	Tropomyosin alpha-3 chain OS=Homo sapiens OX=9606 GN=TPM3 PE=1 SV=1	J3KN67	TPM3	0.0156725	0.01873	0.0243472	0.019939
A0A024RAQ9,P13611,Q59FG9	VCAN,CSPG2	Chondroitin sulfate proteoglycan 2 (Versican), isoform CRA_b OS=Homo sapiens OX=9606 GN=CSPG2 PE=3 SV=1	A0A024RAQ9	VCAN	0.0154228	0.0368243	-0.0680125	-0.0247708
P04792,V9HW43	HSPB1,HEL-S-102	Heat shock protein beta-1 OS=Homo sapiens OX=9606 GN=HSPB1 PE=1 SV=2	P04792	HSPB1	0.0152656	0.00747562	0.0243234	0.0199827
E9PGN7	SERPING1	Plasma protease C1 inhibitor OS=Homo sapiens OX=9606 GN=SERPING1 PE=1 SV=1	E9PGN7	SERPING1	0.0151133	0.00631133	0.0280488	0.0236534
A1KY36		Cell proliferation-inducing protein 41 OS=Homo sapiens OX=9606 PE=2 SV=1	A1KY36		0.0150544	0.00619713	-0.0176656	0.00359577
Q8IUX7	AEBP1	Adipocyte enhancer-binding protein 1 OS=Homo sapiens OX=9606 GN=AEBP1 PE=1 SV=1	Q8IUX7	AEBP1	0.014776	0.0181204	0.00796473	0.0101989
G3XAP6,P49747	COMP	Cartilage oligomeric matrix protein OS=Homo sapiens OX=9606 GN=COMP PE=1 SV=1	G3XAP6	COMP	0.0147213	0.020187	-0.00221459	0.00208348
P50395,Q6IAT1	GDI2	Rab GDP dissociation inhibitor beta OS=Homo sapiens OX=9606 GN=GDI2 PE=1 SV=2	P50395	GDI2	0.0145374	0.00818364	0.0101768	0.0147764
A0A090N8Y2,P13667	PDIA4,ERP70	Protein disulfide-isomerase A4 OS=Homo sapiens OX=9606 GN=ERP70 PE=2 SV=1	A0A090N8Y2	PDIA4	0.0139943	0.0151609	0.0283442	0.0223112
Q8NBS9	TXNDC5	Thioredoxin domain-containing protein 5 OS=Homo sapiens OX=9606 GN=TXNDC5 PE=1 SV=2	Q8NBS9	TXNDC5	0.0132708	0.00894177	0.00150789	0.00794299
P80303	NUCB2	Nucleobindin-2 OS=Homo sapiens OX=9606 GN=NUCB2 PE=1 SV=3	P80303	NUCB2	0.0127496	0.00874754	-0.00618484	0.0040468
A0A024R374,E9PHZ5,P07858	CTSB	Cathepsin B OS=Homo sapiens OX=9606 GN=CTSB PE=2 SV=1	A0A024R374	CTSB	0.0127387	-0.00886528	-0.00424736	0.0144151
O00391	QSOX1	Sulfhydryl oxidase 1 OS=Homo sapiens OX=9606 GN=QSOX1 PE=1 SV=3	O00391	QSOX1	0.0127273	-0.0351883	-0.0314029	0.00540614
P35555	FBN1	Fibrillin-1 OS=Homo sapiens OX=9606 GN=FBN1 PE=1 SV=4	P35555	FBN1	0.0124353	0.0584908	-0.060684	-0.0426623
Q15063-5	POSTN	Isoform 5 of Periostin OS=Homo sapiens OX=9606 GN=POSTN	Q15063	POSTN	0.0115557	-0.13848	-0.284589	-0.0853995
Q4LE36	ACLY	ATP-citrate (pro-S-)-lyase (Fragment) OS=Homo sapiens OX=9606 GN=ACLY variant protein PE=2 SV=1	Q4LE36	ACLY	0.011452	0.00737682	0.0229053	0.01914
P23528,V9HWI5	CFL1,HEL-S-15	Cofilin-1 OS=Homo sapiens OX=9606 GN=CFL1 PE=1 SV=3	P23528	CFL1	0.0112785	0.00427613	0.00426613	0.0118883
A0A0S2Z491,P06748	NPM1	Nucleophosmin (Fragment) OS=Homo sapiens OX=9606 GN=NPM1 PE=2 SV=1	A0A0S2Z491	NPM1	0.0109649	0.0118898	0.0321204	0.0231353
P07942	LAMB1	Laminin subunit beta-1 OS=Homo sapiens OX=9606 GN=LAMB1 PE=1 SV=2	P07942	LAMB1	0.0108704	-0.00658062	0.0233741	0.0258009
A0A384MTL2,P37802	TAGLN2	Transgelin OS=Homo sapiens OX=9606 PE=2 SV=1	A0A384MTL2	TAGLN2	0.0108691	-0.000846482	-0.0213314	9.36398e-05
Q15293,V9HW95	RCN1	Reticulocalbin-1 OS=Homo sapiens OX=9606 GN=RCN1 PE=1 SV=1	Q15293	RCN1	0.0107718	0.0151653	0.00107796	0.00451558
Q92626	PXDN	Peroxidasin homolog OS=Homo sapiens OX=9606 GN=PXDN PE=1 SV=2	Q92626	PXDN	0.0106685	0.00144119	-0.0305137	-0.00762852
Q02809	PLOD1	Procollagen-lysine,2-oxoglutarate 5-dioxygenase 1 OS=Homo sapiens OX=9606 GN=PLOD1 PE=1 SV=2	Q02809	PLOD1	0.0106455	0.00901029	0.0144782	0.0144954
P60174-3	TPI1	Isoform 2 of Triosephosphate isomerase OS=Homo sapiens OX=9606 GN=TPI1	P60174	TPI1	0.0105598	-0.00887006	-0.0352599	-0.00039953
A0A024R228,B4DUQ1,P61978	HNRNPK,HNRPK	Heterogeneous nuclear ribonucleoprotein K OS=Homo sapiens OX=9606 GN=HNRPK PE=4 SV=1	A0A024R228	HNRNPK	0.0104149	0.00877145	0.0239232	0.0188528
P63241	EIF5A	Eukaryotic translation initiation factor 5A-1 OS=Homo sapiens OX=9606 GN=EIF5A PE=1 SV=2	P63241	EIF5A	0.0104149	0.00877145	0.0239232	0.0188528
B4E3Q1,O94985	CLSTN1	cDNA FLJ61580, highly similar to Calsyntenin-1 OS=Homo sapiens OX=9606 PE=2 SV=1	B4E3Q1	CLSTN1	0.0102126	0.00274659	0.00477957	0.00868041
P07108	DBI	Acyl-CoA-binding protein OS=Homo sapiens OX=9606 GN=DBI PE=1 SV=2	P07108	DBI	0.00960953	0.0100073	-0.00363563	0.00138353
Q6UVK1	CSPG4	Chondroitin sulfate proteoglycan 4 OS=Homo sapiens OX=9606 GN=CSPG4 PE=1 SV=2	Q6UVK1	CSPG4	0.00957546	0.00530001	-0.0205434	-0.00531874
J3KND3,P60660	MYL6	Myosin light polypeptide 6 OS=Homo sapiens OX=9606 GN=MYL6 PE=1 SV=1	J3KND3	MYL6	0.00940211	-0.00313716	0.0246546	0.0249082
A0A384NPQ2,Q06830	PRDX1	Epididymis secretory sperm binding protein OS=Homo sapiens OX=9606 PE=2 SV=1	A0A384NPQ2	PRDX1	0.00904865	-0.010724	-0.00989534	0.0106749
P08603	CFH	Complement factor H OS=Homo sapiens OX=9606 GN=CFH PE=1 SV=4	P08603	CFH	0.00896957	0.00464581	-0.0197882	-0.00264688
P29401,P29401-2,V9HWD9	TKT,HEL107	Transketolase OS=Homo sapiens OX=9606 GN=TKT PE=1 SV=3	P29401	TKT	0.00871434	0.00366354	0.0246874	0.0211626
Q9Y490	TLN1	Talin-1 OS=Homo sapiens OX=9606 GN=TLN1 PE=1 SV=3	Q9Y490	TLN1	0.00863245	0.0111184	0.0239649	0.0141021
P04075,V9HWN7	ALDOA,HEL-S-87p	Fructose-bisphosphate aldolase A OS=Homo sapiens OX=9606 GN=ALDOA PE=1 SV=2	P04075	ALDOA	0.0086126	0.0034479	0.0463059	0.0253327
A2RTY6,D3DRR6,P19823,Q5T985	ITIH2	Inter-alpha (Globulin) inhibitor H2 OS=Homo sapiens OX=9606 GN=ITIH2 PE=2 SV=1	A2RTY6	ITIH2	0.00842901	0.00549123	0.0239531	0.0183409
M1LAK4,Q9NRN5	OLFML3	Olfactomedin-like 3, isoform CRA_b OS=Homo sapiens OX=9606 GN=OLFML3 PE=3 SV=1	M1LAK4	OLFML3	0.00833374	0.00146509	-0.000405712	0.00684643
A6NLG9,A8K7E0,B4DDQ2,P21810,Q53FI4	BGN	Biglycan OS=Homo sapiens OX=9606 PE=2 SV=1	A6NLG9	BGN	0.00832261	0.00997243	0.11069	0.0723898
A0A384N669,P51884	LUM	Lumican OS=Homo sapiens OX=9606 PE=2 SV=1	A0A384N669	LUM	0.00820062	-0.0274076	-0.047439	-0.00966362
A0A024RAB6	HSPG2	Heparan sulfate proteoglycan 2 (Perlecan), isoform CRA_b OS=Homo sapiens OX=9606 GN=HSPG2 PE=4 SV=1	A0A024RAB6	HSPG2	0.00819461	0.0223142	0.00636763	0.00229105
A0A2U3TZU2	GPI	Glucose-6-phosphate isomerase OS=Homo sapiens OX=9606 GN=GPI PE=1 SV=1	A0A2U3TZU2	GPI	0.00802128	0.00868115	0.0083168	0.00815134
B4DJQ5,K7ELL7	PRKCSH	Glucosidase 2 subunit beta OS=Homo sapiens OX=9606 PE=2 SV=1	B4DJQ5	PRKCSH	0.00801847	0.000766278	0.0174872	0.0146952
P24593	IGFBP5	Insulin-like growth factor-binding protein 5 OS=Homo sapiens OX=9606 GN=IGFBP5 PE=1 SV=1	P24593	IGFBP5	0.00793246	0.00604044	-0.0187703	-0.00503782
B3KNF2,O76061,Q6FHC9	STC2	cDNA FLJ14484 fis, clone MAMMA1002485, highly similar to Stanniocalcin-2 OS=Homo sapiens OX=9606 PE=2 SV=1	B3KNF2	STC2	0.00784661	0.00597812	0.00880936	0.00860237
P14543	NID1	Nidogen-1 OS=Homo sapiens OX=9606 GN=NID1 PE=1 SV=3	P14543	NID1	0.00784661	0.00597812	0.00880936	0.00860237
P15311,Q6NUR7	EZR	Ezrin OS=Homo sapiens OX=9606 GN=EZR PE=1 SV=4	P15311	EZR	0.00769791	-0.00171562	0.0189768	0.0174045
P00338,V9HWB9	LDHA,HEL-S-133P	L-lactate dehydrogenase A chain OS=Homo sapiens OX=9606 GN=LDHA PE=1 SV=2	P00338	LDHA	0.00769462	-0.0183407	-0.000945825	0.0210808
P02787	TF	Serotransferrin OS=Homo sapiens OX=9606 GN=TF PE=1 SV=3	P02787	TF	0.00765009	0.0104465	0.0351621	0.0222238
P04083,Q5TZZ9	ANXA1	Annexin A1 OS=Homo sapiens OX=9606 GN=ANXA1 PE=1 SV=2	P04083	ANXA1	0.00751351	-0.0224291	0.0022751	0.0192032
A0A024R1W3,Q96AY3	FKBP10	Peptidylprolyl isomerase OS=Homo sapiens OX=9606 GN=FKBP10 PE=4 SV=1	A0A024R1W3	FKBP10	0.00737159	-0.0146908	-0.02503	0.00283416
Q96D15	RCN3	Reticulocalbin-3 OS=Homo sapiens OX=9606 GN=RCN3 PE=1 SV=1	Q96D15	RCN3	0.00735667	0.00257627	0.0271949	0.0212687
Q53FJ5		Prosaposin (Variant Gaucher disease and variant metachromatic leukodystrophy) variant (Fragment) OS=Homo sapiens OX=9606 PE=2 SV=1	Q53FJ5		0.00734281	-0.017615	-0.0255345	-0.00103628
D3YTG3	ABI3BP	Target of Nesh-SH3 OS=Homo sapiens OX=9606 GN=ABI3BP PE=1 SV=2	D3YTG3	ABI3BP	0.00727066	0.00785043	-0.00906269	-0.000589931
Q14974	KPNB1	Importin subunit beta-1 OS=Homo sapiens OX=9606 GN=KPNB1 PE=1 SV=2	Q14974	KPNB1	0.00724072	0.00532391	0.00956459	0.00930467
A0A024RBB7,P55209	NAP1L1	Nucleosome assembly protein 1-like 1, isoform CRA_a OS=Homo sapiens OX=9606 GN=NAP1L1 PE=3 SV=1	A0A024RBB7	NAP1L1	0.00718481	0.00778811	0.018517	0.0135965
O43854,O43854-2	EDIL3	EGF-like repeat and discoidin I-like domain-containing protein 3 OS=Homo sapiens OX=9606 GN=EDIL3 PE=1 SV=1	O43854	EDIL3	0.00718481	0.00778811	0.018517	0.0135965
P62258,V9HW98	YWHAE,HEL2	14-3-3 protein epsilon OS=Homo sapiens OX=9606 GN=YWHAE PE=1 SV=1	P62258	YWHAE	0.00710492	0.000401025	0.0142753	0.0174982
A0A024RCA7,P05387	RPLP2	60S acidic ribosomal protein P2 OS=Homo sapiens OX=9606 GN=RPLP2 PE=3 SV=1	A0A024RCA7	RPLP2	0.00703611	9.43713e-05	0.0286844	0.0221115
A0A384NY64,P24844,Q6IBG1	MYL9	Epididymis secretory sperm binding protein OS=Homo sapiens OX=9606 PE=2 SV=1	A0A384NY64	MYL9	0.00695539	0.00715161	0.00883024	0.00915173
A0A024R1S8,Q14847	LASP1	LIM and SH3 domain protein 1 OS=Homo sapiens OX=9606 GN=LASP1 PE=4 SV=1	A0A024R1S8	LASP1	0.0068095	0.00737275	0.00982725	0.00929843
Q14315	FLNC	Filamin-C OS=Homo sapiens OX=9606 GN=FLNC PE=1 SV=3	Q14315	FLNC	0.0068095	0.00737275	0.00982725	0.00929843
A0A140VJM4,B3KY04,Q96CX2	KCTD12	Potassium channel tetramerisation domain containing 12 OS=Homo sapiens OX=9606 GN=KCTD12 PE=2 SV=1	A0A140VJM4	KCTD12	0.00663483	0.00466971	0.0103198	0.0105407
Q08629	SPOCK1	Testican-1 OS=Homo sapiens OX=9606 GN=SPOCK1 PE=1 SV=1	Q08629	SPOCK1	0.00649607	-0.00283157	-0.0396363	-0.0140335
P02751-8	FN1	Isoform 8 of Fibronectin OS=Homo sapiens OX=9606 GN=FN1	P02751	FN1	0.00649011	0.00449319	-0.00781491	0.000202886
P49767	VEGFC	Vascular endothelial growth factor C OS=Homo sapiens OX=9606 GN=VEGFC PE=1 SV=1	P49767	VEGFC	0.00643419	0.00695738	0.0011375	0.0040745
A0A024RBS2,A8K4Z4,P05388	RPLP0	60S acidic ribosomal protein P0 OS=Homo sapiens OX=9606 GN=RPLP0 PE=3 SV=1	A0A024RBS2	RPLP0	0.00640425	0.00443087	0.0197648	0.0144705
A0A384P5S0,Q9NVA2	SEPTIN11	Septin OS=Homo sapiens OX=9606 PE=2 SV=1	A0A384P5S0	SEPTIN11	0.00640425	0.00443087	0.0197648	0.0144705
B0YJ88,P35241	RDX	Radixin OS=Homo sapiens OX=9606 GN=RDX PE=2 SV=1	B0YJ88	RDX	0.00634834	0.00689506	0.0287172	0.0191962
Q562R1	ACTBL2	Beta-actin-like protein 2 OS=Homo sapiens OX=9606 GN=ACTBL2 PE=1 SV=2	Q562R1	ACTBL2	0.00620361	0.00671854	0.0105825	0.00887393
Q14766	LTBP1	Latent-transforming growth factor beta-binding protein 1 OS=Homo sapiens OX=9606 GN=LTBP1 PE=1 SV=4	Q14766	LTBP1	0.00614886	0.00878508	0.000403155	0.00279027
P08697	SERPINF2	Alpha-2-antiplasmin OS=Homo sapiens OX=9606 GN=SERPINF2 PE=1 SV=3	P08697	SERPINF2	0.00605888	0.00654202	-0.00755225	-0.000956686
A0A087WYR3	TPD52L2	Tumor protein D54 OS=Homo sapiens OX=9606 GN=TPD52L2 PE=1 SV=1	A0A087WYR3	TPD52L2	0.00602894	0.00401551	0.011075	0.0101349
B2ZZ89,Q01082	SPTBN1	Spectrin beta chain OS=Homo sapiens OX=9606 GN=SPTBN1 PE=2 SV=1	B2ZZ89	SPTBN1	0.00594013	0.0013748	-0.0160121	-0.00288723
A0A024RDW8,P08572	COL4A2	Collagen, type IV, alpha 2, isoform CRA_a OS=Homo sapiens OX=9606 GN=COL4A2 PE=4 SV=1	A0A024RDW8	COL4A2	0.0059203	-0.0135814	-0.0915773	-0.0377556
A0A0B4J2C3,A0A0P1J1R0,P13693,Q5W0H4	TPT1,seTCTP	Translationally-controlled tumor protein OS=Homo sapiens OX=9606 GN=TPT1 PE=1 SV=1	A0A0B4J2C3	TPT1	0.00591019	-0.00115171	0.00261519	0.00601245
Q15942	ZYX	Zyxin OS=Homo sapiens OX=9606 GN=ZYX PE=1 SV=1	Q15942	ZYX	0.00591019	-0.00115171	0.00261519	0.00601245
A0A7P0TAW3,P55072,V9HW80	VCP,HEL-S-70	15S Mg(2+)-ATPase p97 subunit OS=Homo sapiens OX=9606 GN=VCP PE=1 SV=1	A0A7P0TAW3	VCP	0.00578053	-0.0239318	-0.00390718	0.00783531
A0A7P0Z497	PPIB	Peptidyl-prolyl cis-trans isomerase OS=Homo sapiens OX=9606 GN=PPIB PE=1 SV=1	A0A7P0Z497	PPIB	0.0056439	-0.0144103	-0.014809	0.00441355
A8K7F6,P60842	EIF4A1	RNA helicase OS=Homo sapiens OX=9606 PE=2 SV=1	A8K7F6	EIF4A1	0.00559772	0.00606434	0.0113377	0.00875844
E7EUF1,Q13822-3	ENPP2	Ectonucleotide pyrophosphatase/phosphodiesterase family member 2 OS=Homo sapiens OX=9606 GN=ENPP2 PE=1 SV=1	E7EUF1	ENPP2	0.005453	0.00588782	-0.00679702	-0.00096449
Q15113	PCOLCE	Procollagen C-endopeptidase enhancer 1 OS=Homo sapiens OX=9606 GN=PCOLCE PE=1 SV=2	Q15113	PCOLCE	0.00539575	0.0192821	0.000698776	-0.00176023
B2R582		cDNA, FLJ92374, highly similar to Homo sapiens C-type lectin domain family 3, member B (CLEC3B), mRNA OS=Homo sapiens OX=9606 PE=2 SV=1	B2R582		0.00536947	0.00503019	-0.0174808	-0.00784701
A0A024RAZ7,A0A024RB53,P09651,P09651-2	HNRNPA1,HNRPA1	Helix-destabilizing protein OS=Homo sapiens OX=9606 GN=HNRPA1 PE=4 SV=1	A0A024RAZ7	HNRNPA1	0.00527833	0.00318479	-0.00630446	0.000858365
P30044	PRDX5	Peroxiredoxin-5, mitochondrial OS=Homo sapiens OX=9606 GN=PRDX5 PE=1 SV=4	P30044	PRDX5	0.00527833	0.00318479	-0.00630446	0.000858365
Q08397	LOXL1	Lysyl oxidase homolog 1 OS=Homo sapiens OX=9606 GN=LOXL1 PE=1 SV=2	Q08397	LOXL1	0.00527833	0.00318479	-0.00630446	0.000858365
P60903,Q6FGE5	S100A10	Protein S100-A10 OS=Homo sapiens OX=9606 GN=S100A10 PE=1 SV=2	P60903	S100A10	0.00524839	0.000658276	0.0123228	0.0106187
A0A024RAM4,P46821	MAP1B	Microtubule-associated protein 1B, isoform CRA_b OS=Homo sapiens OX=9606 GN=MAP1B PE=4 SV=1	A0A024RAM4	MAP1B	0.00522242	0.00564898	0.00264795	0.00380021
B5BU83,P16949	STMN1	Stathmin OS=Homo sapiens OX=9606 GN=STMN1 PE=2 SV=1	B5BU83	STMN1	0.00519892	0.00450789	0.0185469	0.0128661
Q9UBP4	DKK3	Dickkopf-related protein 3 OS=Homo sapiens OX=9606 GN=DKK3 PE=1 SV=2	Q9UBP4	DKK3	0.00518554	-0.00697314	-0.00508944	0.00598202
P40925,P40925-3,V9HWF2	MDH1,HEL-S-32	Malate dehydrogenase, cytoplasmic OS=Homo sapiens OX=9606 GN=MDH1 PE=1 SV=4	P40925	MDH1	0.00504775	0.00294595	0.00314051	0.00560746
P63313	TMSB10	Thymosin beta-10 OS=Homo sapiens OX=9606 GN=TMSB10 PE=1 SV=2	P63313	TMSB10	0.00504775	0.00294595	0.00314051	0.00560746
A4D275,O15143	ARPC1B	Actin-related protein 2/3 complex subunit OS=Homo sapiens OX=9606 GN=ARPC1B PE=2 SV=1	A4D275	ARPC1B	0.00499184	0.00541014	0.0120929	0.00855243
A0A0S2Z3Y1,Q08380	LGALS3BP	Galectin-3-binding protein (Fragment) OS=Homo sapiens OX=9606 GN=LGALS3BP PE=2 SV=1	A0A0S2Z3Y1	LGALS3BP	0.00492485	0.000793903	0.00239447	0.0128052
B4DHQ3		Phosphoserine aminotransferase OS=Homo sapiens OX=9606 PE=2 SV=1	B4DHQ3		0.00484711	0.00523362	-0.0060418	-0.00144517
Q9P2F6-3	ARHGAP20	Isoform 3 of Rho GTPase-activating protein 20 OS=Homo sapiens OX=9606 GN=ARHGAP20	Q9P2F6	ARHGAP20	0.00484711	0.00523362	-0.0060418	-0.00144517
P04406,V9HVZ4	GAPDH,HEL-S-162eP	Glyceraldehyde-3-phosphate dehydrogenase OS=Homo sapiens OX=9606 GN=GAPDH PE=1 SV=3	P04406	GAPDH	0.00471528	0.00782794	-0.0296333	-0.0180662
P62906	RPL10A	60S ribosomal protein L10a OS=Homo sapiens OX=9606 GN=RPL10A PE=1 SV=2	P62906	RPL10A	0.0046425	4.07368e-06	0.013078	0.0111587
A0A1U9X8Y4		Chloride intracellular channel protein OS=Homo sapiens OX=9606 PE=3 SV=1	A0A1U9X8Y4		0.00461653	0.00499478	0.00340318	0.00376198
A0A384MEG1,Q16658	FSCN1	Fascin OS=Homo sapiens OX=9606 PE=2 SV=1	A0A384MEG1	FSCN1	0.00461653	0.00499478	0.00340318	0.00376198
J3KP06,Q8WWI1	LMO7	LIM domain only protein 7 OS=Homo sapiens OX=9606 GN=LMO7 PE=1 SV=2	J3KP06	LMO7	0.00461653	0.00499478	0.00340318	0.00376198
O60361	NME2P1	Putative nucleoside diphosphate kinase OS=Homo sapiens OX=9606 GN=NME2P1 PE=5 SV=1	O60361	NME2P1	0.00461653	0.00499478	0.00340318	0.00376198
Q05707	COL14A1	Collagen alpha-1(XIV) chain OS=Homo sapiens OX=9606 GN=COL14A1 PE=1 SV=3	Q05707	COL14A1	0.00461653	0.00499478	0.00340318	0.00376198
A0A146E5L3,O14498	ISLR,Meflin	Mesenchymal stromal cell-and fibroblast-expressing Linx paralogue OS=Homo sapiens OX=9606 GN=Meflin PE=2 SV=1	A0A146E5L3	ISLR	0.00450951	0.00299606	0.00861832	0.0066812
D0PNI1,P63104	YWHAZ	Epididymis luminal protein 4 OS=Homo sapiens OX=9606 GN=YWHAZ PE=2 SV=1	D0PNI1	YWHAZ	0.00446654	-0.034166	-0.00987127	0.020067
P09211,V9HWE9	GSTP1,HEL-S-22	Glutathione S-transferase P OS=Homo sapiens OX=9606 GN=GSTP1 PE=1 SV=2	P09211	GSTP1	0.00441308	-0.000632424	0.00339129	0.00495276
P19021-6	PAM	Isoform 6 of Peptidyl-glycine alpha-amidating monooxygenase OS=Homo sapiens OX=9606 GN=PAM	P19021	PAM	0.00438595	0.00475594	0.0128481	0.00849937
Q16643	DBN1	Drebrin OS=Homo sapiens OX=9606 GN=DBN1 PE=1 SV=4	Q16643	DBN1	0.00438595	0.00475594	0.0128481	0.00849937
A0A024R8G3,P41222	PTGDS	Glutathione-independent PGD synthase OS=Homo sapiens OX=9606 GN=PTGDS PE=2 SV=1	A0A024R8G3	PTGDS	0.00426719	-0.000411288	0.0043883	0.00666637
P15291-2	B4GALT1	Isoform Short of Beta-1,4-galactosyltransferase 1 OS=Homo sapiens OX=9606 GN=B4GALT1	P15291	B4GALT1	0.00426719	-0.000411288	0.0043883	0.00666637
A0A384NPH9,P35052	GPC1	Glypican-1 OS=Homo sapiens OX=9606 PE=2 SV=1	A0A384NPH9	GPC1	0.00424122	0.00457942	-0.00528657	-0.000316815
Q6ZR97		cDNA FLJ46534 fis, clone THYMU3037052, weakly similar to Homo sapiens HIV TAT specific factor 1 (HTATSF1) OS=Homo sapiens OX=9606 PE=2 SV=1	Q6ZR97		0.00424122	0.00457942	-0.00528657	-0.000316815
P02751-1	FN1	Isoform 1 of Fibronectin OS=Homo sapiens OX=9606 GN=FN1	P02751	FN1	0.00417998	0.0156524	0.0737603	0.0471195
P27797,V9HW88	CALR,HEL-S-99n	Calreticulin OS=Homo sapiens OX=9606 GN=CALR PE=1 SV=1	P27797	CALR	0.00407616	-0.0119778	-0.0301734	-0.0128349
A7BI36	RRBP1	p180/ribosome receptor OS=Homo sapiens OX=9606 GN=RRBP1 PE=2 SV=2	A7BI36	RRBP1	0.00406655	0.00187638	-0.00479401	-9.36398e-05
B4DEA3		UV excision repair protein RAD23 OS=Homo sapiens OX=9606 PE=2 SV=1	B4DEA3		0.00406655	0.00187638	-0.00479401	-9.36398e-05
P04080,Q76LA1	CSTB	Cystatin-B OS=Homo sapiens OX=9606 GN=CSTB PE=1 SV=2	P04080	CSTB	0.00406655	0.00187638	-0.00479401	-9.36398e-05
P13497	BMP1	Bone morphogenetic protein 1 OS=Homo sapiens OX=9606 GN=BMP1 PE=1 SV=2	P13497	BMP1	0.00406655	0.00187638	-0.00479401	-9.36398e-05
Q6FIC5,Q9Y696	CLIC4	Chloride intracellular channel protein OS=Homo sapiens OX=9606 GN=CLIC4 PE=2 SV=1	Q6FIC5	CLIC4	0.00406655	0.00187638	-0.00479401	-9.36398e-05
A0A024R1K7,Q04917	YWHAH	Tyrosine 3-monooxygenase/tryptophan 5-monooxygenase activation protein, eta polypeptide, isoform CRA_b OS=Homo sapiens OX=9606 GN=YWHAH PE=3 SV=1	A0A024R1K7	YWHAH	0.00401064	0.00434057	0.0041584	0.00407567
A8K669		Asparaginyl endopeptidase OS=Homo sapiens OX=9606 PE=2 SV=1	A8K669		0.00401064	0.00434057	0.0041584	0.00407567
Q00610,Q00610-2	CLTC	Clathrin heavy chain 1 OS=Homo sapiens OX=9606 GN=CLTC PE=1 SV=5	Q00610	CLTC	0.00401064	0.00434057	0.0041584	0.00407567
A0A218KGR2	APP	Amyloid-beta A4 protein OS=Homo sapiens OX=9606 GN=APP PE=3 SV=1	A0A218KGR2	APP	0.00395589	0.00640711	-0.00602092	-0.003293
A0A0S2Z4G4,P06753-2	TPM3	Tropomyosin 3 isoform 1 (Fragment) OS=Homo sapiens OX=9606 GN=TPM3 PE=2 SV=1	A0A0S2Z4G4	TPM3	0.00383597	0.00163754	0.00465096	0.00547324
A0M8W4,Q15819	UBE2V2	Ubiquitin-conjugating enzyme E2 variant 2 OS=Homo sapiens OX=9606 GN=UBE2V2 PE=2 SV=1	A0M8W4	UBE2V2	0.00383597	0.00163754	0.00465096	0.00547324
D9ZGG2,P04004	VTN	Vitronectin OS=Homo sapiens OX=9606 GN=VTN PE=4 SV=1	D9ZGG2	VTN	0.00383597	0.00163754	0.00465096	0.00547324
A8K3H0,B3KW70,F5GYX4,Q13361,Q13361-2	MFAP5	cDNA FLJ75548, highly similar to Homo sapiens microfibrillar associated protein 5 (MFAP5), mRNA OS=Homo sapiens OX=9606 PE=2 SV=1	A8K3H0	MFAP5	0.00382904	-0.00845807	-0.0217137	-0.0044635
A0A024R5G1,O95967,Q96TF5	EFEMP2	EGF-containing fibulin-like extracellular matrix protein 2, isoform CRA_a OS=Homo sapiens OX=9606 GN=EFEMP2 PE=4 SV=1	A0A024R5G1	EFEMP2	0.00378122	0.00370408	-0.00552836	-0.00063519
A0A024R1A4,P68036	UBE2L3	Ubiquitin-conjugating enzyme E2L 3, isoform CRA_a OS=Homo sapiens OX=9606 GN=UBE2L3 PE=3 SV=1	A0A024R1A4	UBE2L3	0.00377313	-0.00599388	-0.0127613	-0.000699177
A1L4H1	SSC5D	Soluble scavenger receptor cysteine-rich domain-containing protein SSC5D OS=Homo sapiens OX=9606 GN=SSC5D PE=1 SV=3	A1L4H1	SSC5D	0.00371721	-0.00352968	-0.00380889	0.00248614
O60664	PLIN3	Perilipin-3 OS=Homo sapiens OX=9606 GN=PLIN3 PE=1 SV=3	O60664	PLIN3	0.00371721	-0.00352968	-0.00380889	0.00248614
A0A384P5K2,P21291	CSRP1	Epididymis secretory sperm binding protein OS=Homo sapiens OX=9606 PE=2 SV=1	A0A384P5K2	CSRP1	0.00369124	0.00146102	-0.0134838	-0.00483181
D3DPU2	CAP1	Adenylyl cyclase-associated protein OS=Homo sapiens OX=9606 GN=CAP1 PE=2 SV=1	D3DPU2	CAP1	0.00369124	0.00146102	-0.0134838	-0.00483181
A0A024R693,P17931,Q59FR8,Q86TY5	LGALS3,hCG_22119	Galectin OS=Homo sapiens OX=9606 GN=hCG_22119 PE=2 SV=1	A0A024R693	LGALS3	0.00363533	0.00392521	-0.00453135	-0.000294965
Q15084-5	PDIA6	Isoform 5 of Protein disulfide-isomerase A6 OS=Homo sapiens OX=9606 GN=PDIA6	Q15084	PDIA6	0.00350567	-0.0188548	-0.0110537	-0.000190401
A0A0K0K1K7,O95336	PGLS,HEL-S-304	6-phosphogluconolactonase OS=Homo sapiens OX=9606 GN=HEL-S-304 PE=2 SV=1	A0A0K0K1K7	PGLS	0.00346066	0.00122218	-0.00403879	0.000667964
Q6YHK3	CD109	CD109 antigen OS=Homo sapiens OX=9606 GN=CD109 PE=1 SV=2	Q6YHK3	CD109	0.00346066	0.00122218	-0.00403879	0.000667964
P22392-2,Q32Q12	NME2,NME1-NME2	Isoform 3 of Nucleoside diphosphate kinase B OS=Homo sapiens OX=9606 GN=NME2	P22392	NME2	0.00342215	-0.0197125	-0.0217375	-0.00124229
A0A024R1Z6,Q99536	VAT1	Vesicle amine transport protein 1 homolog (T californica), isoform CRA_a OS=Homo sapiens OX=9606 GN=VAT1 PE=4 SV=1	A0A024R1Z6	VAT1	0.00340475	0.00368637	0.00491363	0.00464921
A0A024R884,Q4LE33	TNC	Tenascin C (Hexabrachion), isoform CRA_a OS=Homo sapiens OX=9606 GN=TNC PE=3 SV=1	A0A024R884	TNC	0.00340475	0.00368637	0.00491363	0.00464921
A0A384MTY2,Q14019	COTL1	Epididymis secretory sperm binding protein OS=Homo sapiens OX=9606 PE=2 SV=1	A0A384MTY2	COTL1	0.00340475	0.00368637	0.00491363	0.00464921
A6XND9		Beta-2-microglobulin OS=Homo sapiens OX=9606 PE=2 SV=1	A6XND9		0.00340475	0.00368637	0.00491363	0.00464921
P25786,P25786-2	PSMA1	Proteasome subunit alpha type-1 OS=Homo sapiens OX=9606 GN=PSMA1 PE=1 SV=1	P25786	PSMA1	0.00340475	0.00368637	0.00491363	0.00464921
P61088,V9HW41	UBE2N,HEL-S-71	Ubiquitin-conjugating enzyme E2 N OS=Homo sapiens OX=9606 GN=UBE2N PE=1 SV=1	P61088	UBE2N	0.00340475	0.00368637	0.00491363	0.00464921
Q14697,V9HWJ0	GANAB,HEL-S-164nA	Neutral alpha-glucosidase AB OS=Homo sapiens OX=9606 GN=GANAB PE=1 SV=3	Q14697	GANAB	0.00340475	0.00368637	0.00491363	0.00464921
P27348	YWHAQ	14-3-3 protein theta OS=Homo sapiens OX=9606 GN=YWHAQ PE=1 SV=1	P27348	YWHAQ	0.00334191	-0.00394504	-0.0124986	-0.00286538
P08758,V9HWE0	ANXA5,HEL-S-7	Annexin A5 OS=Homo sapiens OX=9606 GN=ANXA5 PE=1 SV=2	P08758	ANXA5	0.00332491	-0.0460978	-0.0213134	0.00252203
A0A140VKA0,Q05682-4	CALD1	Caldesmon 1, isoform CRA_i OS=Homo sapiens OX=9606 GN=CALD1 PE=2 SV=1	A0A140VKA0	CALD1	0.00328635	-0.0246354	-0.0170268	-0.000780331
A0A024RDE8	PDLIM5	PDZ and LIM domain 5, isoform CRA_c OS=Homo sapiens OX=9606 GN=PDLIM5 PE=4 SV=1	A0A024RDE8	PDLIM5	0.00328599	-0.00148085	-0.00354622	0.000880214
B3KQQ9,O95084	PRSS23	cDNA PSEC0048 fis, clone NT2RP2000028, highly similar to Serine protease 23 OS=Homo sapiens OX=9606 PE=2 SV=1	B3KQQ9	PRSS23	0.00328599	-0.00148085	-0.00354622	0.000880214
K7EPT8		Glial fibrillary acidic protein (Fragment) OS=Homo sapiens OX=9606 GN=GFAP PE=1 SV=2	K7EPT8		0.00325605	-0.00400736	0.0150811	0.0128973
P0C0L4	C4A	Complement C4-A OS=Homo sapiens OX=9606 GN=C4A PE=1 SV=2	P0C0L4	C4A	0.00323008	0.00098334	0.00540619	0.00506747
O75368,V9HW48	SH3BGRL	SH3 domain-binding glutamic acid-rich-like protein OS=Homo sapiens OX=9606 GN=SH3BGRL PE=1 SV=1	O75368	SH3BGRL	0.00317533	0.00304988	-0.00477313	-0.000816227
A0A024R7V4,P01210	PENK	Leu-enkephalin OS=Homo sapiens OX=9606 GN=PENK PE=3 SV=1	A0A024R7V4	PENK	0.00317417	0.00344753	0.0143586	0.00959808
A0A5F9ZHM4	LDHB	L-lactate dehydrogenase OS=Homo sapiens OX=9606 GN=LDHB PE=1 SV=1	A0A5F9ZHM4	LDHB	0.00316724	-0.00664808	-0.0120061	0.000827151
A0A3G1HEF1,P05543	SERPINA7	Mutant serpin family A member 7 OS=Homo sapiens OX=9606 PE=2 SV=1	A0A3G1HEF1	SERPINA7	0.00302944	0.00327101	-0.00377612	-0.000478343
D3DQU2	TPP1	Tripeptidyl aminopeptidase OS=Homo sapiens OX=9606 GN=TPP1 PE=4 SV=1	D3DQU2	TPP1	0.00302944	0.00327101	-0.00377612	-0.000478343
O60568	PLOD3	Multifunctional procollagen lysine hydroxylase and glycosyltransferase LH3 OS=Homo sapiens OX=9606 GN=PLOD3 PE=1 SV=1	O60568	PLOD3	0.00302944	0.00327101	-0.00377612	-0.000478343
P20810-10,P20810-6	CAST	Isoform 10 of Calpastatin OS=Homo sapiens OX=9606 GN=CAST	P20810	CAST	0.00302944	0.00327101	-0.00377612	-0.000478343
P60709,Q1KLZ0,Q53G76,Q53GK6	ACTB,PS1TP5BP1	Actin, cytoplasmic 1 OS=Homo sapiens OX=9606 GN=ACTB PE=1 SV=1	P60709	ACTB	0.00302944	0.00327101	-0.00377612	-0.000478343
P36871	PGM1	Phosphoglucomutase-1 OS=Homo sapiens OX=9606 GN=PGM1 PE=1 SV=3	P36871	PGM1	0.00291069	-0.00189621	-0.012236	-0.00353646
P07437,Q5SU16	TUBB	Tubulin beta chain OS=Homo sapiens OX=9606 GN=TUBB PE=1 SV=2	P07437	TUBB	0.00288075	-0.00442273	0.00639131	0.00683882
A0A024R9C1,P11940	PABPC1	Polyadenylate-binding protein OS=Homo sapiens OX=9606 GN=PABPC1 PE=3 SV=1	A0A024R9C1	PABPC1	0.00285477	0.000567978	-0.00328356	0.00039953
A0A024RC87	RNH1	Ribonuclease inhibitor OS=Homo sapiens OX=9606 GN=RNH1 PE=4 SV=1	A0A024RC87	RNH1	0.00285477	0.000567978	-0.00328356	0.00039953
A0A0S2Z3X8,P31150	GDI1	Rab GDP dissociation inhibitor (Fragment) OS=Homo sapiens OX=9606 GN=GDI1 PE=2 SV=1	A0A0S2Z3X8	GDI1	0.00285477	0.000567978	-0.00328356	0.00039953
Q9ULV4-3	CORO1C	Isoform 3 of Coronin-1C OS=Homo sapiens OX=9606 GN=CORO1C	Q9ULV4	CORO1C	0.00285477	0.000567978	-0.00328356	0.00039953
A0A024R5L0,P42785	PRCP	Prolylcarboxypeptidase (Angiotensinase C), isoform CRA_a OS=Homo sapiens OX=9606 GN=PRCP PE=3 SV=1	A0A024R5L0	PRCP	0.00279886	0.00303217	0.00566885	0.00437922
A0A024RAI1,P61158	ACTR3	Actin-like protein 3 OS=Homo sapiens OX=9606 GN=ACTR3 PE=3 SV=1	A0A024RAI1	ACTR3	0.00279886	0.00303217	0.00566885	0.00437922
A0A024RAM2,P35754	GLRX	Glutaredoxin (Thioltransferase), isoform CRA_c OS=Homo sapiens OX=9606 GN=GLRX PE=4 SV=1	A0A024RAM2	GLRX	0.00279886	0.00303217	0.00566885	0.00437922
A0A024RDY3,P11279	LAMP1	Lysosomal-associated membrane protein 1, isoform CRA_a OS=Homo sapiens OX=9606 GN=LAMP1 PE=3 SV=1	A0A024RDY3	LAMP1	0.00279886	0.00303217	0.00566885	0.00437922
A0A384N6A4,P61604	HSPE1	10 kDa heat shock protein, mitochondrial OS=Homo sapiens OX=9606 PE=2 SV=1	A0A384N6A4	HSPE1	0.00279886	0.00303217	0.00566885	0.00437922
A8K7B7,B4DDF7,P30153	PPP2R1A	Protein phosphatase 2 (Formerly 2A), regulatory subunit A (PR 65), alpha isoform OS=Homo sapiens OX=9606 GN=PPP2R1A PE=1 SV=1	A8K7B7	PPP2R1A	0.00279886	0.00303217	0.00566885	0.00437922
B2RAR6,D3DWK1,E9PRY8,P29692-2	EEF1D	cDNA, FLJ95068, highly similar to Homo sapiens eukaryotic translation elongation factor 1 delta (guanine nucleotide exchange protein) (EEF1D), transcript variant 1, mRNA OS=Homo sapiens OX=9606 PE=2 SV=1	B2RAR6	EEF1D	0.00279886	0.00303217	0.00566885	0.00437922
Q15404	RSU1	Ras suppressor protein 1 OS=Homo sapiens OX=9606 GN=RSU1 PE=1 SV=3	Q15404	RSU1	0.00279886	0.00303217	0.00566885	0.00437922
Q15417	CNN3	Calponin-3 OS=Homo sapiens OX=9606 GN=CNN3 PE=1 SV=1	Q15417	CNN3	0.00279886	0.00303217	0.00566885	0.00437922
P07585,Q6FH10	DCN	Decorin OS=Homo sapiens OX=9606 GN=DCN PE=1 SV=1	P07585	DCN	0.00269711	0.00801245	0.0705363	0.0377805
P14550,V9HWI0	AKR1A1,HEL-S-165mP	Aldo-keto reductase family 1 member A1 OS=Homo sapiens OX=9606 GN=AKR1A1 PE=1 SV=3	P14550	AKR1A1	0.00268011	-0.00213505	-0.002791	0.00224033
O15511	ARPC5	Actin-related protein 2/3 complex subunit 5 OS=Homo sapiens OX=9606 GN=ARPC5 PE=1 SV=3	O15511	ARPC5	0.00262419	0.000329138	0.00616141	0.00530937
P48637,V9HWJ1	GSS,HEL-S-64p	Glutathione synthetase OS=Homo sapiens OX=9606 GN=GSS PE=1 SV=1	P48637	GSS	0.00262419	0.000329138	0.00616141	0.00530937
Q9Y6C2	EMILIN1	EMILIN-1 OS=Homo sapiens OX=9606 GN=EMILIN1 PE=1 SV=3	Q9Y6C2	EMILIN1	0.00251353	0.00485987	0.0049345	0.00274208
A0A024R3W7,P24534	EEF1B2	Elongation factor 1-beta OS=Homo sapiens OX=9606 GN=EEF1B2 PE=3 SV=1	A0A024R3W7	EEF1B2	0.00250544	-0.00483809	-0.00229844	0.00167615
P00491,Q8N7G1,V9HWH6	PNP,HEL-S-156an	Purine nucleoside phosphorylase OS=Homo sapiens OX=9606 GN=PNP PE=1 SV=2	P00491	PNP	0.00247947	0.000152616	-0.0119733	-0.00439795
Q32P28-4	P3H1	Isoform 4 of Prolyl 3-hydroxylase 1 OS=Homo sapiens OX=9606 GN=P3H1	Q32P28	P3H1	0.00244953	-0.00237389	0.00665397	0.00674831
A0A024R2W4,Q14118	DAG1	Alpha-dystroglycan OS=Homo sapiens OX=9606 GN=DAG1 PE=4 SV=1	A0A024R2W4	DAG1	0.00242355	0.00261681	-0.0030209	-0.000722587
A0A024R5U5,O14672	ADAM10	Disintegrin and metalloproteinase domain-containing protein 10 OS=Homo sapiens OX=9606 GN=ADAM10 PE=4 SV=1	A0A024R5U5	ADAM10	0.00242355	0.00261681	-0.0030209	-0.000722587
A0A024R895,Q01105-2	SET	SET translocation (Myeloid leukemia-associated), isoform CRA_b OS=Homo sapiens OX=9606 GN=SET PE=3 SV=1	A0A024R895	SET	0.00242355	0.00261681	-0.0030209	-0.000722587
A0A1C7CYX9	DPYSL2	Dihydropyrimidinase-related protein 2 OS=Homo sapiens OX=9606 GN=DPYSL2 PE=1 SV=1	A0A1C7CYX9	DPYSL2	0.00242355	0.00261681	-0.0030209	-0.000722587
E9PLK3,P55786	NPEPPS	Aminopeptidase OS=Homo sapiens OX=9606 GN=NPEPPS PE=1 SV=1	E9PLK3	NPEPPS	0.00242355	0.00261681	-0.0030209	-0.000722587
P26641,Q53YD7	EEF1G	Elongation factor 1-gamma OS=Homo sapiens OX=9606 GN=EEF1G PE=1 SV=3	P26641	EEF1G	0.00242355	0.00261681	-0.0030209	-0.000722587
P30046,Q53Y51	DDT	D-dopachrome decarboxylase OS=Homo sapiens OX=9606 GN=DDT PE=1 SV=3	P30046	DDT	0.00242355	0.00261681	-0.0030209	-0.000722587
Q16531	DDB1	DNA damage-binding protein 1 OS=Homo sapiens OX=9606 GN=DDB1 PE=1 SV=1	Q16531	DDB1	0.00242355	0.00261681	-0.0030209	-0.000722587
Q59E93		Aminopeptidase (Fragment) OS=Homo sapiens OX=9606 PE=2 SV=1	Q59E93		0.00242355	0.00261681	-0.0030209	-0.000722587
Q9P1F3	ABRACL	Costars family protein ABRACL OS=Homo sapiens OX=9606 GN=ABRACL PE=1 SV=1	Q9P1F3	ABRACL	0.00242355	0.00261681	-0.0030209	-0.000722587
Q9UKP4	ADAMTS7	A disintegrin and metalloproteinase with thrombospondin motifs 7 OS=Homo sapiens OX=9606 GN=ADAMTS7 PE=1 SV=2	Q9UKP4	ADAMTS7	0.00242355	0.00261681	-0.0030209	-0.000722587
P30041,V9HWC7	PRDX6,HEL-S-128m	Peroxiredoxin-6 OS=Homo sapiens OX=9606 GN=PRDX6 PE=1 SV=3	P30041	PRDX6	0.00230199	-0.0104653	-0.00231033	0.00480762
B1AKZ4,Q15121	PEA15	15 kDa phosphoprotein enriched in astrocytes OS=Homo sapiens OX=9606 GN=PEA15 PE=2 SV=1	B1AKZ4	PEA15	0.00228295	0.00462102	0.0143795	0.00789383
A0A172Q381	TEM1	Endosialin (Fragment) OS=Homo sapiens OX=9606 GN=TEM1 PE=2 SV=1	A0A172Q381	TEM1	0.00225533	0.0012992	-0.00525671	0.000909866
B4DR52		Histone H2B OS=Homo sapiens OX=9606 PE=1 SV=1	B4DR52		0.00224889	-8.6224e-05	-0.00252834	0.000576665
F8WCF6	ARPC4-TTLL3	Actin-related protein 2/3 complex subunit 4 OS=Homo sapiens OX=9606 GN=ARPC4-TTLL3 PE=3 SV=1	F8WCF6	ARPC4-TTLL3	0.00224889	-8.6224e-05	-0.00252834	0.000576665
P61160	ACTR2	Actin-related protein 2 OS=Homo sapiens OX=9606 GN=ACTR2 PE=1 SV=1	P61160	ACTR2	0.00224889	-8.6224e-05	-0.00252834	0.000576665
A0A7I2V599	HSPD1	60 kDa chaperonin OS=Homo sapiens OX=9606 GN=HSPD1 PE=1 SV=1	A0A7I2V599	HSPD1	0.00219297	0.00237797	0.00642407	0.00424968
A8K3C3,P50991	CCT4	T-complex protein 1 subunit delta OS=Homo sapiens OX=9606 PE=2 SV=1	A8K3C3	CCT4	0.00219297	0.00237797	0.00642407	0.00424968
P00390,P00390-3,V9HW90	GSR,HEL-75	Glutathione reductase, mitochondrial OS=Homo sapiens OX=9606 GN=GSR PE=1 SV=2	P00390	GSR	0.00219297	0.00237797	0.00642407	0.00424968
Q93063-2	EXT2	Isoform 2 of Exostosin-2 OS=Homo sapiens OX=9606 GN=EXT2	Q93063	EXT2	0.00219297	0.00237797	0.00642407	0.00424968
F5H365,Q15436	SEC23A	Protein transport protein SEC23 OS=Homo sapiens OX=9606 GN=SEC23A PE=1 SV=1	F5H365	SEC23A	0.0021561	-0.0102442	-0.00131332	0.00395433
I4AY87,P14174	MIF	Epididymis secretory sperm binding protein (Fragment) OS=Homo sapiens OX=9606 GN=MIF PE=2 SV=1	I4AY87	MIF	0.00213822	0.0044445	-0.00375525	-0.00142489
Q06033,Q06033-2	ITIH3	Isoform 2 of Inter-alpha-trypsin inhibitor heavy chain H3 OS=Homo sapiens OX=9606 GN=ITIH3	Q06033	ITIH3	0.00207422	-0.00278926	-0.00203578	0.00254271
A0A024R1A3,P22314	UBA1,UBE1	Ubiquitin-activating enzyme E1 OS=Homo sapiens OX=9606 GN=UBE1 PE=2 SV=1	A0A024R1A3	UBA1	0.00201831	-0.000325064	0.00691664	0.00550602
P18065	IGFBP2	Insulin-like growth factor-binding protein 2 OS=Homo sapiens OX=9606 GN=IGFBP2 PE=1 SV=2	P18065	IGFBP2	0.00190484	-0.00370921	0.0148601	0.00940768
Q9UBG0	MRC2	C-type mannose receptor 2 OS=Homo sapiens OX=9606 GN=MRC2 PE=1 SV=2	Q9UBG0	MRC2	0.00189955	-0.00549229	-0.00154321	0.00338898
Q5RKT7	RPS27A	40S ribosomal protein S27a OS=Homo sapiens OX=9606 GN=RPS27A PE=1 SV=1	Q5RKT7	RPS27A	0.00187886	0.00128149	0.00518528	0.00389698
A0A140VK69,P17174	GOT1	Aspartate aminotransferase OS=Homo sapiens OX=9606 PE=2 SV=1	A0A140VK69	GOT1	0.00187358	-0.000501586	-0.0112181	-0.0040546
A0A1L7NY41,A0A1L7NY50,Q10471	GALNT2	Polypeptide N-acetylgalactosaminyltransferase OS=Homo sapiens OX=9606 GN=GALNT2 PE=2 SV=1	A0A1L7NY41	GALNT2	0.00187358	-0.000501586	-0.0112181	-0.0040546
B4DVA7		Beta-hexosaminidase OS=Homo sapiens OX=9606 PE=2 SV=1	B4DVA7		0.00187358	-0.000501586	-0.0112181	-0.0040546
Q86Y38	XYLT1	Xylosyltransferase 1 OS=Homo sapiens OX=9606 GN=XYLT1 PE=1 SV=1	Q86Y38	XYLT1	0.00187358	-0.000501586	-0.0112181	-0.0040546
A0A024R0A0,Q9BRK3,Q9BRK3-2,Q9BRK3-3	MXRA8	Matrix remodeling-associated protein 8 OS=Homo sapiens OX=9606 GN=MXRA8 PE=4 SV=1	A0A024R0A0	MXRA8	0.00181767	0.00196261	-0.00226567	-0.000147483
A0A024R2L6,A0A0C4DG17,C9J9K3,P08865	RPSA	40S ribosomal protein SA OS=Homo sapiens OX=9606 GN=RPSA PE=3 SV=1	A0A024R2L6	RPSA	0.00181767	0.00196261	-0.00226567	-0.000147483
A0A0K0K1L8,A0A384NQ35,Q06323	PSME1,HEL-S-129m	Epididymis secretory sperm binding protein Li 129m OS=Homo sapiens OX=9606 GN=HEL-S-129m PE=2 SV=1	A0A0K0K1L8	PSME1	0.00181767	0.00196261	-0.00226567	-0.000147483
A0A7I2V3F3,A0A7I2V428,P19338	NCL	Nucleolin OS=Homo sapiens OX=9606 GN=NCL PE=1 SV=1	A0A7I2V3F3	NCL	0.00181767	0.00196261	-0.00226567	-0.000147483
A6NFX8,Q9UKK9	NUDT5	ADP-sugar pyrophosphatase OS=Homo sapiens OX=9606 GN=NUDT5 PE=1 SV=1	A6NFX8	NUDT5	0.00181767	0.00196261	-0.00226567	-0.000147483
B4DUV1		Fibulin-1 OS=Homo sapiens OX=9606 PE=2 SV=1	B4DUV1		0.00181767	0.00196261	-0.00226567	-0.000147483
B4DV28,Q96KP4	CNDP2	cDNA FLJ54170, highly similar to Cytosolic nonspecific dipeptidase OS=Homo sapiens OX=9606 PE=2 SV=1	B4DV28	CNDP2	0.00181767	0.00196261	-0.00226567	-0.000147483
E7EUI6	ITGB1	Integrin beta OS=Homo sapiens OX=9606 GN=ITGB1 PE=1 SV=2	E7EUI6	ITGB1	0.00181767	0.00196261	-0.00226567	-0.000147483
O00151,V9HW92	PDLIM1,HEL-S-112	PDZ and LIM domain protein 1 OS=Homo sapiens OX=9606 GN=PDLIM1 PE=1 SV=4	O00151	PDLIM1	0.00181767	0.00196261	-0.00226567	-0.000147483
P26639,P26639-2,Q53GX7	TARS1	Threonine--tRNA ligase 1, cytoplasmic OS=Homo sapiens OX=9606 GN=TARS1 PE=1 SV=3	P26639	TARS1	0.00181767	0.00196261	-0.00226567	-0.000147483
P28838,V9HW38	LAP3,HEL-S-106	Cytosol aminopeptidase OS=Homo sapiens OX=9606 GN=LAP3 PE=1 SV=3	P28838	LAP3	0.00181767	0.00196261	-0.00226567	-0.000147483
P30085	CMPK1	UMP-CMP kinase OS=Homo sapiens OX=9606 GN=CMPK1 PE=1 SV=3	P30085	CMPK1	0.00181767	0.00196261	-0.00226567	-0.000147483
Q05DB4,Q9Y5Z4	HEBP2	HEBP2 protein (Fragment) OS=Homo sapiens OX=9606 GN=HEBP2 PE=2 SV=1	Q05DB4	HEBP2	0.00181767	0.00196261	-0.00226567	-0.000147483
Q14112-2	NID2	Isoform 2 of Nidogen-2 OS=Homo sapiens OX=9606 GN=NID2	Q14112	NID2	0.00181767	0.00196261	-0.00226567	-0.000147483
Q15019-2	SEPTIN2	Isoform 2 of Septin-2 OS=Homo sapiens OX=9606 GN=SEPTIN2	Q15019	SEPTIN2	0.00181767	0.00196261	-0.00226567	-0.000147483
Q15365,Q53SS8	PCBP1	Poly(rC)-binding protein 1 OS=Homo sapiens OX=9606 GN=PCBP1 PE=1 SV=2	Q15365	PCBP1	0.00181767	0.00196261	-0.00226567	-0.000147483
Q8NHP8	PLBD2	Putative phospholipase B-like 2 OS=Homo sapiens OX=9606 GN=PLBD2 PE=1 SV=2	Q8NHP8	PLBD2	0.00181767	0.00196261	-0.00226567	-0.000147483
E7EQR8,Q9GZM5	YIPF3	Protein YIPF3 OS=Homo sapiens OX=9606 GN=YIPF3 PE=1 SV=1	E7EQR8	YIPF3	0.00173297	0.00150263	0.00618229	0.00391414
P01024,V9HWA9	C3,HEL-S-62p	Complement C3 OS=Homo sapiens OX=9606 GN=C3 PE=1 SV=2	P01024	C3	0.0016961	-0.0111195	-0.0015551	0.0032372
C9JKG1	BGN	Biglycan (Fragment) OS=Homo sapiens OX=9606 GN=BGN PE=1 SV=1	C9JKG1	BGN	0.00164828	0.00104265	0.0146303	0.00973854
P52907	CAPZA1	F-actin-capping protein subunit alpha-1 OS=Homo sapiens OX=9606 GN=CAPZA1 PE=1 SV=3	P52907	CAPZA1	0.001643	-0.000740426	-0.00177311	0.000440107
V9HW62	HEL-S-74	Lactoylglutathione lyase OS=Homo sapiens OX=9606 GN=HEL-S-74 PE=2 SV=1	V9HW62	HEL-S-74	0.001643	-0.000740426	-0.00177311	0.000440107
A0A024RDT5,Q15063-2	POSTN	Periostin, osteoblast specific factor, isoform CRA_a OS=Homo sapiens OX=9606 GN=POSTN PE=4 SV=1	A0A024RDT5	POSTN	0.00159353	0.00310919	0.00445093	0.0015435
A0A494C165	PEPD	Xaa-Pro dipeptidase (Fragment) OS=Homo sapiens OX=9606 GN=PEPD PE=1 SV=1	A0A494C165	PEPD	0.00158708	0.00172377	0.0071793	0.00479904
F4ZW62,Q12905,Q53FG3	ILF2	NF45 OS=Homo sapiens OX=9606 PE=1 SV=1	F4ZW62	ILF2	0.00158708	0.00172377	0.0071793	0.00479904
Q59EF6		Calcium-activated neutral proteinase 2 (Fragment) OS=Homo sapiens OX=9606 PE=2 SV=1	Q59EF6		0.00158708	0.00172377	0.0071793	0.00479904
A0A024R276,P07711	CTSL	Cathepsin L, isoform CRA_a OS=Homo sapiens OX=9606 GN=CTSL PE=3 SV=1	A0A024R276	CTSL	0.00158015	-0.00837184	-0.0191854	-0.00530625
B4DJ51,P0DP23,P0DP24,P0DP25	HEL-S-72,CALM1,CALM2,CALM3	Calmodulin 1 (Phosphorylase kinase, delta), isoform CRA_a OS=Homo sapiens OX=9606 GN=HEL-S-72 PE=1 SV=1	B4DJ51	HEL-S-72	0.00156756	0.00809989	-0.00522394	-0.0039516
A0A024RBC5,A8K6V6,P15586	GNS	N-acetylglucosamine-6-sulfatase OS=Homo sapiens OX=9606 GN=GNS PE=2 SV=1	A0A024RBC5	GNS	0.00152424	-0.00590765	-0.010233	-0.00223175
A0A1B0GVD5,A0A1B0GWE8,P07339,V9HWI3	CTSD,HEL-S-130P	Cathepsin D OS=Homo sapiens OX=9606 GN=CTSD PE=1 SV=1	A0A1B0GVD5	CTSD	0.0015036	-0.041531	-0.0254897	-0.00455089
P28074	PSMB5	Proteasome subunit beta type-5 OS=Homo sapiens OX=9606 GN=PSMB5 PE=1 SV=3	P28074	PSMB5	0.00141242	-0.000979266	0.00767186	0.00591179
P31949,V9HWH9	S100A11,HEL-S-43	Protein S100-A11 OS=Homo sapiens OX=9606 GN=S100A11 PE=1 SV=2	P31949	S100A11	0.00136295	0.00287035	0.0138959	0.00830897
A0A024R6C0,P61916,Q53HV6	NPC2	Epididymal secretory protein E1 OS=Homo sapiens OX=9606 GN=NPC2 PE=2 SV=1	A0A024R6C0	NPC2	0.00135883	0.000689611	-0.0216392	-0.0108435
B2R4R0,P62805	H4C1,HIST1H4J	Histone H4 OS=Homo sapiens OX=9606 GN=HIST1H4J PE=2 SV=1	B2R4R0	H4C1	0.00126769	-0.00115579	-0.0104629	-0.00386108
O75347,Q6FGD7	TBCA	Tubulin-specific chaperone A OS=Homo sapiens OX=9606 GN=TBCA PE=1 SV=3	O75347	TBCA	0.00126769	-0.00115579	-0.0104629	-0.00386108
P12107-2	COL11A1	Isoform B of Collagen alpha-1(XI) chain OS=Homo sapiens OX=9606 GN=COL11A1	P12107	COL11A1	0.00126769	-0.00115579	-0.0104629	-0.00386108
Q13162,V9HW63	PRDX4,HEL-S-97n	Peroxiredoxin-4 OS=Homo sapiens OX=9606 GN=PRDX4 PE=1 SV=1	Q13162	PRDX4	0.00126769	-0.00115579	-0.0104629	-0.00386108
A0A024QZX3,P35237	SERPINB6	Serpin peptidase inhibitor, clade B (Ovalbumin), member 6, isoform CRA_a OS=Homo sapiens OX=9606 GN=SERPINB6 PE=3 SV=1	A0A024QZX3	SERPINB6	0.00121178	0.0013084	-0.00151045	-0.000361293
A0A024R7B7,Q16543	CDC37	Hsp90 chaperone protein kinase-targeting subunit OS=Homo sapiens OX=9606 GN=CDC37 PE=3 SV=1	A0A024R7B7	CDC37	0.00121178	0.0013084	-0.00151045	-0.000361293
A0A024R971,A0A3B3IRN5,Q06828	FMOD	Fibromodulin OS=Homo sapiens OX=9606 GN=FMOD PE=2 SV=1	A0A024R971	FMOD	0.00121178	0.0013084	-0.00151045	-0.000361293
A0A024RC65,P46940	IQGAP1,hCG_1991735	HCG1991735, isoform CRA_a OS=Homo sapiens OX=9606 GN=hCG_1991735 PE=4 SV=1	A0A024RC65	IQGAP1	0.00121178	0.0013084	-0.00151045	-0.000361293
A0A0S2Z2Z6,P08133	ANXA6	Annexin (Fragment) OS=Homo sapiens OX=9606 GN=ANXA6 PE=2 SV=1	A0A0S2Z2Z6	ANXA6	0.00121178	0.0013084	-0.00151045	-0.000361293
A0A140VJZ1,P45974,P45974-2	USP5	Ubiquitin carboxyl-terminal hydrolase OS=Homo sapiens OX=9606 PE=2 SV=1	A0A140VJZ1	USP5	0.00121178	0.0013084	-0.00151045	-0.000361293
A0A140VKA6,P50502	ST13	Testis secretory sperm-binding protein Li 233m OS=Homo sapiens OX=9606 PE=2 SV=1	A0A140VKA6	ST13	0.00121178	0.0013084	-0.00151045	-0.000361293
A0A384MDY8,Q14247	CTTN	Epididymis secretory sperm binding protein OS=Homo sapiens OX=9606 PE=2 SV=1	A0A384MDY8	CTTN	0.00121178	0.0013084	-0.00151045	-0.000361293
A2VDJ4	GNPTG	GNPTG protein (Fragment) OS=Homo sapiens OX=9606 GN=GNPTG PE=2 SV=1	A2VDJ4	GNPTG	0.00121178	0.0013084	-0.00151045	-0.000361293
A6NC48,Q10588	BST1	ADP-ribosyl cyclase/cyclic ADP-ribose hydrolase OS=Homo sapiens OX=9606 GN=BST1 PE=1 SV=1	A6NC48	BST1	0.00121178	0.0013084	-0.00151045	-0.000361293
B0YIW6,Q6MZV5	ARCN1,DKFZp686M09245	Coatomer subunit delta OS=Homo sapiens OX=9606 GN=ARCN1 PE=1 SV=1	B0YIW6	ARCN1	0.00121178	0.0013084	-0.00151045	-0.000361293
B2R9S4,B4DU58,P40121,V9HW69	CAPG,HEL-S-66	Macrophage-capping protein OS=Homo sapiens OX=9606 PE=2 SV=1	B2R9S4	CAPG	0.00121178	0.0013084	-0.00151045	-0.000361293
B2RDE8		cDNA, FLJ96580, highly similar to Homo sapiens hepatoma-derived growth factor (high-mobility group protein 1-like) (HDGF), mRNA OS=Homo sapiens OX=9606 PE=2 SV=1	B2RDE8		0.00121178	0.0013084	-0.00151045	-0.000361293
C9JV77	AHSG	Alpha-2-HS-glycoprotein OS=Homo sapiens OX=9606 GN=AHSG PE=1 SV=1	C9JV77	AHSG	0.00121178	0.0013084	-0.00151045	-0.000361293
E9PAV3	NACA	Nascent polypeptide-associated complex subunit alpha, muscle-specific form OS=Homo sapiens OX=9606 GN=NACA PE=1 SV=1	E9PAV3	NACA	0.00121178	0.0013084	-0.00151045	-0.000361293
E9PGC8	MAP1A	Microtubule-associated protein 1A OS=Homo sapiens OX=9606 GN=MAP1A PE=1 SV=1	E9PGC8	MAP1A	0.00121178	0.0013084	-0.00151045	-0.000361293
G3V180,G3V1D3,Q9NY33	DPP3	Dipeptidyl peptidase 3 OS=Homo sapiens OX=9606 GN=DPP3 PE=1 SV=1	G3V180	DPP3	0.00121178	0.0013084	-0.00151045	-0.000361293
H0Y8C6	IPO5	Importin-5 (Fragment) OS=Homo sapiens OX=9606 GN=IPO5 PE=1 SV=1	H0Y8C6	IPO5	0.00121178	0.0013084	-0.00151045	-0.000361293
O14579	COPE	Coatomer subunit epsilon OS=Homo sapiens OX=9606 GN=COPE PE=1 SV=3	O14579	COPE	0.00121178	0.0013084	-0.00151045	-0.000361293
P11216	PYGB	Glycogen phosphorylase, brain form OS=Homo sapiens OX=9606 GN=PYGB PE=1 SV=5	P11216	PYGB	0.00121178	0.0013084	-0.00151045	-0.000361293
P11413-2	G6PD	Isoform Long of Glucose-6-phosphate 1-dehydrogenase OS=Homo sapiens OX=9606 GN=G6PD	P11413	G6PD	0.00121178	0.0013084	-0.00151045	-0.000361293
P41250-2	GARS1	Isoform 2 of Glycine--tRNA ligase OS=Homo sapiens OX=9606 GN=GARS1	P41250	GARS1	0.00121178	0.0013084	-0.00151045	-0.000361293
P50990	CCT8	T-complex protein 1 subunit theta OS=Homo sapiens OX=9606 GN=CCT8 PE=1 SV=4	P50990	CCT8	0.00121178	0.0013084	-0.00151045	-0.000361293
P78371,V9HW96	CCT2,HEL-S-100n	T-complex protein 1 subunit beta OS=Homo sapiens OX=9606 GN=CCT2 PE=1 SV=4	P78371	CCT2	0.00121178	0.0013084	-0.00151045	-0.000361293
Q04446	GBE1	1,4-alpha-glucan-branching enzyme OS=Homo sapiens OX=9606 GN=GBE1 PE=1 SV=3	Q04446	GBE1	0.00121178	0.0013084	-0.00151045	-0.000361293
Q07960	ARHGAP1	Rho GTPase-activating protein 1 OS=Homo sapiens OX=9606 GN=ARHGAP1 PE=1 SV=1	Q07960	ARHGAP1	0.00121178	0.0013084	-0.00151045	-0.000361293
Q59ER5		WD repeat-containing protein 1 isoform 1 variant (Fragment) OS=Homo sapiens OX=9606 PE=2 SV=1	Q59ER5		0.00121178	0.0013084	-0.00151045	-0.000361293
Q9UHI8	ADAMTS1	A disintegrin and metalloproteinase with thrombospondin motifs 1 OS=Homo sapiens OX=9606 GN=ADAMTS1 PE=1 SV=4	Q9UHI8	ADAMTS1	0.00121178	0.0013084	-0.00151045	-0.000361293
P68032	ACTC1	Actin, alpha cardiac muscle 1 OS=Homo sapiens OX=9606 GN=ACTC1 PE=1 SV=1	P68032	ACTC1	0.0011749	-0.0113137	-0.00924784	0.00220366
A0A3B3ITK0,P35442	THBS2	Thrombospondin-2 OS=Homo sapiens OX=9606 GN=THBS2 PE=1 SV=1	A0A3B3ITK0	THBS2	0.0011633	0.0152928	-0.0350065	-0.0303643
P34932	HSPA4	Heat shock 70 kDa protein 4 OS=Homo sapiens OX=9606 GN=HSPA4 PE=1 SV=4	P34932	HSPA4	0.00114893	-0.00632301	-0.0189227	-0.00712287
P00558,V9HWF4	PGK1,HEL-S-68p	Phosphoglycerate kinase 1 OS=Homo sapiens OX=9606 GN=PGK1 PE=1 SV=3	P00558	PGK1	0.001142	-0.0164186	-0.0452874	-0.018728
A0A2S0BDD1	ATIII-R2	Antithrombin-III OS=Homo sapiens OX=9606 GN=ATIII-R2 PE=2 SV=1	A0A2S0BDD1	ATIII-R2	0.00112709	0.000848428	0.00693751	0.00441512
A0A140VK56,P37837	TALDO1	Transaldolase OS=Homo sapiens OX=9606 PE=2 SV=1	A0A140VK56	TALDO1	0.00109302	-0.00385882	-0.0099703	-0.00247833
A0A140VK46,P28070	PSMB4	Proteasome subunit beta OS=Homo sapiens OX=9606 PE=2 SV=1	A0A140VK46	PSMB4	0.00103711	-0.00139463	-0.00101789	0.00127135
A0A384MDU9,Q13561,Q13561-2,Q13561-3,V9HW58	DCTN2,HEL-S-77	Dynactin 2 (P50), isoform CRA_c OS=Homo sapiens OX=9606 GN=DCTN2 PE=2 SV=1	A0A384MDU9	DCTN2	0.00103711	-0.00139463	-0.00101789	0.00127135
A0A384MTW7,P15531,P15531-2	NME1	Nucleoside diphosphate kinase OS=Homo sapiens OX=9606 PE=2 SV=1	A0A384MTW7	NME1	0.00103711	-0.00139463	-0.00101789	0.00127135
A0AVL1	ADAM9	ADAM9 protein OS=Homo sapiens OX=9606 GN=ADAM9 PE=1 SV=1	A0AVL1	ADAM9	0.00103711	-0.00139463	-0.00101789	0.00127135
O00244	ATOX1	Copper transport protein ATOX1 OS=Homo sapiens OX=9606 GN=ATOX1 PE=1 SV=1	O00244	ATOX1	0.00103711	-0.00139463	-0.00101789	0.00127135
P05546,Q8IVC0	SERPIND1	Heparin cofactor 2 OS=Homo sapiens OX=9606 GN=SERPIND1 PE=1 SV=3	P05546	SERPIND1	0.00103711	-0.00139463	-0.00101789	0.00127135
P63220,Q6FGH5,Q8WVC2	RPS21	40S ribosomal protein S21 OS=Homo sapiens OX=9606 GN=RPS21 PE=1 SV=1	P63220	RPS21	0.00103711	-0.00139463	-0.00101789	0.00127135
Q5U0B9,Q9Y240	CLEC11A	Stem cell growth factor; lymphocyte secreted C-type lectin OS=Homo sapiens OX=9606 PE=2 SV=1	Q5U0B9	CLEC11A	0.00103711	-0.00139463	-0.00101789	0.00127135
Q8NC51,Q8NC51-3	SERBP1	Plasminogen activator inhibitor 1 RNA-binding protein OS=Homo sapiens OX=9606 GN=SERBP1 PE=1 SV=2	Q8NC51	SERBP1	0.00103711	-0.00139463	-0.00101789	0.00127135
Q9NR12	PDLIM7	PDZ and LIM domain protein 7 OS=Homo sapiens OX=9606 GN=PDLIM7 PE=1 SV=1	Q9NR12	PDLIM7	0.00103711	-0.00139463	-0.00101789	0.00127135
Q86Z22		Epididymis secretory protein Li 297 OS=Homo sapiens OX=9606 GN=HEL-S-297 PE=2 SV=1	Q86Z22		0.00103546	-0.00970716	-0.0109792	-0.00284665
P05452	CLEC3B	Tetranectin OS=Homo sapiens OX=9606 GN=CLEC3B PE=1 SV=3	P05452	CLEC3B	0.000862441	-0.00409766	-0.000525326	0.0020751
P10909-6	CLU	Isoform 6 of Clusterin OS=Homo sapiens OX=9606 GN=CLU	P10909	CLU	0.000862441	-0.00409766	-0.000525326	0.0020751
D0PNI2,P28300,Q96PQ9	LOX	Lysyl oxidase homolog OS=Homo sapiens OX=9606 GN=LOX PE=3 SV=1	D0PNI2	LOX	0.000788168	0.004345	-0.0231079	-0.011474
P16070-7	CD44	Isoform 7 of CD44 antigen OS=Homo sapiens OX=9606 GN=CD44	P16070	CD44	0.000743685	-0.00926489	-0.00898518	-8.73971e-05
P31946,V9HWD6	YWHAB,HEL-S-1	14-3-3 protein beta/alpha OS=Homo sapiens OX=9606 GN=YWHAB PE=1 SV=3	P31946	YWHAB	0.000665443	-0.00833944	-0.00326558	0.00199375
A0A090N8P3,B3KQQ0,O95302	FKBP9	Peptidylprolyl isomerase OS=Homo sapiens OX=9606 GN=FKBP9 PE=4 SV=1	A0A090N8P3	FKBP9	0.000661801	-0.00180999	-0.00970764	-0.00406084
A0A0K0K1K4,O14818	PSMA7,HEL-S-276	Proteasome subunit alpha type OS=Homo sapiens OX=9606 GN=HEL-S-276 PE=2 SV=1	A0A0K0K1K4	PSMA7	0.000661801	-0.00180999	-0.00970764	-0.00406084
O00469-2	PLOD2	Isoform 2 of Procollagen-lysine,2-oxoglutarate 5-dioxygenase 2 OS=Homo sapiens OX=9606 GN=PLOD2	O00469	PLOD2	0.000661801	-0.00180999	-0.00970764	-0.00406084
P28799	GRN	Progranulin OS=Homo sapiens OX=9606 GN=GRN PE=1 SV=2	P28799	GRN	0.000661801	-0.00180999	-0.00970764	-0.00406084
A0A024R0A1,P09603	CSF1	Macrophage colony-stimulating factor 1 OS=Homo sapiens OX=9606 GN=CSF1 PE=4 SV=1	A0A024R0A1	CSF1	0.000605888	0.000654202	-0.000755225	-0.000180647
A0A024R104,Q12860,Q12860-2	CNTN1	Contactin 1, isoform CRA_a OS=Homo sapiens OX=9606 GN=CNTN1 PE=3 SV=1	A0A024R104	CNTN1	0.000605888	0.000654202	-0.000755225	-0.000180647
A0A024R663,Q86UP2,Q86UP2-4	KTN1	Kinectin 1 (Kinesin receptor), isoform CRA_a OS=Homo sapiens OX=9606 GN=KTN1 PE=4 SV=1	A0A024R663	KTN1	0.000605888	0.000654202	-0.000755225	-0.000180647
A0A024R687,Q96AC1,Q96AC1-3	FERMT2,PLEKHC1	Pleckstrin homology domain containing, family C (With FERM domain) member 1, isoform CRA_b OS=Homo sapiens OX=9606 GN=PLEKHC1 PE=3 SV=1	A0A024R687	FERMT2	0.000605888	0.000654202	-0.000755225	-0.000180647
A0A024R6K8,P23381	WARS1,WARS	Tryptophan--tRNA ligase, cytoplasmic OS=Homo sapiens OX=9606 GN=WARS1 PE=1 SV=2	A0A024R6K8	WARS1	0.000605888	0.000654202	-0.000755225	-0.000180647
A0A0S2Z3Q4,L7RT18,P46108	CRK	V-crk sarcoma virus CT10 oncogene-like protein isoform 1 (Fragment) OS=Homo sapiens OX=9606 GN=CRK PE=2 SV=1	A0A0S2Z3Q4	CRK	0.000605888	0.000654202	-0.000755225	-0.000180647
A0A140VK27,P09960	LTA4H	Leukotriene A(4) hydrolase OS=Homo sapiens OX=9606 PE=2 SV=1	A0A140VK27	LTA4H	0.000605888	0.000654202	-0.000755225	-0.000180647
A0A384MTR2,P30048,P30048-2	PRDX3	Epididymis secretory sperm binding protein OS=Homo sapiens OX=9606 GN=PRDX3 PE=2 SV=1	A0A384MTR2	PRDX3	0.000605888	0.000654202	-0.000755225	-0.000180647
A0A384N5Z8,P23246	SFPQ	Epididymis secretory sperm binding protein OS=Homo sapiens OX=9606 PE=2 SV=1	A0A384N5Z8	SFPQ	0.000605888	0.000654202	-0.000755225	-0.000180647
A0A384NKM6,D9IWP9,P02749	APOH	Apolipoprotein H OS=Homo sapiens OX=9606 GN=APOH PE=2 SV=1	A0A384NKM6	APOH	0.000605888	0.000654202	-0.000755225	-0.000180647
A0A384NPU2,P49773	HINT1	Epididymis secretory sperm binding protein OS=Homo sapiens OX=9606 GN=HINT1 PE=2 SV=1	A0A384NPU2	HINT1	0.000605888	0.000654202	-0.000755225	-0.000180647
A0A6Q8PHA5,E7ETE2,P12081	HARS1	Histidine--tRNA ligase, cytoplasmic OS=Homo sapiens OX=9606 GN=HARS1 PE=1 SV=1	A0A6Q8PHA5	HARS1	0.000605888	0.000654202	-0.000755225	-0.000180647
A0A7P0T9B9	ADAMTSL1	ADAMTS-like protein 1 (Fragment) OS=Homo sapiens OX=9606 GN=ADAMTSL1 PE=1 SV=1	A0A7P0T9B9	ADAMTSL1	0.000605888	0.000654202	-0.000755225	-0.000180647
A6XND5,D6RHI9,O00584	RNASET2	Ribonuclease T2 OS=Homo sapiens OX=9606 PE=2 SV=1	A6XND5	RNASET2	0.000605888	0.000654202	-0.000755225	-0.000180647
B2R7T8		F-actin-capping protein subunit beta OS=Homo sapiens OX=9606 PE=2 SV=1	B2R7T8		0.000605888	0.000654202	-0.000755225	-0.000180647
B2R7Y0		cDNA, FLJ93654, highly similar to Homo sapiens serpin peptidase inhibitor, clade B (ovalbumin), member 2 (SERPINB2), mRNA OS=Homo sapiens OX=9606 PE=2 SV=1	B2R7Y0		0.000605888	0.000654202	-0.000755225	-0.000180647
B4E1Z4		C3/C5 convertase OS=Homo sapiens OX=9606 PE=1 SV=1	B4E1Z4		0.000605888	0.000654202	-0.000755225	-0.000180647
B4E324,Q59EV6,X6R5C5,X6R8A1	PPGB,CTSA	cDNA FLJ60397, highly similar to Lysosomal protective protein OS=Homo sapiens OX=9606 PE=2 SV=1	B4E324	PPGB	0.000605888	0.000654202	-0.000755225	-0.000180647
D3DSQ1	ASAH1	N-acylsphingosine amidohydrolase (Acid ceramidase) 1, isoform CRA_c OS=Homo sapiens OX=9606 GN=ASAH1 PE=4 SV=1	D3DSQ1	ASAH1	0.000605888	0.000654202	-0.000755225	-0.000180647
O60506	SYNCRIP	Heterogeneous nuclear ribonucleoprotein Q OS=Homo sapiens OX=9606 GN=SYNCRIP PE=1 SV=2	O60506	SYNCRIP	0.000605888	0.000654202	-0.000755225	-0.000180647
P02675,V9HVY1	FGB,HEL-S-78p	Fibrinogen beta chain OS=Homo sapiens OX=9606 GN=FGB PE=1 SV=2	P02675	FGB	0.000605888	0.000654202	-0.000755225	-0.000180647
P23396	RPS3	40S ribosomal protein S3 OS=Homo sapiens OX=9606 GN=RPS3 PE=1 SV=2	P23396	RPS3	0.000605888	0.000654202	-0.000755225	-0.000180647
P25398	RPS12	40S ribosomal protein S12 OS=Homo sapiens OX=9606 GN=RPS12 PE=1 SV=3	P25398	RPS12	0.000605888	0.000654202	-0.000755225	-0.000180647
P25789	PSMA4	Proteasome subunit alpha type-4 OS=Homo sapiens OX=9606 GN=PSMA4 PE=1 SV=1	P25789	PSMA4	0.000605888	0.000654202	-0.000755225	-0.000180647
P42224	STAT1	Signal transducer and activator of transcription 1-alpha/beta OS=Homo sapiens OX=9606 GN=STAT1 PE=1 SV=2	P42224	STAT1	0.000605888	0.000654202	-0.000755225	-0.000180647
P68363	TUBA1B	Tubulin alpha-1B chain OS=Homo sapiens OX=9606 GN=TUBA1B PE=1 SV=1	P68363	TUBA1B	0.000605888	0.000654202	-0.000755225	-0.000180647
P78539	SRPX	Sushi repeat-containing protein SRPX OS=Homo sapiens OX=9606 GN=SRPX PE=1 SV=1	P78539	SRPX	0.000605888	0.000654202	-0.000755225	-0.000180647
Q14764,X5D2M8	MVP	Major vault protein (Fragment) OS=Homo sapiens OX=9606 GN=MVP PE=2 SV=1	Q14764	MVP	0.000605888	0.000654202	-0.000755225	-0.000180647
Q2XQU9		FHL2 isoform 5 OS=Homo sapiens OX=9606 PE=2 SV=1	Q2XQU9		0.000605888	0.000654202	-0.000755225	-0.000180647
Q59H77		T-complex protein 1 subunit gamma (Fragment) OS=Homo sapiens OX=9606 PE=2 SV=1	Q59H77		0.000605888	0.000654202	-0.000755225	-0.000180647
Q6FGR8	PRNP	Major prion protein OS=Homo sapiens OX=9606 GN=PRNP PE=2 SV=1	Q6FGR8	PRNP	0.000605888	0.000654202	-0.000755225	-0.000180647
Q86SZ7,Q9UL46	PSME2	Full-length cDNA clone CS0DJ015YJ12 of T cells (Jurkat cell line) of Homo sapiens (human) OS=Homo sapiens OX=9606 GN=PSME2 PE=2 SV=1	Q86SZ7	PSME2	0.000605888	0.000654202	-0.000755225	-0.000180647
Q9NS15	LTBP3	Latent-transforming growth factor beta-binding protein 3 OS=Homo sapiens OX=9606 GN=LTBP3 PE=1 SV=4	Q9NS15	LTBP3	0.000605888	0.000654202	-0.000755225	-0.000180647
Q9NZV1	CRIM1	Cysteine-rich motor neuron 1 protein OS=Homo sapiens OX=9606 GN=CRIM1 PE=1 SV=1	Q9NZV1	CRIM1	0.000605888	0.000654202	-0.000755225	-0.000180647
Q9UHB6-4	LIMA1	Isoform 4 of LIM domain and actin-binding protein 1 OS=Homo sapiens OX=9606 GN=LIMA1	Q9UHB6	LIMA1	0.000605888	0.000654202	-0.000755225	-0.000180647
Q9UHD8-5	SEPTIN9	Isoform 5 of Septin-9 OS=Homo sapiens OX=9606 GN=SEPTIN9	Q9UHD8	SEPTIN9	0.000605888	0.000654202	-0.000755225	-0.000180647
Q9UKY7	CDV3	Protein CDV3 homolog OS=Homo sapiens OX=9606 GN=CDV3 PE=1 SV=1	Q9UKY7	CDV3	0.000605888	0.000654202	-0.000755225	-0.000180647
A0A024QZU6,P19883,P19883-2	FST	Follistatin, isoform CRA_c OS=Homo sapiens OX=9606 GN=FST PE=4 SV=1	A0A024QZU6	FST	0.000487133	-0.00451302	-0.00921507	-0.00253452
A0A384MTQ3,P23526	AHCY	Adenosylhomocysteinase OS=Homo sapiens OX=9606 PE=2 SV=1	A0A384MTQ3	AHCY	0.000487133	-0.00451302	-0.00921507	-0.00253452
Q8WUJ3	CEMIP	Cell migration-inducing and hyaluronan-binding protein OS=Homo sapiens OX=9606 GN=CEMIP PE=1 SV=2	Q8WUJ3	CEMIP	0.000487133	-0.00451302	-0.00921507	-0.00253452
A0A024RC48,Q10472	GALNT1	Polypeptide N-acetylgalactosaminyltransferase OS=Homo sapiens OX=9606 GN=GALNT1 PE=3 SV=1	A0A024RC48	GALNT1	0.00043122	-0.00204883	-0.000262663	0.00103755
A0A140VK72,P48723,Q53FK2	HSPA13	Heat shock 70 kDa protein 13 OS=Homo sapiens OX=9606 PE=2 SV=1	A0A140VK72	HSPA13	0.00043122	-0.00204883	-0.000262663	0.00103755
B7ZKJ8	ITIH4	ITIH4 protein OS=Homo sapiens OX=9606 GN=ITIH4 PE=1 SV=1	B7ZKJ8	ITIH4	0.00043122	-0.00204883	-0.000262663	0.00103755
O14737	PDCD5	Programmed cell death protein 5 OS=Homo sapiens OX=9606 GN=PDCD5 PE=1 SV=3	O14737	PDCD5	0.00043122	-0.00204883	-0.000262663	0.00103755
O15144,Q53R19	ARPC2	Actin-related protein 2/3 complex subunit 2 OS=Homo sapiens OX=9606 GN=ARPC2 PE=1 SV=1	O15144	ARPC2	0.00043122	-0.00204883	-0.000262663	0.00103755
P09496-2	CLTA	Isoform Non-brain of Clathrin light chain A OS=Homo sapiens OX=9606 GN=CLTA	P09496	CLTA	0.00043122	-0.00204883	-0.000262663	0.00103755
P17900	GM2A	Ganglioside GM2 activator OS=Homo sapiens OX=9606 GN=GM2A PE=1 SV=4	P17900	GM2A	0.00043122	-0.00204883	-0.000262663	0.00103755
P51688	SGSH	N-sulphoglucosamine sulphohydrolase OS=Homo sapiens OX=9606 GN=SGSH PE=1 SV=1	P51688	SGSH	0.00043122	-0.00204883	-0.000262663	0.00103755
P62942	FKBP1A	Peptidyl-prolyl cis-trans isomerase FKBP1A OS=Homo sapiens OX=9606 GN=FKBP1A PE=1 SV=2	P62942	FKBP1A	0.00043122	-0.00204883	-0.000262663	0.00103755
Q92859-4	NEO1	Isoform 4 of Neogenin OS=Homo sapiens OX=9606 GN=NEO1	Q92859	NEO1	0.00043122	-0.00204883	-0.000262663	0.00103755
A0A158RFU3,P20962	PTMS	Parathymosin OS=Homo sapiens OX=9606 GN=PTMS PE=2 SV=1	A0A158RFU3	PTMS	0.000410536	0.00472495	0.00646583	0.00230978
A0A804HII9,P12814-3	ACTN1	Alpha-actinin-1 OS=Homo sapiens OX=9606 GN=ACTN1 PE=4 SV=1	A0A804HII9	ACTN1	0.000388077	-0.0286785	-0.0393406	-0.0165305
J3KMX3,P02771	AFP	Alpha-fetoprotein OS=Homo sapiens OX=9606 GN=AFP PE=1 SV=1	J3KMX3	AFP	0.000373663	-0.00789717	-0.00127156	0.00497539
P01023	A2M	Alpha-2-macroglobulin OS=Homo sapiens OX=9606 GN=A2M PE=1 SV=3	P01023	A2M	0.000354976	-0.0159654	0.00193767	0.00570968
B4E2S7,P13473,P13473-2,P13473-3	LAMP2	cDNA FLJ58780, highly similar to Homo sapiens lysosomal-associated membrane protein 2 (LAMP2), transcript variant LAMP2B, mRNA OS=Homo sapiens OX=9606 PE=2 SV=1	B4E2S7	LAMP2	0.000312464	-0.00721606	-0.00872251	-0.000291844
B4DW52		cDNA FLJ55253, highly similar to Actin, cytoplasmic 1 OS=Homo sapiens OX=9606 PE=2 SV=1	B4DW52		0.00029178	-0.000442272	-0.00199402	-0.000691374
P32119,V9HW12	PRDX2,HEL-S-2a	Peroxiredoxin-2 OS=Homo sapiens OX=9606 GN=PRDX2 PE=1 SV=5	P32119	PRDX2	0.00029178	-0.000442272	-0.00199402	-0.000691374
P02768	ALB	Albumin OS=Homo sapiens OX=9606 GN=ALB PE=1 SV=2	P02768	ALB	0.000219358	-0.0356001	-0.0820778	-0.013559
A0A140VJY7,Q9BRA2	TXNDC17	Thioredoxin domain-containing protein 17 OS=Homo sapiens OX=9606 PE=2 SV=1	A0A140VJY7	TXNDC17	0.00014589	-0.000221136	-0.000997011	-0.000345687
B4E1C2,P01042	KNG1	Bradykinin OS=Homo sapiens OX=9606 GN=KNG1 PE=2 SV=1	B4E1C2	KNG1	0.00014589	-0.000221136	-0.000997011	-0.000345687
P19320	VCAM1	Vascular cell adhesion protein 1 OS=Homo sapiens OX=9606 GN=VCAM1 PE=1 SV=1	P19320	VCAM1	0.00014589	-0.000221136	-0.000997011	-0.000345687
A0A024R9B8,Q9Y646	CPQ,PGCP	Carboxypeptidase Q OS=Homo sapiens OX=9606 GN=PGCP PE=4 SV=1	A0A024R9B8	CPQ	5.59123e-05	-0.00246419	-0.00895241	-0.00408269
A0A4P2STA0,B1PKZ1	HLA-A	MHC class I antigen OS=Homo sapiens OX=9606 GN=HLA-A PE=3 SV=1	A0A4P2STA0	HLA-A	5.59123e-05	-0.00246419	-0.00895241	-0.00408269
P43251	BTD	Biotinidase OS=Homo sapiens OX=9606 GN=BTD PE=1 SV=2	P43251	BTD	5.59123e-05	-0.00246419	-0.00895241	-0.00408269
Q53FA7	TP53I3	Quinone oxidoreductase PIG3 OS=Homo sapiens OX=9606 GN=TP53I3 PE=1 SV=2	Q53FA7	TP53I3	5.59123e-05	-0.00246419	-0.00895241	-0.00408269
Q86SR1	GALNT10	Polypeptide N-acetylgalactosaminyltransferase 10 OS=Homo sapiens OX=9606 GN=GALNT10 PE=1 SV=2	Q86SR1	GALNT10	5.59123e-05	-0.00246419	-0.00895241	-0.00408269
A0A024R3E3,P02647	APOA1	Apolipoprotein A-I, isoform CRA_a OS=Homo sapiens OX=9606 GN=APOA1 PE=2 SV=1	A0A024R3E3	APOA1	-2.87784e-05	-0.00292417	-0.000504449	0.000223467
Q99497,V9HWC2	PARK7,HEL-S-67p	Parkinson disease protein 7 OS=Homo sapiens OX=9606 GN=PARK7 PE=1 SV=2	Q99497	PARK7	-5.75569e-05	-0.00584834	-0.0010089	0.000446935
A4D1M3,Q9UI42	CPA4	Carboxypeptidase A4 OS=Homo sapiens OX=9606 GN=CPA4 PE=2 SV=1	A4D1M3	CPA4	-0.000174668	-0.00270303	0.000492561	0.000809984
O60888-3	CUTA	Isoform C of Protein CutA OS=Homo sapiens OX=9606 GN=CUTA	O60888	CUTA	-0.000174668	-0.00270303	0.000492561	0.000809984
Q9Y6V0	PCLO	Protein piccolo OS=Homo sapiens OX=9606 GN=PCLO PE=1 SV=5	Q9Y6V0	PCLO	-0.000174995	-0.0167497	0.0352368	0.0245024
P24592	IGFBP6	Insulin-like growth factor-binding protein 6 OS=Homo sapiens OX=9606 GN=IGFBP6 PE=1 SV=1	P24592	IGFBP6	-0.000196998	-0.00424178	-0.00274026	0.00183378
P18669,Q6FHU2	PGAM1	Phosphoglycerate mutase 1 OS=Homo sapiens OX=9606 GN=PGAM1 PE=1 SV=2	P18669	PGAM1	-0.000258197	-0.00356067	-0.0101912	-0.00388605
A0A0F7G8J1	PLG	Plasminogen OS=Homo sapiens OX=9606 GN=PLG PE=2 SV=1	A0A0F7G8J1	PLG	-0.000286975	-0.00648483	-0.0106957	-0.00378617
C0JYY2,P04114	APOB	Apolipoprotein B (Including Ag(X) antigen) OS=Homo sapiens OX=9606 GN=APOB PE=4 SV=1	C0JYY2	APOB	-0.000293424	-0.00787026	-0.00796729	-0.000483805
Q6EMK4	VASN	Vasorin OS=Homo sapiens OX=9606 GN=VASN PE=1 SV=1	Q6EMK4	VASN	-0.000356268	-0.0155017	-0.0253795	-0.00887081
A0A024RAK9,P10915	HAPLN1	Hyaluronan and proteoglycan link protein 1, isoform CRA_a OS=Homo sapiens OX=9606 GN=HAPLN1 PE=4 SV=1	A0A024RAK9	HAPLN1	-0.000536705	-0.028698	-0.0703834	-0.0265812
A8K878,P55145	MANF	cDNA FLJ77177, highly similar to Homo sapiens arginine-rich, mutated in early stage tumors (ARMET), mRNA OS=Homo sapiens OX=9606 PE=1 SV=1	A8K878	MANF	-0.000549976	-0.00311839	-0.00819719	-0.00379553
B2R983,P78417,V9HWG9	GSTO1,HEL-S-21	Glutathione-dependent dehydroascorbate reductase OS=Homo sapiens OX=9606 PE=2 SV=1	B2R983	GSTO1	-0.000549976	-0.00311839	-0.00819719	-0.00379553
B5MCZ3,H9C875,P05231,Q75MH2	IL6	Interleukin-6 OS=Homo sapiens OX=9606 GN=IL6 PE=1 SV=1	B5MCZ3	IL6	-0.000549976	-0.00311839	-0.00819719	-0.00379553
P60981,V9HWA6	DSTN,HEL32	Destrin OS=Homo sapiens OX=9606 GN=DSTN PE=1 SV=3	P60981	DSTN	-0.000549976	-0.00311839	-0.00819719	-0.00379553
P67809	YBX1	Y-box-binding protein 1 OS=Homo sapiens OX=9606 GN=YBX1 PE=1 SV=3	P67809	YBX1	-0.000549976	-0.00311839	-0.00819719	-0.00379553
Q16394	EXT1	Exostosin-1 OS=Homo sapiens OX=9606 GN=EXT1 PE=1 SV=2	Q16394	EXT1	-0.000549976	-0.00311839	-0.00819719	-0.00379553
Q969H8	MYDGF	Myeloid-derived growth factor OS=Homo sapiens OX=9606 GN=MYDGF PE=1 SV=1	Q969H8	MYDGF	-0.000549976	-0.00311839	-0.00819719	-0.00379553
A0A024RA94,P55001,P55001-2,P55001-3	MFAP2	Microfibrillar-associated protein 2, isoform CRA_d OS=Homo sapiens OX=9606 GN=MFAP2 PE=3 SV=1	A0A024RA94	MFAP2	-0.000570661	0.00365539	-0.00146869	-0.00298711
A0A024RBK9	TXNRD1	Thioredoxin-disulfide reductase OS=Homo sapiens OX=9606 GN=TXNRD1 PE=3 SV=1	A0A024RBK9	TXNRD1	-0.000634667	-0.00357837	0.000250775	9.05184e-05
H7BZJ3	PDIA3	Protein disulfide-isomerase A3 (Fragment) OS=Homo sapiens OX=9606 GN=PDIA3 PE=1 SV=1	H7BZJ3	PDIA3	-0.000634667	-0.00357837	0.000250775	9.05184e-05
Q9NQC3	RTN4	Reticulon-4 OS=Homo sapiens OX=9606 GN=RTN4 PE=1 SV=2	Q9NQC3	RTN4	-0.000634667	-0.00357837	0.000250775	9.05184e-05
A0A0G2JIW1,A8K5I0,P0DMV8,P0DMV9	HSPA1A,HSPA1B,HEL-S-103	Heat shock 70 kDa protein 1B OS=Homo sapiens OX=9606 GN=HSPA1B PE=1 SV=1	A0A0G2JIW1	HSPA1A	-0.000668732	-0.00828562	-0.016657	-0.00669836
Q13308-6	PTK7	Isoform 6 of Inactive tyrosine-protein kinase 7 OS=Homo sapiens OX=9606 GN=PTK7	Q13308	PTK7	-0.000724644	-0.00582143	-0.00770463	-0.00294809
A0A109NGN6,P28066,Q5U0A0	PSMA5	Proteasome subunit alpha type OS=Homo sapiens OX=9606 PE=2 SV=1	A0A109NGN6	PSMA5	-0.000891219	0.00117349	2.08771e-05	-0.00153177
B7Z3K9		Fructose-bisphosphate aldolase OS=Homo sapiens OX=9606 PE=2 SV=1	B7Z3K9		-0.000891219	0.00117349	2.08771e-05	-0.00153177
Q7Z7M9	GALNT5	Polypeptide N-acetylgalactosaminyltransferase 5 OS=Homo sapiens OX=9606 GN=GALNT5 PE=1 SV=1	Q7Z7M9	GALNT5	-0.000899313	-0.00852446	-0.00721206	-0.000571203
Q92743	HTRA1	Serine protease HTRA1 OS=Homo sapiens OX=9606 GN=HTRA1 PE=1 SV=1	Q92743	HTRA1	-0.000990935	-0.01908	-0.0251288	-0.00860237
B2R4R9,P62857	RPS28	40S ribosomal protein S28 OS=Homo sapiens OX=9606 GN=RPS28 PE=2 SV=1	B2R4R9	RPS28	-0.00100997	-0.00399373	-0.00843897	-0.00452748
A0A140VJE4,P54802	NAGLU	Testicular tissue protein Li 18 OS=Homo sapiens OX=9606 PE=2 SV=1	A0A140VJE4	NAGLU	-0.00115586	-0.0037726	-0.00744196	-0.003666
A0A140VK45,P20618	PSMB1	Proteasome subunit beta OS=Homo sapiens OX=9606 PE=2 SV=1	A0A140VK45	PSMB1	-0.00115586	-0.0037726	-0.00744196	-0.003666
P06576,V9HW31	ATP5F1B,HEL-S-271	ATP synthase subunit beta, mitochondrial OS=Homo sapiens OX=9606 GN=ATP5F1B PE=1 SV=3	P06576	ATP5F1B	-0.00115586	-0.0037726	-0.00744196	-0.003666
Q59EQ1		Cadherin 11, type 2 isoform 1 preproprotein variant (Fragment) OS=Homo sapiens OX=9606 PE=2 SV=1	Q59EQ1		-0.00115586	-0.0037726	-0.00744196	-0.003666
K4RH61,P50281	MMP14	Matrix metalloproteinase-14 OS=Homo sapiens OX=9606 GN=MMP14 PE=2 SV=1	K4RH61	MMP14	-0.00127462	-0.00893982	-0.0159018	-0.00596173
P00734	F2	Prothrombin OS=Homo sapiens OX=9606 GN=F2 PE=1 SV=2	P00734	F2	-0.00133053	-0.00647563	-0.0069494	-0.00166835
Q14393	GAS6	Growth arrest-specific protein 6 OS=Homo sapiens OX=9606 GN=GAS6 PE=1 SV=3	Q14393	GAS6	-0.00133053	-0.00647563	-0.0069494	-0.00166835
O14950	MYL12B	Myosin regulatory light chain 12B OS=Homo sapiens OX=9606 GN=MYL12B PE=1 SV=2	O14950	MYL12B	-0.00135122	0.000298155	-0.000220909	-0.00106159
D9IAI1,P30086	PEBP1	Epididymis secretory protein Li 34 OS=Homo sapiens OX=9606 GN=HEL-S-34 PE=2 SV=1	D9IAI1	PEBP1	-0.00138693	-0.0127216	-0.02709	-0.0120608
P00441,V9HWC9	SOD1,HEL-S-44	Superoxide dismutase [Cu-Zn] OS=Homo sapiens OX=9606 GN=SOD1 PE=1 SV=2	P00441	SOD1	-0.00140068	0.00414777	0.00600313	0.000791256
B4DTH2		Fibronectin OS=Homo sapiens OX=9606 PE=2 SV=1	B4DTH2		-0.00140597	0.00236469	-0.0104002	-0.00879902
Q5VY30	RBP4	Retinol-binding protein OS=Homo sapiens OX=9606 GN=RBP4 PE=1 SV=2	Q5VY30	RBP4	-0.0014412	-0.0019449	-0.00817631	-0.00432928
A0A7D5AVH9	HLA-DRB1	MHC class II antigen (Fragment) OS=Homo sapiens OX=9606 GN=HLA-DRB1 PE=4 SV=1	A0A7D5AVH9	HLA-DRB1	-0.00144929	-0.0116429	-0.0154093	-0.00589618
E7DVW5,Q01469	FABP5	Fatty acid binding protein 5 (Psoriasis-associated) OS=Homo sapiens OX=9606 GN=FABP5 PE=3 SV=1	E7DVW5	FABP5	-0.00149711	0.00051929	0.000776102	-0.00131252
P28072,Q6IAT9	PSMB6	Proteasome subunit beta type-6 OS=Homo sapiens OX=9606 GN=PSMB6 PE=1 SV=4	P28072	PSMB6	-0.00149711	0.00051929	0.000776102	-0.00131252
Q5EFE6		Anti-RhD monoclonal T125 kappa light chain OS=Homo sapiens OX=9606 PE=2 SV=1	Q5EFE6		-0.00149711	0.00051929	0.000776102	-0.00131252
B7Z9B1		Cadherin-13 OS=Homo sapiens OX=9606 PE=2 SV=1	B7Z9B1		-0.00167061	-0.0025814	-0.0178631	-0.0104752
A0A2R8Y7C0	HBA2	Hemoglobin subunit alpha (Fragment) OS=Homo sapiens OX=9606 GN=HBA2 PE=1 SV=1	A0A2R8Y7C0	HBA2	-0.0017197	-0.0270822	-0.0683685	-0.0303268
A0A0S2Z4L3	PROS1	Vitamin K-dependent protein S (Fragment) OS=Homo sapiens OX=9606 GN=PROS1 PE=1 SV=1	A0A0S2Z4L3	PROS1	-0.00176175	-0.0044268	-0.00668674	-0.00336791
A0A384NL29,P04179	SOD2	Superoxide dismutase OS=Homo sapiens OX=9606 PE=2 SV=1	A0A384NL29	SOD2	-0.00176175	-0.0044268	-0.00668674	-0.00336791
C9JFR7,G4XXL9,P99999	CYCS	Cytochrome c (Fragment) OS=Homo sapiens OX=9606 GN=CYCS PE=1 SV=1	C9JFR7	CYCS	-0.00176175	-0.0044268	-0.00668674	-0.00336791
O00462	MANBA	Beta-mannosidase OS=Homo sapiens OX=9606 GN=MANBA PE=1 SV=3	O00462	MANBA	-0.00176175	-0.0044268	-0.00668674	-0.00336791
P58215	LOXL3	Lysyl oxidase homolog 3 OS=Homo sapiens OX=9606 GN=LOXL3 PE=1 SV=1	P58215	LOXL3	-0.00176175	-0.0044268	-0.00668674	-0.00336791
Q5TG12	PTPRK	Protein-tyrosine-phosphatase OS=Homo sapiens OX=9606 GN=PTPRK PE=1 SV=1	Q5TG12	PTPRK	-0.00176175	-0.0044268	-0.00668674	-0.00336791
Q92520	FAM3C	Protein FAM3C OS=Homo sapiens OX=9606 GN=FAM3C PE=1 SV=1	Q92520	FAM3C	-0.00176175	-0.0044268	-0.00668674	-0.00336791
A0A024R084,A0A5F9UP49,Q9BRK5	SDF4	45 kDa calcium-binding protein OS=Homo sapiens OX=9606 GN=SDF4 PE=3 SV=1	A0A024R084	SDF4	-0.0018246	-0.0120582	-0.024099	-0.0110245
P06703	S100A6	Protein S100-A6 OS=Homo sapiens OX=9606 GN=S100A6 PE=1 SV=1	P06703	S100A6	-0.00186713	0.00188701	0.00848972	0.00258914
A4D1W7,P08476,Q53H39	INHBA	Activin beta-A chain OS=Homo sapiens OX=9606 GN=INHBA PE=1 SV=1	A4D1W7	INHBA	-0.00199927	-0.0147612	-0.0236064	-0.00711662
O00622,Q6FI18	CCN1,CYR61	CCN family member 1 OS=Homo sapiens OX=9606 GN=CCN1 PE=1 SV=1	O00622	CCN1	-0.00206777	0.00417468	-0.000692593	-0.00372667
O95450	ADAMTS2	A disintegrin and metalloproteinase with thrombospondin motifs 2 OS=Homo sapiens OX=9606 GN=ADAMTS2 PE=2 SV=2	O95450	ADAMTS2	-0.00211109	-0.00983286	-0.00570162	-0.00104877
A0A2R8YFE2	ACTB	Actin, cytoplasmic 1 (Fragment) OS=Homo sapiens OX=9606 GN=ACTB PE=1 SV=1	A0A2R8YFE2	ACTB	-0.00225053	-0.00822631	-0.00743297	-0.00285757
A0A7P0T8I6	CTSZ	Cathepsin X OS=Homo sapiens OX=9606 GN=CTSZ PE=1 SV=1	A0A7P0T8I6	CTSZ	-0.00225582	-0.0100094	-0.0238363	-0.011293
O95881	TXNDC12	Thioredoxin domain-containing protein 12 OS=Homo sapiens OX=9606 GN=TXNDC12 PE=1 SV=1	O95881	TXNDC12	-0.00231173	-0.00754519	-0.0148839	-0.00733199
P30050	RPL12	60S ribosomal protein L12 OS=Homo sapiens OX=9606 GN=RPL12 PE=1 SV=1	P30050	RPL12	-0.00231173	-0.00754519	-0.0148839	-0.00733199
Q6FHZ0	MDH2	Malate dehydrogenase OS=Homo sapiens OX=9606 GN=MDH2 PE=2 SV=1	Q6FHZ0	MDH2	-0.00231866	-0.0176408	-0.0412486	-0.0175044
P19827	ITIH1	Inter-alpha-trypsin inhibitor heavy chain H1 OS=Homo sapiens OX=9606 GN=ITIH1 PE=1 SV=3	P19827	ITIH1	-0.0024864	-0.0102482	-0.0143914	-0.00601792
D9YZV5,P09493-3	TPM1	Tropomyosin 1 (Alpha) isoform 4 OS=Homo sapiens OX=9606 GN=TPM1 PE=3 SV=1	D9YZV5	TPM1	-0.00249535	-0.000305938	0.00601212	0.00187904
P23142	FBLN1	Fibulin-1 OS=Homo sapiens OX=9606 GN=FBLN1 PE=1 SV=4	P23142	FBLN1	-0.00260746	-0.0219058	-0.0824939	-0.035708
A2VCK8,P62328	TMSB4X	Thymosin beta OS=Homo sapiens OX=9606 GN=TMSB4X PE=2 SV=1	A2VCK8	TMSB4X	-0.00279072	-0.0357313	-0.0204212	8.11545e-05
P52565,V9HWE8	ARHGDIA,HEL-S-47e	Rho GDP-dissociation inhibitor 1 OS=Homo sapiens OX=9606 GN=ARHGDIA PE=1 SV=3	P52565	ARHGDIA	-0.00284267	-0.0257499	-0.0397709	-0.0130222
P80723	BASP1	Brain acid soluble protein 1 OS=Homo sapiens OX=9606 GN=BASP1 PE=1 SV=2	P80723	BASP1	-0.00294111	-0.00934048	0.00177021	0.00192508
Q96CG8	CTHRC1	Collagen triple helix repeat-containing protein 1 OS=Homo sapiens OX=9606 GN=CTHRC1 PE=1 SV=1	Q96CG8	CTHRC1	-0.00309229	-0.0109024	-0.0136361	-0.00619271
H7C4W4	FSTL1	Follistatin-related protein 1 (Fragment) OS=Homo sapiens OX=9606 GN=FSTL1 PE=1 SV=1	H7C4W4	FSTL1	-0.00325357	-0.00212443	0.0104927	0.00414824
A0A140VK44,G3V5Z7,P60900	PSMA6	Proteasome subunit alpha type OS=Homo sapiens OX=9606 PE=2 SV=1	A0A140VK44	PSMA6	-0.00325886	-0.00390751	-0.00591064	-0.00486146
B3KNK9,Q8NBJ4	GOLM1,HEL46	Epididymis luminal protein 46 OS=Homo sapiens OX=9606 GN=GOLPH2 PE=2 SV=1	B3KNK9	GOLM1	-0.00337762	-0.00907473	-0.0143705	-0.00811857
A0A140VK07,Q14195-2	DPYSL3	Testicular secretory protein Li 7 OS=Homo sapiens OX=9606 PE=2 SV=1	A0A140VK07	DPYSL3	-0.00346759	-0.0113178	-0.0223259	-0.0110557
P30530,P30530-2	AXL	Tyrosine-protein kinase receptor UFO OS=Homo sapiens OX=9606 GN=AXL PE=1 SV=4	P30530	AXL	-0.00348828	-0.00454401	-0.0155974	-0.00957935
A0A140VKF3,P36955	SERPINF1	Testis tissue sperm-binding protein Li 70n OS=Homo sapiens OX=9606 PE=2 SV=1	A0A140VKF3	SERPINF1	-0.00352114	-0.052046	-0.0736222	-0.016955
A0A024RDF4,Q14103-3	HNRNPD,HNRPD	Heterogeneous nuclear ribonucleoprotein D (AU-rich element RNA binding protein 1, 37kDa), isoform CRA_e OS=Homo sapiens OX=9606 GN=HNRPD PE=4 SV=1	A0A024RDF4	HNRNPD	-0.00352351	-0.0088536	-0.0133735	-0.00673582
H9ZYJ2,P10599	TXN	Thioredoxin OS=Homo sapiens OX=9606 GN=TXN PE=2 SV=1	H9ZYJ2	TXN	-0.00356652	-0.00361856	-0.0098778	-0.00492857
P61981	YWHAG	14-3-3 protein gamma OS=Homo sapiens OX=9606 GN=YWHAG PE=1 SV=2	P61981	YWHAG	-0.00369173	-0.0101712	-0.0156093	-0.00727269
Q6SA08,Q6SA08-2	TSSK4	Testis-specific serine/threonine-protein kinase 4 OS=Homo sapiens OX=9606 GN=TSSK4 PE=1 SV=1	Q6SA08	TSSK4	-0.00373785	-0.0320936	-0.0114479	0.00642993
C8C504	HBB	Beta-globin OS=Homo sapiens OX=9606 GN=HBB PE=3 SV=1	C8C504	HBB	-0.00392759	-0.0121931	-0.0225677	-0.0115239
B8ZZQ6,P06454,P06454-2,Q53S24,Q86YS2,Q8TBK9,V9HVW6	PTMA,PTMAP7	Prothymosin alpha OS=Homo sapiens OX=9606 GN=PTMA PE=1 SV=1	B8ZZQ6	PTMA	-0.00405482	0.00129212	0.018469	0.00780956
A0A024RAJ6,P07686	HEXB	Beta-hexosaminidase OS=Homo sapiens OX=9606 GN=HEXB PE=2 SV=1	A0A024RAJ6	HEXB	-0.00419224	-0.0171392	-0.0300305	-0.0136964
P67936,V9HW56	TPM4,HEL-S-108	Tropomyosin alpha-4 chain OS=Homo sapiens OX=9606 GN=TPM4 PE=1 SV=3	P67936	TPM4	-0.00439935	-0.011041	0.00676445	0.00706356
O75326	SEMA7A	Semaphorin-7A OS=Homo sapiens OX=9606 GN=SEMA7A PE=1 SV=1	O75326	SEMA7A	-0.00444234	-0.0110019	-0.0329888	-0.0179601
P09936,V9HW74	UCHL1,HEL-117	Ubiquitin carboxyl-terminal hydrolase isozyme L1 OS=Homo sapiens OX=9606 GN=UCHL1 PE=1 SV=2	P09936	UCHL1	-0.00595399	-0.021566	-0.0367172	-0.0197642
A0A024R8E5,P20908	COL5A1	Collagen, type V, alpha 1, isoform CRA_a OS=Homo sapiens OX=9606 GN=COL5A1 PE=4 SV=1	A0A024R8E5	COL5A1	-0.00685696	-0.0204548	-0.0617797	-0.0257821
Q15063-3	POSTN	Isoform 3 of Periostin OS=Homo sapiens OX=9606 GN=POSTN	Q15063	POSTN	-0.00701988	-0.0230956	-0.0362038	-0.0149449
A0A024RC42,P19022	CDH2	Cadherin-2 OS=Homo sapiens OX=9606 GN=CDH2 PE=4 SV=1	A0A024RC42	CDH2	-0.00737371	-0.00233193	-0.0140243	-0.0139305
A0A140VK57,P16035	TIMP2	Metalloproteinase inhibitor 2 OS=Homo sapiens OX=9606 PE=2 SV=1	A0A140VK57	TIMP2	-0.0074382	-0.0182759	-0.0413979	-0.0244587
Q9Y4K0	LOXL2	Lysyl oxidase homolog 2 OS=Homo sapiens OX=9606 GN=LOXL2 PE=1 SV=1	Q9Y4K0	LOXL2	-0.00961615	-0.000860286	-0.0142243	-0.0158532
A0A024QZL1,P10124	SRGN,PRG1	Proteoglycan 1, secretory granule, isoform CRA_a OS=Homo sapiens OX=9606 GN=PRG1 PE=4 SV=1	A0A024QZL1	SRGN	-0.00979727	-0.00494874	-0.0110034	-0.012195
P61769	B2M	Beta-2-microglobulin OS=Homo sapiens OX=9606 GN=B2M PE=1 SV=1	P61769	B2M	-0.0103777	-0.0193038	-0.0296664	-0.0210315
A0A024R1U8,P22692	IGFBP4	Insulin-like growth factor-binding protein 4 OS=Homo sapiens OX=9606 GN=IGFBP4 PE=4 SV=1	A0A024R1U8	IGFBP4	-0.0112438	-0.0034808	0.00766581	0.000368316
D3DTX7	COL1A1	Collagen, type I, alpha 1, isoform CRA_a OS=Homo sapiens OX=9606 GN=COL1A1 PE=4 SV=1	D3DTX7	COL1A1	-0.0113386	0.00120325	0.0124001	-0.00225672
P29966	MARCKS	Myristoylated alanine-rich C-kinase substrate OS=Homo sapiens OX=9606 GN=MARCKS PE=1 SV=4	P29966	MARCKS	-0.0133236	-0.0217172	-0.0152065	-0.00748806
A0A024RDW7,O95965	ITGBL1	Integrin, beta-like 1 (With EGF-like repeat domains), isoform CRA_a OS=Homo sapiens OX=9606 GN=ITGBL1 PE=4 SV=1	A0A024RDW7	ITGBL1	-0.014281	-0.0024031	-0.0305352	-0.0304829
P08779	KRT16	Keratin, type I cytoskeletal 16 OS=Homo sapiens OX=9606 GN=KRT16 PE=1 SV=4	P08779	KRT16	-0.0158623	0.0063664	0.00778189	-0.0133562
A0A087WTA8,A0A0S2Z3H5,P08123	COL1A2	Collagen alpha-2(I) chain OS=Homo sapiens OX=9606 GN=COL1A2 PE=1 SV=1	A0A087WTA8	COL1A2	-0.0160386	-0.00464917	-0.00168686	-0.0126866
B3VMW0		Lactotransferrin OS=Homo sapiens OX=9606 PE=2 SV=1	B3VMW0		-0.0168582	-0.0376512	-0.0472308	-0.0265687
Q86YZ3	HRNR	Hornerin OS=Homo sapiens OX=9606 GN=HRNR PE=1 SV=2	Q86YZ3	HRNR	-0.0172568	-0.00734299	0.00255196	-0.00999058
V9HWI6	HEL-S-51	Gc-globulin OS=Homo sapiens OX=9606 GN=HEL-S-51 PE=2 SV=1	V9HWI6	HEL-S-51	-0.0173537	-0.0196817	-0.0317681	-0.0291906
A0A024R6R4,P08253	MMP2	72 kDa gelatinase OS=Homo sapiens OX=9606 GN=MMP2 PE=3 SV=1	A0A024R6R4	MMP2	-0.0182244	-0.211007	-0.14633	-0.0493919
O43852-3	CALU	Isoform 3 of Calumenin OS=Homo sapiens OX=9606 GN=CALU	O43852	CALU	-0.0205685	-0.103484	-0.124865	-0.0387294
P48668	KRT6C	Keratin, type II cytoskeletal 6C OS=Homo sapiens OX=9606 GN=KRT6C PE=1 SV=3	P48668	KRT6C	-0.0212448	0.00909776	0.0101311	-0.0141365
Q5M8T4	CTGF	Connective tissue growth factor OS=Homo sapiens OX=9606 GN=CTGF PE=2 SV=1	Q5M8T4	CTGF	-0.0253954	-0.00234644	-0.0248517	-0.0334419
P05997	COL5A2	Collagen alpha-2(V) chain OS=Homo sapiens OX=9606 GN=COL5A2 PE=1 SV=3	P05997	COL5A2	-0.0261608	0.00146777	-0.0240752	-0.0333482
Q12841	FSTL1	Follistatin-related protein 1 OS=Homo sapiens OX=9606 GN=FSTL1 PE=1 SV=1	Q12841	FSTL1	-0.0265199	0.0204483	-0.0182991	-0.0420505
P15924	DSP	Desmoplakin OS=Homo sapiens OX=9606 GN=DSP PE=1 SV=3	P15924	DSP	-0.0269479	0.00934723	0.0139698	-0.019399
P02462	COL4A1	Collagen alpha-1(IV) chain OS=Homo sapiens OX=9606 GN=COL4A1 PE=1 SV=4	P02462	COL4A1	-0.0273837	-0.041892	-0.0723809	-0.045871
Q5H9A7	TIMP1	Metalloproteinase inhibitor 1 OS=Homo sapiens OX=9606 GN=TIMP1 PE=1 SV=1	Q5H9A7	TIMP1	-0.0287775	-0.0276486	-0.0400131	-0.0472194
D3DQH8	SPARC	Osteonectin OS=Homo sapiens OX=9606 GN=SPARC PE=3 SV=1	D3DQH8	SPARC	-0.0310138	0.029295	-0.214696	-0.194171
Q16270	IGFBP7	Insulin-like growth factor-binding protein 7 OS=Homo sapiens OX=9606 GN=IGFBP7 PE=1 SV=1	Q16270	IGFBP7	-0.0320989	-0.014749	-0.0115824	-0.0211407
P81605	DCD	Dermcidin OS=Homo sapiens OX=9606 GN=DCD PE=1 SV=2	P81605	DCD	-0.0347269	0.00407342	0.00988305	-0.0268871
P07996	THBS1	Thrombospondin-1 OS=Homo sapiens OX=9606 GN=THBS1 PE=1 SV=2	P07996	THBS1	-0.0364348	0.0255225	0.0728526	-0.030564
B7Z8Q2,P02765	AHSG	Alpha-2-HS-glycoprotein OS=Homo sapiens OX=9606 PE=2 SV=1	B7Z8Q2	AHSG	-0.0408166	-0.0700085	-0.0873577	-0.0594051
P02533	KRT14	Keratin, type I cytoskeletal 14 OS=Homo sapiens OX=9606 GN=KRT14 PE=1 SV=4	P02533	KRT14	-0.0454154	0.000298173	-0.00109949	-0.0459769
A0A024QYT5,P05121	SERPINE1	Serpin peptidase inhibitor, clade E (Nexin, plasminogen activator inhibitor type 1), member 1, isoform CRA_b OS=Homo sapiens OX=9606 GN=SERPINE1 PE=3 SV=1	A0A024QYT5	SERPINE1	-0.0529717	-0.106515	-0.163741	-0.122306
A0A075B6Z2	TRAJ56	T cell receptor alpha joining 56 (Fragment) OS=Homo sapiens OX=9606 GN=TRAJ56 PE=4 SV=1	A0A075B6Z2	TRAJ56	-0.053309	-0.00796212	0.021889	-0.0379678
P13647	KRT5	Keratin, type II cytoskeletal 5 OS=Homo sapiens OX=9606 GN=KRT5 PE=1 SV=3	P13647	KRT5	-0.0853421	0.0195039	0.0178731	-0.074506
A0A024R462	FN1	Fibronectin OS=Homo sapiens OX=9606 GN=FN1 PE=4 SV=1	A0A024R462	FN1	-0.0962143	0.878925	-0.294337	-0.324418
P02461	COL3A1	Collagen alpha-1(III) chain OS=Homo sapiens OX=9606 GN=COL3A1 PE=1 SV=4	P02461	COL3A1	-0.131397	-0.0108036	-0.0675168	-0.16985
P35527	KRT9	Keratin, type I cytoskeletal 9 OS=Homo sapiens OX=9606 GN=KRT9 PE=1 SV=3	P35527	KRT9	-0.245173	0.032933	0.0816593	-0.201962
P35908	KRT2	Keratin, type II cytoskeletal 2 epidermal OS=Homo sapiens OX=9606 GN=KRT2 PE=1 SV=2	P35908	KRT2	-0.276348	0.0208314	0.0678225	-0.232838
A0A1B0GVI3	KRT10	Keratin, type I cytoskeletal 10 OS=Homo sapiens OX=9606 GN=KRT10 PE=1 SV=2	A0A1B0GVI3	KRT10	-0.302507	0.053228	0.155144	-0.190126
P02452	COL1A1	Collagen alpha-1(I) chain OS=Homo sapiens OX=9606 GN=COL1A1 PE=1 SV=5	P02452	COL1A1	-0.339005	-0.00592166	0.308288	-0.147826
H6VRF8,H6VRG0,H6VRG1,P04264	KRT1	Cytokeratin-1 OS=Homo sapiens OX=9606 GN=KRT1 PE=3 SV=1	H6VRF8	KRT1	-0.4787	0.0184624	0.147056	-0.397532
A0A384MDU2	COL1A2	Collagen, type I, alpha 2, isoform CRA_c OS=Homo sapiens OX=9606 GN=COL1A2 PE=2 SV=1	A0A384MDU2	COL1A2	-0.520953	-0.154925	-0.130318	-0.379603

## Sheet: ALL_debut_-_AML_debut
Protein.accession.numbers	Gene.simbols	Protein.name	Protein.accession.number	Gene.simbol	comp1	comp2	comp3	comp4	comp5
A0A024R462	FN1	Fibronectin OS=Homo sapiens OX=9606 GN=FN1 PE=4 SV=1	A0A024R462	FN1	0.713831	-0.493724	-0.122202	-0.154105	-0.155884
D6RGG3	COL12A1	Collagen alpha-1(XII) chain OS=Homo sapiens OX=9606 GN=COL12A1 PE=1 SV=1	D6RGG3	COL12A1	0.235532	0.118542	-0.00614939	0.0893114	-0.182809
A0A384MDU2	COL1A2	Collagen, type I, alpha 2, isoform CRA_c OS=Homo sapiens OX=9606 GN=COL1A2 PE=2 SV=1	A0A384MDU2	COL1A2	0.234969	-0.0589273	0.12512	0.510875	0.191782
P02452	COL1A1	Collagen alpha-1(I) chain OS=Homo sapiens OX=9606 GN=COL1A1 PE=1 SV=5	P02452	COL1A1	0.214122	0.00804496	0.189019	0.473078	0.321783
A0A384P5H7,P12109	COL6A1	Collagen, type VI, alpha 1, isoform CRA_b OS=Homo sapiens OX=9606 GN=COL6A1 PE=2 SV=1	A0A384P5H7	COL6A1	0.161958	0.163623	0.109098	-0.038427	-0.0433196
A0A024R6R4,P08253	MMP2	72 kDa gelatinase OS=Homo sapiens OX=9606 GN=MMP2 PE=3 SV=1	A0A024R6R4	MMP2	0.131407	0.238571	0.101779	-0.0519579	0.0229139
D9ZGF2,P12111	COL6A3	Collagen, type VI, alpha 3 OS=Homo sapiens OX=9606 GN=COL6A3 PE=2 SV=1	D9ZGF2	COL6A3	0.118035	0.140596	0.0110268	-0.030913	-0.0274894
A0A0S2Z4Q2,Q15582	TGFBI	Transforming growth factor-beta-induced protein ig-h3 (Fragment) OS=Homo sapiens OX=9606 GN=TGFBI PE=2 SV=1	A0A0S2Z4Q2	TGFBI	0.101109	0.216177	0.0973162	-0.0690947	0.207643
Q09666	AHNAK	Neuroblast differentiation-associated protein AHNAK OS=Homo sapiens OX=9606 GN=AHNAK PE=1 SV=2	Q09666	AHNAK	0.0925594	0.0538344	0.00499072	-0.120267	0.133562
P68371,Q8IZ29	TUBB4B,TUBB2C	Tubulin beta-4B chain OS=Homo sapiens OX=9606 GN=TUBB4B PE=1 SV=1	P68371	TUBB4B	0.0875362	0.132521	0.0802463	-0.0451432	0.0224157
P07737	PFN1	Profilin-1 OS=Homo sapiens OX=9606 GN=PFN1 PE=1 SV=2	P07737	PFN1	0.0818692	0.0847825	0.0157069	-0.0789219	0.00833054
A0A024R4F1,P06733	ENO1,HEL-S-17	2-phospho-D-glycerate hydro-lyase OS=Homo sapiens OX=9606 GN=HEL-S-17 PE=2 SV=1	A0A024R4F1	ENO1	0.0686597	0.111264	0.0295841	-0.175545	0.0750918
A0A384MDP3,P12110	COL6A2	Epididymis secretory sperm binding protein OS=Homo sapiens OX=9606 PE=2 SV=1	A0A384MDP3	COL6A2	0.0658884	0.0835845	0.0452702	-0.0290353	-0.011489
A0A140VJI7,Q16610	ECM1	Testicular tissue protein Li 61 OS=Homo sapiens OX=9606 PE=2 SV=1	A0A140VJI7	ECM1	0.0494411	0.0141569	-0.00302546	-0.0269601	0.033934
P07951-2,V9HW25	TPM2	Isoform 2 of Tropomyosin beta chain OS=Homo sapiens OX=9606 GN=TPM2	P07951	TPM2	0.0438563	0.0242917	0.106916	-0.115542	0.11619
P26022	PTX3	Pentraxin-related protein PTX3 OS=Homo sapiens OX=9606 GN=PTX3 PE=1 SV=3	P26022	PTX3	0.0392402	0.02269	0.0259994	0.137629	-0.089441
A0A5K1VW97,H0YMF1,P16112,P16112-2	ACAN	Aggrecan core protein OS=Homo sapiens OX=9606 GN=ACAN PE=1 SV=2	A0A5K1VW97	ACAN	0.0378329	0.0344832	0.0213609	-0.0275671	0.0157122
E7EN65,P15502-2	ELN	Elastin OS=Homo sapiens OX=9606 GN=ELN PE=1 SV=1	E7EN65	ELN	0.0375475	0.0273208	0.0267483	-0.0263163	0.0227826
Q02818	NUCB1	Nucleobindin-1 OS=Homo sapiens OX=9606 GN=NUCB1 PE=1 SV=4	Q02818	NUCB1	0.0361691	0.0328334	-0.000491231	-0.0372579	0.0582036
A0A384MR27,P09382	LGALS1	Galectin OS=Homo sapiens OX=9606 PE=2 SV=1	A0A384MR27	LGALS1	0.0357283	0.0339358	0.0218832	-0.0673779	0.000860219
A6NLG9,A8K7E0,B4DDQ2,P21810,Q53FI4	BGN	Biglycan OS=Homo sapiens OX=9606 PE=2 SV=1	A6NLG9	BGN	0.033523	0.0495905	-0.017219	0.121743	-0.0274574
Q4ZHG4	FNDC1	Fibronectin type III domain-containing protein 1 OS=Homo sapiens OX=9606 GN=FNDC1 PE=2 SV=4	Q4ZHG4	FNDC1	0.0333918	0.0279516	-0.0048942	-0.00861687	0.0254294
Q01995,Q5U0D2	TAGLN	Transgelin OS=Homo sapiens OX=9606 GN=TAGLN PE=1 SV=4	Q01995	TAGLN	0.033244	0.0726715	0.0741122	-0.135862	0.0289805
P35555	FBN1	Fibrillin-1 OS=Homo sapiens OX=9606 GN=FBN1 PE=1 SV=4	P35555	FBN1	0.0319598	-0.0791989	-0.130411	0.0272232	-0.0111032
Q15113	PCOLCE	Procollagen C-endopeptidase enhancer 1 OS=Homo sapiens OX=9606 GN=PCOLCE PE=1 SV=2	Q15113	PCOLCE	0.0301764	0.0232163	0.00183667	-0.00327916	0.0176006
P07900-2	HSP90AA1	Isoform 2 of Heat shock protein HSP 90-alpha OS=Homo sapiens OX=9606 GN=HSP90AA1	P07900	HSP90AA1	0.030142	0.0486477	0.00350331	0.0037519	-0.0189953
P62937,V9HWF5	PPIA,HEL-S-69p	Peptidyl-prolyl cis-trans isomerase A OS=Homo sapiens OX=9606 GN=PPIA PE=1 SV=2	P62937	PPIA	0.0285246	0.015887	0.0354852	-0.0713168	0.0617446
A0A7I2V4I6,P22626	HNRNPA2B1	Heterogeneous nuclear ribonucleoproteins A2/B1 OS=Homo sapiens OX=9606 GN=HNRNPA2B1 PE=1 SV=1	A0A7I2V4I6	HNRNPA2B1	0.0276852	0.0376601	0.00886721	-0.00725034	0.0234926
F5H5D3	TUBA1C	Tubulin alpha chain OS=Homo sapiens OX=9606 GN=TUBA1C PE=1 SV=1	F5H5D3	TUBA1C	0.0276606	0.0452976	-0.00331747	0.00883485	-0.0383856
Q5D044	LAMA4	LAMA4 protein OS=Homo sapiens OX=9606 GN=LAMA4 PE=2 SV=1	Q5D044	LAMA4	0.0269444	0.0556385	-0.00492157	0.021514	0.00997103
G3XAP6,P49747	COMP	Cartilage oligomeric matrix protein OS=Homo sapiens OX=9606 GN=COMP PE=1 SV=1	G3XAP6	COMP	0.0267499	0.0125312	0.00768197	-0.0127947	0.00650219
A0A384N6H1,P13639	EEF2	Epididymis secretory sperm binding protein OS=Homo sapiens OX=9606 PE=2 SV=1	A0A384N6H1	EEF2	0.0262998	0.0338424	0.00312107	-0.0371268	0.0219724
A0A024RDW8,P08572	COL4A2	Collagen, type IV, alpha 2, isoform CRA_a OS=Homo sapiens OX=9606 GN=COL4A2 PE=4 SV=1	A0A024RDW8	COL4A2	0.0256877	-0.0337103	-0.0360301	0.0230068	-0.0100552
A0A024R8E5,P20908	COL5A1	Collagen, type V, alpha 1, isoform CRA_a OS=Homo sapiens OX=9606 GN=COL5A1 PE=4 SV=1	A0A024R8E5	COL5A1	0.0252979	-0.0110969	-0.0557364	0.049595	-0.068863
A0A6Q8PFJ0	LMNA	Prelamin-A/C OS=Homo sapiens OX=9606 GN=LMNA PE=1 SV=1	A0A6Q8PFJ0	LMNA	0.0234898	0.0614366	0.0609735	0.0346011	0.0266654
D0PNI1,P63104	YWHAZ	Epididymis luminal protein 4 OS=Homo sapiens OX=9606 GN=YWHAZ PE=2 SV=1	D0PNI1	YWHAZ	0.0222415	0.036175	-0.0134921	0.0122862	0.0276048
A0A024R969,P36222	CHI3L1	Chitinase-3-like protein 1 OS=Homo sapiens OX=9606 GN=CHI3L1 PE=3 SV=1	A0A024R969	CHI3L1	0.0211761	0.0507663	0.0226613	0.0127545	-0.0077543
Q08431	MFGE8	Lactadherin OS=Homo sapiens OX=9606 GN=MFGE8 PE=1 SV=3	Q08431	MFGE8	0.0206327	0.00746155	-0.00214926	0.00442054	-0.00301751
Q8IUX7	AEBP1	Adipocyte enhancer-binding protein 1 OS=Homo sapiens OX=9606 GN=AEBP1 PE=1 SV=1	Q8IUX7	AEBP1	0.0204687	0.0105119	-0.00141925	0.00705728	0.0257356
A3KC71	okuribin	Nuclear envelope protein okuribin OS=Homo sapiens OX=9606 GN=okuribin PE=2 SV=1	A3KC71	okuribin	0.0198357	0.0116566	-0.0100514	0.0152015	0.0234739
P02751-1	FN1	Isoform 1 of Fibronectin OS=Homo sapiens OX=9606 GN=FN1	P02751	FN1	0.0180625	0.0191333	-0.0268819	-0.0753715	0.0523092
A0A087WTA8,A0A0S2Z3H5,P08123	COL1A2	Collagen alpha-2(I) chain OS=Homo sapiens OX=9606 GN=COL1A2 PE=1 SV=1	A0A087WTA8	COL1A2	0.0172735	0.00747191	7.29317e-06	0.00930184	-0.00643444
Q6UVK1	CSPG4	Chondroitin sulfate proteoglycan 4 OS=Homo sapiens OX=9606 GN=CSPG4 PE=1 SV=2	Q6UVK1	CSPG4	0.0164895	0.00891258	0.00316429	-0.020353	0.00138854
A0A384N669,P51884	LUM	Lumican OS=Homo sapiens OX=9606 PE=2 SV=1	A0A384N669	LUM	0.0161329	0.00961155	0.00138774	0.0129069	0.0172243
B5BU83,P16949	STMN1	Stathmin OS=Homo sapiens OX=9606 GN=STMN1 PE=2 SV=1	B5BU83	STMN1	0.0159824	0.0157296	0.00549018	-0.00740506	0.0202364
Q9Y6V0	PCLO	Protein piccolo OS=Homo sapiens OX=9606 GN=PCLO PE=1 SV=5	Q9Y6V0	PCLO	0.0155755	0.0154588	0.0306903	0.011787	0.0141168
A0A024RAK9,P10915	HAPLN1	Hyaluronan and proteoglycan link protein 1, isoform CRA_a OS=Homo sapiens OX=9606 GN=HAPLN1 PE=4 SV=1	A0A024RAK9	HAPLN1	0.0148024	-0.000395647	-0.0173142	-0.0229394	-0.0081271
Q9UBP4	DKK3	Dickkopf-related protein 3 OS=Homo sapiens OX=9606 GN=DKK3 PE=1 SV=2	Q9UBP4	DKK3	0.0145986	0.013521	0.00449748	-0.0105106	-0.00337235
A1L4H1	SSC5D	Soluble scavenger receptor cysteine-rich domain-containing protein SSC5D OS=Homo sapiens OX=9606 GN=SSC5D PE=1 SV=3	A1L4H1	SSC5D	0.0139341	0.00515247	-0.00253727	0.0031959	-0.0154739
B2R582		cDNA, FLJ92374, highly similar to Homo sapiens C-type lectin domain family 3, member B (CLEC3B), mRNA OS=Homo sapiens OX=9606 PE=2 SV=1	B2R582		0.0133496	0.0116903	0.00319801	-0.00822429	-0.00858331
A0A024RD80,P08238	HSP90AB1	Heat shock protein 90kDa alpha (Cytosolic), class B member 1, isoform CRA_a OS=Homo sapiens OX=9606 GN=HSP90AB1 PE=3 SV=1	A0A024RD80	HSP90AB1	0.0125557	0.0158398	0.0112608	-0.0137083	0.0106805
A0A0B4J2C3,A0A0P1J1R0,P13693,Q5W0H4	TPT1,seTCTP	Translationally-controlled tumor protein OS=Homo sapiens OX=9606 GN=TPT1 PE=1 SV=1	A0A0B4J2C3	TPT1	0.0123463	0.0123739	0.00535791	-0.0145276	-0.00123383
A0A024R5Z7,P07355	ANXA2	Annexin OS=Homo sapiens OX=9606 GN=ANXA2 PE=2 SV=1	A0A024R5Z7	ANXA2	0.0123263	0.0489721	0.0385938	-0.00980587	0.0609395
M1LAK4,Q9NRN5	OLFML3	Olfactomedin-like 3, isoform CRA_b OS=Homo sapiens OX=9606 GN=OLFML3 PE=3 SV=1	M1LAK4	OLFML3	0.011991	0.00563006	-0.00357408	0.00341846	-0.00186574
P05997	COL5A2	Collagen alpha-2(V) chain OS=Homo sapiens OX=9606 GN=COL5A2 PE=1 SV=3	P05997	COL5A2	0.011887	-0.0307166	-0.0584575	0.119812	-0.0709829
A0A3B3ISR2,B4DPQ0	C1R	Complement subcomponent C1r OS=Homo sapiens OX=9606 GN=C1R PE=1 SV=1	A0A3B3ISR2	C1R	0.0118628	0.0189911	0.00408855	0.00309632	-0.0258599
A0A024RBB7,P55209	NAP1L1	Nucleosome assembly protein 1-like 1, isoform CRA_a OS=Homo sapiens OX=9606 GN=NAP1L1 PE=3 SV=1	A0A024RBB7	NAP1L1	0.0117656	0.0123911	0.00807518	-0.00921056	0.0054803
K7EPT8		Glial fibrillary acidic protein (Fragment) OS=Homo sapiens OX=9606 GN=GFAP PE=1 SV=2	K7EPT8		0.0112931	0.0170995	0.0114319	-0.0150719	0.00269057
Q15084-5	PDIA6	Isoform 5 of Protein disulfide-isomerase A6 OS=Homo sapiens OX=9606 GN=PDIA6	Q15084	PDIA6	0.0112489	0.027264	0.00947684	-0.0199753	0.0208612
A0A024RBS2,A8K4Z4,P05388	RPLP0	60S acidic ribosomal protein P0 OS=Homo sapiens OX=9606 GN=RPLP0 PE=3 SV=1	A0A024RBS2	RPLP0	0.0111149	0.0130379	0.00832721	-0.00863362	0.00730804
Q07954	LRP1	Prolow-density lipoprotein receptor-related protein 1 OS=Homo sapiens OX=9606 GN=LRP1 PE=1 SV=2	Q07954	LRP1	0.0108146	0.00997064	-0.0056333	-0.0100523	0.0141939
C9JKG1	BGN	Biglycan (Fragment) OS=Homo sapiens OX=9606 GN=BGN PE=1 SV=1	C9JKG1	BGN	0.0107791	0.0152681	0.00724822	-0.00534677	0.00531342
P07108	DBI	Acyl-CoA-binding protein OS=Homo sapiens OX=9606 GN=DBI PE=1 SV=2	P07108	DBI	0.0103616	0.00604982	-0.00671491	-0.00952629	0.00010133
A0A0K0K1J1,P01034	CST3,HEL-S-2	Epididymis secretory protein Li 2 OS=Homo sapiens OX=9606 GN=HEL-S-2 PE=2 SV=1	A0A0K0K1J1	CST3	0.0103287	0.00107243	0.0135826	0.0128316	0.0164019
A1KY36		Cell proliferation-inducing protein 41 OS=Homo sapiens OX=9606 PE=2 SV=1	A1KY36		0.0102557	-0.0055235	-0.0196435	-0.00795547	-0.00275083
P15311,Q6NUR7	EZR	Ezrin OS=Homo sapiens OX=9606 GN=EZR PE=1 SV=4	P15311	EZR	0.0101697	0.0129698	0.0105125	-0.0216277	0.0141408
A0A024R228,B4DUQ1,P61978	HNRNPK,HNRPK	Heterogeneous nuclear ribonucleoprotein K OS=Homo sapiens OX=9606 GN=HNRPK PE=4 SV=1	A0A024R228	HNRNPK	0.0100168	0.0170962	0.00682662	-0.0105709	0.00850187
G3V3X5,Q14767,Q6AZ94	LTBP2	Latent-transforming growth factor beta-binding protein 2 OS=Homo sapiens OX=9606 GN=LTBP2 PE=1 SV=1	G3V3X5	LTBP2	0.0100123	-0.0228569	-0.0468006	0.0414049	-0.0678073
B4E3Q1,O94985	CLSTN1	cDNA FLJ61580, highly similar to Calsyntenin-1 OS=Homo sapiens OX=9606 PE=2 SV=1	B4E3Q1	CLSTN1	0.0100046	0.0156434	-0.00599293	-0.00169569	-0.00291659
A0A024R972,P11047	LAMC1	Laminin, gamma 1 (Formerly LAMB2), isoform CRA_a OS=Homo sapiens OX=9606 GN=LAMC1 PE=4 SV=1	A0A024R972	LAMC1	0.00997806	0.0315979	-0.0273191	0.0272747	0.0346307
E9PGN7	SERPING1	Plasma protease C1 inhibitor OS=Homo sapiens OX=9606 GN=SERPING1 PE=1 SV=1	E9PGN7	SERPING1	0.00965396	0.0195598	0.00728829	0.00670799	-0.0253118
F5H365,Q15436	SEC23A	Protein transport protein SEC23 OS=Homo sapiens OX=9606 GN=SEC23A PE=1 SV=1	F5H365	SEC23A	0.00947352	0.0119182	0.00825919	-0.00981774	0.00913566
P04792,V9HW43	HSPB1,HEL-S-102	Heat shock protein beta-1 OS=Homo sapiens OX=9606 GN=HSPB1 PE=1 SV=2	P04792	HSPB1	0.00913778	0.00307874	0.00220144	-0.0223091	0.0142508
B0YJ88,P35241	RDX	Radixin OS=Homo sapiens OX=9606 GN=RDX PE=2 SV=1	B0YJ88	RDX	0.00879076	0.0107645	0.00694264	-0.00445279	0.00472438
A0A024RAZ7,A0A024RB53,P09651,P09651-2	HNRNPA1,HNRPA1	Helix-destabilizing protein OS=Homo sapiens OX=9606 GN=HNRPA1 PE=4 SV=1	A0A024RAZ7	HNRNPA1	0.00877146	0.00912279	0.00510396	-0.0123182	0.00956748
B3VMW0		Lactotransferrin OS=Homo sapiens OX=9606 PE=2 SV=1	B3VMW0		0.00876314	-0.01237	0.0638898	0.0100403	-0.0521258
P80303	NUCB2	Nucleobindin-2 OS=Homo sapiens OX=9606 GN=NUCB2 PE=1 SV=3	P80303	NUCB2	0.00871553	-0.00157143	-0.0135793	-0.00433935	-0.00422769
A0A384P5S0,Q9NVA2	SEPTIN11	Septin OS=Homo sapiens OX=9606 PE=2 SV=1	A0A384P5S0	SEPTIN11	0.00861799	0.0124333	0.00613795	-0.00438866	0.00508908
J3KN67	TPM3	Tropomyosin alpha-3 chain OS=Homo sapiens OX=9606 GN=TPM3 PE=1 SV=1	J3KN67	TPM3	0.00860583	0.00681127	0.00835374	-0.0241577	0.016865
Q08397	LOXL1	Lysyl oxidase homolog 1 OS=Homo sapiens OX=9606 GN=LOXL1 PE=1 SV=2	Q08397	LOXL1	0.00858304	0.00324355	-0.00178936	-0.0047567	0.00258109
Q32P28-4	P3H1	Isoform 4 of Prolyl 3-hydroxylase 1 OS=Homo sapiens OX=9606 GN=P3H1	Q32P28	P3H1	0.00838486	0.0110855	0.0057617	-0.00614032	0.00413255
Q14974	KPNB1	Importin subunit beta-1 OS=Homo sapiens OX=9606 GN=KPNB1 PE=1 SV=2	Q14974	KPNB1	0.00836958	0.0101527	0.00579777	-0.0168325	0.00531412
A8K3H0,B3KW70,F5GYX4,Q13361,Q13361-2	MFAP5	cDNA FLJ75548, highly similar to Homo sapiens microfibrillar associated protein 5 (MFAP5), mRNA OS=Homo sapiens OX=9606 PE=2 SV=1	A8K3H0	MFAP5	0.00831905	-0.00290389	-0.00662366	-0.00330555	0.0225372
A0A024R1A4,P68036	UBE2L3	Ubiquitin-conjugating enzyme E2L 3, isoform CRA_a OS=Homo sapiens OX=9606 GN=UBE2L3 PE=3 SV=1	A0A024R1A4	UBE2L3	0.00803997	0.00597807	-0.00240931	-0.0136356	-0.00886988
P31946,V9HWD6	YWHAB,HEL-S-1	14-3-3 protein beta/alpha OS=Homo sapiens OX=9606 GN=YWHAB PE=1 SV=3	P31946	YWHAB	0.00725338	0.00961171	-0.00662508	0.00326508	0.00721815
P23142	FBLN1	Fibulin-1 OS=Homo sapiens OX=9606 GN=FBLN1 PE=1 SV=4	P23142	FBLN1	0.00715401	-0.0293757	-0.0498151	0.0416196	-0.0473022
Q9UBG0	MRC2	C-type mannose receptor 2 OS=Homo sapiens OX=9606 GN=MRC2 PE=1 SV=2	Q9UBG0	MRC2	0.00712055	0.00770797	0.00178441	-0.00402604	0.00540581
P14543	NID1	Nidogen-1 OS=Homo sapiens OX=9606 GN=NID1 PE=1 SV=3	P14543	NID1	0.00703323	0.00704492	-0.00325127	-0.00178649	0.000216114
Q86YZ3	HRNR	Hornerin OS=Homo sapiens OX=9606 GN=HRNR PE=1 SV=2	Q86YZ3	HRNR	0.00688393	0.0105731	0.00550831	-0.00155355	0.00608718
A8K7F6,P60842	EIF4A1	RNA helicase OS=Homo sapiens OX=9606 PE=2 SV=1	A8K7F6	EIF4A1	0.00686612	0.00896319	0.00471785	-0.00782979	-0.00041346
P14625,Q5CAQ5,V9HWP2	HSP90B1,HEL-S-125m,TRA1	Endoplasmin OS=Homo sapiens OX=9606 GN=HSP90B1 PE=1 SV=1	P14625	HSP90B1	0.00671345	0.037484	-0.0153381	0.013932	-0.022199
A0A0S2Z491,P06748	NPM1	Nucleophosmin (Fragment) OS=Homo sapiens OX=9606 GN=NPM1 PE=2 SV=1	A0A0S2Z491	NPM1	0.00666565	0.00960649	0.0121319	-0.00536304	0.0191108
P15291-2	B4GALT1	Isoform Short of Beta-1,4-galactosyltransferase 1 OS=Homo sapiens OX=9606 GN=B4GALT1	P15291	B4GALT1	0.00664172	0.00848706	-0.000861975	0.00331375	0.000976292
P49767	VEGFC	Vascular endothelial growth factor C OS=Homo sapiens OX=9606 GN=VEGFC PE=1 SV=1	P49767	VEGFC	0.00648384	0.00207329	0.000383388	-0.0118387	0.00522903
B8ZZQ6,P06454,P06454-2,Q53S24,Q86YS2,Q8TBK9,V9HVW6	PTMA,PTMAP7	Prothymosin alpha OS=Homo sapiens OX=9606 GN=PTMA PE=1 SV=1	B8ZZQ6	PTMA	0.00641904	0.0164561	0.00869401	-0.0058633	0.00563001
A0A024R7V4,P01210	PENK	Leu-enkephalin OS=Homo sapiens OX=9606 GN=PENK PE=3 SV=1	A0A024R7V4	PENK	0.00629936	0.00715884	0.00525035	-0.00283709	0.00230944
Q6IPT9	EEF1A1	Elongation factor 1-alpha OS=Homo sapiens OX=9606 GN=EEF1A1 PE=2 SV=1	Q6IPT9	EEF1A1	0.00594404	0.0117526	0.0055881	0.0051185	0.00575734
P02751-8	FN1	Isoform 8 of Fibronectin OS=Homo sapiens OX=9606 GN=FN1	P02751	FN1	0.00581932	-0.00329071	-0.00130451	-0.00804733	-0.000852268
C0JYY2,P04114	APOB	Apolipoprotein B (Including Ag(X) antigen) OS=Homo sapiens OX=9606 GN=APOB PE=4 SV=1	C0JYY2	APOB	0.00516898	0.00661779	0.00277531	-0.00403479	0.00447964
P07437,Q5SU16	TUBB	Tubulin beta chain OS=Homo sapiens OX=9606 GN=TUBB PE=1 SV=2	P07437	TUBB	0.00506995	0.00548363	-8.00492e-05	0.00630832	0.00138902
B3KQT9,P30101,V9HVY3	PDIA3,HEL-S-269	Protein disulfide-isomerase OS=Homo sapiens OX=9606 PE=2 SV=1	B3KQT9	PDIA3	0.00504588	0.0296433	-0.0190431	-0.00301736	-0.0129199
P62906	RPL10A	60S ribosomal protein L10a OS=Homo sapiens OX=9606 GN=RPL10A PE=1 SV=2	P62906	RPL10A	0.00492719	0.00433331	0.000527825	3.25658e-06	0.0133015
A0A087WYR3	TPD52L2	Tumor protein D54 OS=Homo sapiens OX=9606 GN=TPD52L2 PE=1 SV=1	A0A087WYR3	TPD52L2	0.004918	0.00608323	0.00229459	-0.0120329	0.00337391
Q16643	DBN1	Drebrin OS=Homo sapiens OX=9606 GN=DBN1 PE=1 SV=4	Q16643	DBN1	0.00485997	0.00432206	0.00431251	-0.0132293	0.00440465
P12107-2	COL11A1	Isoform B of Collagen alpha-1(XI) chain OS=Homo sapiens OX=9606 GN=COL11A1	P12107	COL11A1	0.00478648	0.00198238	0.000501621	-0.00432679	0.00251491
P05452	CLEC3B	Tetranectin OS=Homo sapiens OX=9606 GN=CLEC3B PE=1 SV=3	P05452	CLEC3B	0.00478427	0.00352438	0.00490793	-0.000582219	-0.000301936
P60903,Q6FGE5	S100A10	Protein S100-A10 OS=Homo sapiens OX=9606 GN=S100A10 PE=1 SV=2	P60903	S100A10	0.00474637	0.0063139	0.00110189	-0.00575156	0.007708
A4D275,O15143	ARPC1B	Actin-related protein 2/3 complex subunit OS=Homo sapiens OX=9606 GN=ARPC1B PE=2 SV=1	A4D275	ARPC1B	0.00474338	0.00831505	0.00366925	-0.00607883	0.0079308
O95450	ADAMTS2	A disintegrin and metalloproteinase with thrombospondin motifs 2 OS=Homo sapiens OX=9606 GN=ADAMTS2 PE=2 SV=2	O95450	ADAMTS2	0.00473316	0.00420828	0.00371534	-0.00419972	0.00381735
A0A024R5G1,O95967,Q96TF5	EFEMP2	EGF-containing fibulin-like extracellular matrix protein 2, isoform CRA_a OS=Homo sapiens OX=9606 GN=EFEMP2 PE=4 SV=1	A0A024R5G1	EFEMP2	0.0047251	-0.00141381	-0.00400758	0.00276514	0.00180686
A0A024R9C1,P11940	PABPC1	Polyadenylate-binding protein OS=Homo sapiens OX=9606 GN=PABPC1 PE=3 SV=1	A0A024R9C1	PABPC1	0.00465584	0.00408804	0.00147626	-0.00689179	0.00418654
B3KQQ9,O95084	PRSS23	cDNA PSEC0048 fis, clone NT2RP2000028, highly similar to Serine protease 23 OS=Homo sapiens OX=9606 PE=2 SV=1	B3KQQ9	PRSS23	0.00445105	0.00206893	-0.00498825	0.00427973	-0.00352643
O60664	PLIN3	Perilipin-3 OS=Homo sapiens OX=9606 GN=PLIN3 PE=1 SV=3	O60664	PLIN3	0.00440489	-0.000914644	-0.00209246	-0.0102624	0.0203379
P63241	EIF5A	Eukaryotic translation initiation factor 5A-1 OS=Homo sapiens OX=9606 GN=EIF5A PE=1 SV=2	P63241	EIF5A	0.00427286	0.00966221	0.000573437	-0.0166861	0.0107486
J3KP06,Q8WWI1	LMO7	LIM domain only protein 7 OS=Homo sapiens OX=9606 GN=LMO7 PE=1 SV=2	J3KP06	LMO7	0.00412854	0.00531917	0.0030913	-0.0132621	0.00188655
A0A024R1K7,Q04917	YWHAH	Tyrosine 3-monooxygenase/tryptophan 5-monooxygenase activation protein, eta polypeptide, isoform CRA_b OS=Homo sapiens OX=9606 GN=YWHAH PE=3 SV=1	A0A024R1K7	YWHAH	0.00401852	0.00365647	-0.000602974	-0.00188082	0.00372342
A0A384P5K2,P21291	CSRP1	Epididymis secretory sperm binding protein OS=Homo sapiens OX=9606 PE=2 SV=1	A0A384P5K2	CSRP1	0.00399057	-0.000811687	-0.00130303	-0.0130159	0.000737862
P48637,V9HWJ1	GSS,HEL-S-64p	Glutathione synthetase OS=Homo sapiens OX=9606 GN=GSS PE=1 SV=1	P48637	GSS	0.00389363	0.00383952	0.00109009	-0.00327616	-0.00203084
E7EUF1,Q13822-3	ENPP2	Ectonucleotide pyrophosphatase/phosphodiesterase family member 2 OS=Homo sapiens OX=9606 GN=ENPP2 PE=1 SV=1	E7EUF1	ENPP2	0.0037114	0.0045021	-0.000205362	-0.00984735	-0.00392
Q02809	PLOD1	Procollagen-lysine,2-oxoglutarate 5-dioxygenase 1 OS=Homo sapiens OX=9606 GN=PLOD1 PE=1 SV=2	Q02809	PLOD1	0.00364856	0.00430091	-0.00559784	-0.00844701	0.0155018
A0A024R884,Q4LE33	TNC	Tenascin C (Hexabrachion), isoform CRA_a OS=Homo sapiens OX=9606 GN=TNC PE=3 SV=1	A0A024R884	TNC	0.00353496	0.00330536	0.00030241	-0.00380636	0.00266824
P27348	YWHAQ	14-3-3 protein theta OS=Homo sapiens OX=9606 GN=YWHAQ PE=1 SV=1	P27348	YWHAQ	0.0034719	0.00250995	-0.00664551	-0.00310669	-0.0066905
P02462	COL4A1	Collagen alpha-1(IV) chain OS=Homo sapiens OX=9606 GN=COL4A1 PE=1 SV=4	P02462	COL4A1	0.00333785	-0.0086151	-0.0023779	0.0175272	-0.0180426
E7EQR8,Q9GZM5	YIPF3	Protein YIPF3 OS=Homo sapiens OX=9606 GN=YIPF3 PE=1 SV=1	E7EQR8	YIPF3	0.00333345	0.00286867	-0.000480798	-0.00347277	0.00627439
Q86Y38	XYLT1	Xylosyltransferase 1 OS=Homo sapiens OX=9606 GN=XYLT1 PE=1 SV=1	Q86Y38	XYLT1	0.0033244	0.00227918	-0.000321223	-0.00187339	0.00180345
P0C0L4	C4A	Complement C4-A OS=Homo sapiens OX=9606 GN=C4A PE=1 SV=2	P0C0L4	C4A	0.00330701	0.00456284	0.00556979	-0.0066538	0.00202201
B4DEA3		UV excision repair protein RAD23 OS=Homo sapiens OX=9606 PE=2 SV=1	B4DEA3		0.00319728	0.000438312	-0.00572459	-0.00421255	-0.0133004
A0A804HKE7,E7EVA0	MAP4	Microtubule-associated protein 4 OS=Homo sapiens OX=9606 GN=MAP4 PE=4 SV=1	A0A804HKE7	MAP4	0.0031336	-0.00638011	-0.0102044	-0.0180552	0.0278373
Q15942	ZYX	Zyxin OS=Homo sapiens OX=9606 GN=ZYX PE=1 SV=1	Q15942	ZYX	0.00308277	0.00209863	0.000834113	-0.0176375	-0.00266029
A0A146E5L3,O14498	ISLR,Meflin	Mesenchymal stromal cell-and fibroblast-expressing Linx paralogue OS=Homo sapiens OX=9606 GN=Meflin PE=2 SV=1	A0A146E5L3	ISLR	0.00303299	0.00767782	-0.00262896	0.013476	-0.0247519
P07585,Q6FH10	DCN	Decorin OS=Homo sapiens OX=9606 GN=DCN PE=1 SV=1	P07585	DCN	0.00302007	-0.00616334	0.039314	0.0129426	0.0288559
Q16531	DDB1	DNA damage-binding protein 1 OS=Homo sapiens OX=9606 GN=DDB1 PE=1 SV=1	Q16531	DDB1	0.00295209	0.00143248	-0.000212655	-0.00250208	0.00316334
Q562R1	ACTBL2	Beta-actin-like protein 2 OS=Homo sapiens OX=9606 GN=ACTBL2 PE=1 SV=2	Q562R1	ACTBL2	0.00279096	0.00279708	0.00871936	-0.0199551	0.0289951
P61769	B2M	Beta-2-microglobulin OS=Homo sapiens OX=9606 GN=B2M PE=1 SV=1	P61769	B2M	0.0027691	-0.00824199	-0.00361702	0.00728468	-0.0261765
A0A024QZN4,A0A384NYN5,P18206,P18206-2,V9HWK2	VCL,HEL114	Metavinculin OS=Homo sapiens OX=9606 GN=VCL PE=3 SV=1	A0A024QZN4	VCL	0.00269362	0.0496477	-0.0155017	-0.0333838	-0.0173565
P32119,V9HW12	PRDX2,HEL-S-2a	Peroxiredoxin-2 OS=Homo sapiens OX=9606 GN=PRDX2 PE=1 SV=5	P32119	PRDX2	0.00266912	0.00783182	0.000294471	-0.00448192	0.00120597
A0A024RDT5,Q15063-2	POSTN	Periostin, osteoblast specific factor, isoform CRA_a OS=Homo sapiens OX=9606 GN=POSTN PE=4 SV=1	A0A024RDT5	POSTN	0.00265155	0.00990386	0.000873433	0.0022635	-0.00887419
A0M8W4,Q15819	UBE2V2	Ubiquitin-conjugating enzyme E2 variant 2 OS=Homo sapiens OX=9606 GN=UBE2V2 PE=2 SV=1	A0M8W4	UBE2V2	0.00262182	0.00193505	0.000285523	0.000697901	-0.00977255
A0A3G1HEF1,P05543	SERPINA7	Mutant serpin family A member 7 OS=Homo sapiens OX=9606 PE=2 SV=1	A0A3G1HEF1	SERPINA7	0.00260487	-0.00151778	0.00187904	-0.00237984	0.00239464
Q6YHK3	CD109	CD109 antigen OS=Homo sapiens OX=9606 GN=CD109 PE=1 SV=2	Q6YHK3	CD109	0.00248763	0.00291316	-0.00176133	-0.00220421	0.0048869
Q9NR12	PDLIM7	PDZ and LIM domain protein 7 OS=Homo sapiens OX=9606 GN=PDLIM7 PE=1 SV=1	Q9NR12	PDLIM7	0.00248095	0.00319446	0.00279553	-0.00906681	0.00445959
P05546,Q8IVC0	SERPIND1	Heparin cofactor 2 OS=Homo sapiens OX=9606 GN=SERPIND1 PE=1 SV=3	P05546	SERPIND1	0.00237099	0.00237477	-0.000514026	0.00159492	-0.00350495
A0A024R5L0,P42785	PRCP	Prolylcarboxypeptidase (Angiotensinase C), isoform CRA_a OS=Homo sapiens OX=9606 GN=PRCP PE=3 SV=1	A0A024R5L0	PRCP	0.0022878	0.00277994	-0.00032018	0.00207439	0.00426205
A8K3C3,P50991	CCT4	T-complex protein 1 subunit delta OS=Homo sapiens OX=9606 PE=2 SV=1	A8K3C3	CCT4	0.00222729	0.00269489	0.000730239	-0.00311076	0.0038012
A0A1U9X8Y4		Chloride intracellular channel protein OS=Homo sapiens OX=9606 PE=3 SV=1	A0A1U9X8Y4		0.00222171	0.00133098	-0.00252541	-0.000949412	0.000650225
P30044	PRDX5	Peroxiredoxin-5, mitochondrial OS=Homo sapiens OX=9606 GN=PRDX5 PE=1 SV=4	P30044	PRDX5	0.00216279	0.00105756	-0.00264628	-0.00955013	0.000995296
Q9UKP4	ADAMTS7	A disintegrin and metalloproteinase with thrombospondin motifs 7 OS=Homo sapiens OX=9606 GN=ADAMTS7 PE=1 SV=2	Q9UKP4	ADAMTS7	0.00209329	-0.00073317	-0.000846469	-0.00393915	0.00420324
B4DUV1		Fibulin-1 OS=Homo sapiens OX=9606 PE=2 SV=1	B4DUV1		0.00208329	-0.00158532	-0.00132456	-0.00154242	0.00303578
A0A384NY64,P24844,Q6IBG1	MYL9	Epididymis secretory sperm binding protein OS=Homo sapiens OX=9606 PE=2 SV=1	A0A384NY64	MYL9	0.00202978	0.00212739	-0.00272329	-0.0220989	0.00511374
A0A024RA94,P55001,P55001-2,P55001-3	MFAP2	Microfibrillar-associated protein 2, isoform CRA_d OS=Homo sapiens OX=9606 GN=MFAP2 PE=3 SV=1	A0A024RA94	MFAP2	0.00195698	-0.00265584	-0.00522574	5.39717e-05	-0.0087778
Q93063-2	EXT2	Isoform 2 of Exostosin-2 OS=Homo sapiens OX=9606 GN=EXT2	Q93063	EXT2	0.00192507	0.00340766	0.000464117	0.00014799	0.000219507
O15511	ARPC5	Actin-related protein 2/3 complex subunit 5 OS=Homo sapiens OX=9606 GN=ARPC5 PE=1 SV=3	O15511	ARPC5	0.00191434	0.00315523	0.00154184	-0.00510391	0.0163516
P17900	GM2A	Ganglioside GM2 activator OS=Homo sapiens OX=9606 GN=GM2A PE=1 SV=4	P17900	GM2A	0.0019116	0.00357459	0.00158837	-0.00264923	-0.000442365
B2R9S4,B4DU58,P40121,V9HW69	CAPG,HEL-S-66	Macrophage-capping protein OS=Homo sapiens OX=9606 PE=2 SV=1	B2R9S4	CAPG	0.00185669	0.000602409	0.000137434	-0.00244667	0.00174063
Q4LE36	ACLY	ATP-citrate (pro-S-)-lyase (Fragment) OS=Homo sapiens OX=9606 GN=ACLY variant protein PE=2 SV=1	Q4LE36	ACLY	0.00184646	0.00710491	-0.0119604	0.00824706	-0.0244594
P19827	ITIH1	Inter-alpha-trypsin inhibitor heavy chain H1 OS=Homo sapiens OX=9606 GN=ITIH1 PE=1 SV=3	P19827	ITIH1	0.00183456	0.00391222	0.000211645	0.00127898	-0.00203918
P13497	BMP1	Bone morphogenetic protein 1 OS=Homo sapiens OX=9606 GN=BMP1 PE=1 SV=2	P13497	BMP1	0.00179076	0.00365513	0.00158857	-0.0129084	0.0168264
P01024,V9HWA9	C3,HEL-S-62p	Complement C3 OS=Homo sapiens OX=9606 GN=C3 PE=1 SV=2	P01024	C3	0.00176568	0.00818611	-0.000957415	-0.0111163	-0.0111551
P19021-6	PAM	Isoform 6 of Peptidyl-glycine alpha-amidating monooxygenase OS=Homo sapiens OX=9606 GN=PAM	P19021	PAM	0.00165522	0.00305885	0.000832413	-0.00811959	0.00765281
A0A1L7NY41,A0A1L7NY50,Q10471	GALNT2	Polypeptide N-acetylgalactosaminyltransferase OS=Homo sapiens OX=9606 GN=GALNT2 PE=2 SV=1	A0A1L7NY41	GALNT2	0.00163988	0.00095858	-0.00275397	-0.00517626	0.00245834
A0A024R5U5,O14672	ADAM10	Disintegrin and metalloproteinase domain-containing protein 10 OS=Homo sapiens OX=9606 GN=ADAM10 PE=4 SV=1	A0A024R5U5	ADAM10	0.00161067	-0.00125132	-0.00350113	0.00164377	0.000581251
O43854,O43854-2	EDIL3	EGF-like repeat and discoidin I-like domain-containing protein 3 OS=Homo sapiens OX=9606 GN=EDIL3 PE=1 SV=1	O43854	EDIL3	0.00154911	0.0011573	-0.011783	0.0134733	-0.0037123
Q14766	LTBP1	Latent-transforming growth factor beta-binding protein 1 OS=Homo sapiens OX=9606 GN=LTBP1 PE=1 SV=4	Q14766	LTBP1	0.00149612	-0.00733831	-0.0118944	-0.00540311	0.0184476
Q92743	HTRA1	Serine protease HTRA1 OS=Homo sapiens OX=9606 GN=HTRA1 PE=1 SV=1	Q92743	HTRA1	0.00148504	0.00704839	4.17723e-05	0.00457546	-0.00138254
F4ZW62,Q12905,Q53FG3	ILF2	NF45 OS=Homo sapiens OX=9606 PE=1 SV=1	F4ZW62	ILF2	0.00146601	0.00381437	0.002573	-0.00371328	5.36202e-05
P13797	PLS3	Plastin-3 OS=Homo sapiens OX=9606 GN=PLS3 PE=1 SV=4	P13797	PLS3	0.0014598	0.00761781	-0.00178551	-0.0380473	0.0112121
Q8WUJ3	CEMIP	Cell migration-inducing and hyaluronan-binding protein OS=Homo sapiens OX=9606 GN=CEMIP PE=1 SV=2	Q8WUJ3	CEMIP	0.00144914	0.000380429	-0.00159779	-0.00445239	0.00147711
Q9P1F3	ABRACL	Costars family protein ABRACL OS=Homo sapiens OX=9606 GN=ABRACL PE=1 SV=1	Q9P1F3	ABRACL	0.00144466	0.000858199	0.000369849	-0.0102609	-0.000748505
P78371,V9HW96	CCT2,HEL-S-100n	T-complex protein 1 subunit beta OS=Homo sapiens OX=9606 GN=CCT2 PE=1 SV=4	P78371	CCT2	0.00139868	0.00133593	0.00101233	-0.00352657	0.000929843
P61088,V9HW41	UBE2N,HEL-S-71	Ubiquitin-conjugating enzyme E2 N OS=Homo sapiens OX=9606 GN=UBE2N PE=1 SV=1	P61088	UBE2N	0.00135029	0.00415478	0.000132197	-0.00521207	-0.00333771
H7C4W4	FSTL1	Follistatin-related protein 1 (Fragment) OS=Homo sapiens OX=9606 GN=FSTL1 PE=1 SV=1	H7C4W4	FSTL1	0.00134933	0.00223084	-0.00265155	0.00877197	0.00612811
A0A140VK57,P16035	TIMP2	Metalloproteinase inhibitor 2 OS=Homo sapiens OX=9606 PE=2 SV=1	A0A140VK57	TIMP2	0.00132535	-0.00513378	-0.00296099	0.000665532	0.00706769
Q15365,Q53SS8	PCBP1	Poly(rC)-binding protein 1 OS=Homo sapiens OX=9606 GN=PCBP1 PE=1 SV=2	Q15365	PCBP1	0.00132462	0.00160948	0.000438741	-0.00456739	-0.00128485
A8K7B7,B4DDF7,P30153	PPP2R1A	Protein phosphatase 2 (Formerly 2A), regulatory subunit A (PR 65), alpha isoform OS=Homo sapiens OX=9606 GN=PPP2R1A PE=1 SV=1	A8K7B7	PPP2R1A	0.00131443	0.00235267	7.6978e-05	-0.00374018	0.000660643
O60361	NME2P1	Putative nucleoside diphosphate kinase OS=Homo sapiens OX=9606 GN=NME2P1 PE=5 SV=1	O60361	NME2P1	0.00130725	0.00324456	-0.00107353	-0.00210561	-0.00453736
Q86SR1	GALNT10	Polypeptide N-acetylgalactosaminyltransferase 10 OS=Homo sapiens OX=9606 GN=GALNT10 PE=1 SV=2	Q86SR1	GALNT10	0.00129436	0.000739086	-0.00123376	-0.000694171	0.000242472
V9HW62	HEL-S-74	Lactoylglutathione lyase OS=Homo sapiens OX=9606 GN=HEL-S-74 PE=2 SV=1	V9HW62	HEL-S-74	0.00124165	0.00211681	-0.00163514	-0.00544802	-0.00221975
Q59EF6		Calcium-activated neutral proteinase 2 (Fragment) OS=Homo sapiens OX=9606 PE=2 SV=1	Q59EF6		0.00118373	0.0025552	0.00120858	-0.00363527	0.00484466
Q96D15	RCN3	Reticulocalbin-3 OS=Homo sapiens OX=9606 GN=RCN3 PE=1 SV=1	Q96D15	RCN3	0.00116894	-0.00260087	-0.00683115	-0.00126065	0.0270014
D9ZGG2,P04004	VTN	Vitronectin OS=Homo sapiens OX=9606 GN=VTN PE=4 SV=1	D9ZGG2	VTN	0.00114498	0.00180131	0.000172525	0.000518338	-0.00415737
Q6ZN40	TPM1	Tropomyosin 1 (Alpha), isoform CRA_f OS=Homo sapiens OX=9606 GN=TPM1 PE=1 SV=1	Q6ZN40	TPM1	0.00113751	-0.00303824	0.0757276	-0.0669993	0.139967
P43251	BTD	Biotinidase OS=Homo sapiens OX=9606 GN=BTD PE=1 SV=2	P43251	BTD	0.00110217	-0.00134616	-0.00190837	-0.00342518	0.000800199
A0A0K0K1K7,O95336	PGLS,HEL-S-304	6-phosphogluconolactonase OS=Homo sapiens OX=9606 GN=HEL-S-304 PE=2 SV=1	A0A0K0K1K7	PGLS	0.00103613	0.000343751	-0.00389226	-0.00198438	0.00791933
A0A172Q381	TEM1	Endosialin (Fragment) OS=Homo sapiens OX=9606 GN=TEM1 PE=2 SV=1	A0A172Q381	TEM1	0.00102262	-0.00139731	-0.000123361	0.00355752	-0.0013634
B3KNK9,Q8NBJ4	GOLM1,HEL46	Epididymis luminal protein 46 OS=Homo sapiens OX=9606 GN=GOLPH2 PE=2 SV=1	B3KNK9	GOLM1	0.000968663	0.000113313	-0.00173844	-0.00272421	0.000961452
O14579	COPE	Coatomer subunit epsilon OS=Homo sapiens OX=9606 GN=COPE PE=1 SV=3	O14579	COPE	0.000954443	0.000802561	0.000671148	-0.00551918	0.00183306
E7EUI6	ITGB1	Integrin beta OS=Homo sapiens OX=9606 GN=ITGB1 PE=1 SV=2	E7EUI6	ITGB1	0.000897257	-0.00034756	0.000439416	-0.008726	0.00101229
Q13308-6	PTK7	Isoform 6 of Inactive tyrosine-protein kinase 7 OS=Homo sapiens OX=9606 GN=PTK7	Q13308	PTK7	0.000854736	0.00146804	-0.000564057	-0.00523909	0.00133003
A0A2R8YFE2	ACTB	Actin, cytoplasmic 1 (Fragment) OS=Homo sapiens OX=9606 GN=ACTB PE=1 SV=1	A0A2R8YFE2	ACTB	0.000804065	0.0120121	0.00318082	-0.00656139	0.00692276
P02675,V9HVY1	FGB,HEL-S-78p	Fibrinogen beta chain OS=Homo sapiens OX=9606 GN=FGB PE=1 SV=2	P02675	FGB	0.000762449	0.000658403	0.000298099	-0.000897422	-0.000646264
A0A024R1Z6,Q99536	VAT1	Vesicle amine transport protein 1 homolog (T californica), isoform CRA_a OS=Homo sapiens OX=9606 GN=VAT1 PE=4 SV=1	A0A024R1Z6	VAT1	0.000750439	0.00120476	0.00210257	-0.00277921	-0.0022303
A0A024R2W4,Q14118	DAG1	Alpha-dystroglycan OS=Homo sapiens OX=9606 GN=DAG1 PE=4 SV=1	A0A024R2W4	DAG1	0.000725405	1.27017e-05	-0.00406814	0.00394463	0.000471523
A0A140VK46,P28070	PSMB4	Proteasome subunit beta OS=Homo sapiens OX=9606 PE=2 SV=1	A0A140VK46	PSMB4	0.000679302	0.00210488	-0.00261445	0.00365669	-0.0012356
A0A140VK72,P48723,Q53FK2	HSPA13	Heat shock 70 kDa protein 13 OS=Homo sapiens OX=9606 PE=2 SV=1	A0A140VK72	HSPA13	0.000665251	-0.000414365	-0.00049192	-0.00057394	0.00288774
P63220,Q6FGH5,Q8WVC2	RPS21	40S ribosomal protein S21 OS=Homo sapiens OX=9606 GN=RPS21 PE=1 SV=1	P63220	RPS21	0.000627673	-6.11656e-05	-0.000364564	-0.00490364	0.00510353
P18065	IGFBP2	Insulin-like growth factor-binding protein 2 OS=Homo sapiens OX=9606 GN=IGFBP2 PE=1 SV=2	P18065	IGFBP2	0.000588158	-0.00391659	-0.013346	-0.000386629	-0.0166676
P60709,Q1KLZ0,Q53G76,Q53GK6	ACTB,PS1TP5BP1	Actin, cytoplasmic 1 OS=Homo sapiens OX=9606 GN=ACTB PE=1 SV=1	P60709	ACTB	0.000586567	-0.00516951	-0.00208485	-0.00458604	-0.00679503
A0A7P0T9B9	ADAMTSL1	ADAMTS-like protein 1 (Fragment) OS=Homo sapiens OX=9606 GN=ADAMTSL1 PE=1 SV=1	A0A7P0T9B9	ADAMTSL1	0.000581142	0.000257881	0.000428431	-0.00355033	0.00120121
A0A024RC48,Q10472	GALNT1	Polypeptide N-acetylgalactosaminyltransferase OS=Homo sapiens OX=9606 GN=GALNT1 PE=3 SV=1	A0A024RC48	GALNT1	0.000547343	0.00460783	0.00215676	-0.00413085	0.00262732
B4DTH2		Fibronectin OS=Homo sapiens OX=9606 PE=2 SV=1	B4DTH2		0.000532884	-0.000972125	-0.00766886	0.0018797	-0.0105124
A0A0G2JIW1,A8K5I0,P0DMV8,P0DMV9	HSPA1A,HSPA1B,HEL-S-103	Heat shock 70 kDa protein 1B OS=Homo sapiens OX=9606 GN=HSPA1B PE=1 SV=1	A0A0G2JIW1	HSPA1A	0.000521578	-0.00268507	-0.00395084	0.00313486	-0.0208695
H7BZJ3	PDIA3	Protein disulfide-isomerase A3 (Fragment) OS=Homo sapiens OX=9606 GN=PDIA3 PE=1 SV=1	H7BZJ3	PDIA3	0.000514637	0.00272563	0.00681739	0.000718954	-0.00135235
A0A384MDU9,Q13561,Q13561-2,Q13561-3,V9HW58	DCTN2,HEL-S-77	Dynactin 2 (P50), isoform CRA_c OS=Homo sapiens OX=9606 GN=DCTN2 PE=2 SV=1	A0A384MDU9	DCTN2	0.000505108	-0.00122885	-0.00112196	-0.00441611	0.00269873
Q9NS15	LTBP3	Latent-transforming growth factor beta-binding protein 3 OS=Homo sapiens OX=9606 GN=LTBP3 PE=1 SV=4	Q9NS15	LTBP3	0.000498945	4.66405e-05	-0.000112632	-0.00255626	0.00133962
A2VDJ4	GNPTG	GNPTG protein (Fragment) OS=Homo sapiens OX=9606 GN=GNPTG PE=2 SV=1	A2VDJ4	GNPTG	0.000479394	-0.00117928	-0.00154594	-0.0015783	0.00563397
P11142,V9HW22	HSPA8,HEL-S-72p	Heat shock cognate 71 kDa protein OS=Homo sapiens OX=9606 GN=HSPA8 PE=1 SV=1	P11142	HSPA8	0.000476623	0.016412	-0.0111633	-0.0286004	0.02337
P36871	PGM1	Phosphoglucomutase-1 OS=Homo sapiens OX=9606 GN=PGM1 PE=1 SV=3	P36871	PGM1	0.000441654	-0.000392481	-0.0131006	0.0110771	-0.012273
P30530,P30530-2	AXL	Tyrosine-protein kinase receptor UFO OS=Homo sapiens OX=9606 GN=AXL PE=1 SV=4	P30530	AXL	0.000415623	-0.00264702	-0.00457366	-0.00222237	0.00795905
O14950	MYL12B	Myosin regulatory light chain 12B OS=Homo sapiens OX=9606 GN=MYL12B PE=1 SV=2	O14950	MYL12B	0.000406874	-0.000809001	-0.000128998	-0.00224095	0.00333206
F8WCF6	ARPC4-TTLL3	Actin-related protein 2/3 complex subunit 4 OS=Homo sapiens OX=9606 GN=ARPC4-TTLL3 PE=3 SV=1	F8WCF6	ARPC4-TTLL3	0.000406093	0.00127118	-0.000525648	0.00181711	0.00222298
P68363	TUBA1B	Tubulin alpha-1B chain OS=Homo sapiens OX=9606 GN=TUBA1B PE=1 SV=1	P68363	TUBA1B	0.000367197	-0.000900274	-0.00226665	0.00213345	-0.00311841
A0A024R2L6,A0A0C4DG17,C9J9K3,P08865	RPSA	40S ribosomal protein SA OS=Homo sapiens OX=9606 GN=RPSA PE=3 SV=1	A0A024R2L6	RPSA	0.000363802	-0.000269378	-0.00341471	0.0036739	-0.0063553
O00151,V9HW92	PDLIM1,HEL-S-112	PDZ and LIM domain protein 1 OS=Homo sapiens OX=9606 GN=PDLIM1 PE=1 SV=4	O00151	PDLIM1	0.00036218	-0.000225337	-0.000662994	-0.00473413	-0.00198462
Q06033,Q06033-2	ITIH3	Isoform 2 of Inter-alpha-trypsin inhibitor heavy chain H3 OS=Homo sapiens OX=9606 GN=ITIH3	Q06033	ITIH3	0.000359646	-0.000224495	-0.004376	-0.000576287	-0.00365606
A0A024R663,Q86UP2,Q86UP2-4	KTN1	Kinectin 1 (Kinesin receptor), isoform CRA_a OS=Homo sapiens OX=9606 GN=KTN1 PE=4 SV=1	A0A024R663	KTN1	0.000343623	-1.29369e-05	-7.6959e-05	-0.00328824	0.00149966
A6NFX8,Q9UKK9	NUDT5	ADP-sugar pyrophosphatase OS=Homo sapiens OX=9606 GN=NUDT5 PE=1 SV=1	A6NFX8	NUDT5	0.000343156	0.000718788	-0.000629079	-0.00553078	-6.54567e-05
Q05DB4,Q9Y5Z4	HEBP2	HEBP2 protein (Fragment) OS=Homo sapiens OX=9606 GN=HEBP2 PE=2 SV=1	Q05DB4	HEBP2	0.000320789	-0.00150937	-0.00365178	-0.00145604	-0.00694232
A0A494C165	PEPD	Xaa-Pro dipeptidase (Fragment) OS=Homo sapiens OX=9606 GN=PEPD PE=1 SV=1	A0A494C165	PEPD	0.000304682	0.00154706	0.000938411	-0.00367907	0.00466639
P16070-7	CD44	Isoform 7 of CD44 antigen OS=Homo sapiens OX=9606 GN=CD44	P16070	CD44	0.00028501	-0.00224022	-0.00144502	-0.0105877	0.0103841
Q16394	EXT1	Exostosin-1 OS=Homo sapiens OX=9606 GN=EXT1 PE=1 SV=2	Q16394	EXT1	0.000262621	-0.00137011	-0.00203119	-0.000715391	0.00303606
H0Y8C6	IPO5	Importin-5 (Fragment) OS=Homo sapiens OX=9606 GN=IPO5 PE=1 SV=1	H0Y8C6	IPO5	0.000242143	-0.000161215	-0.000626324	-0.00561616	0.000410416
Q15404	RSU1	Ras suppressor protein 1 OS=Homo sapiens OX=9606 GN=RSU1 PE=1 SV=3	Q15404	RSU1	0.000214058	0.00345925	0.000791048	-0.00726166	0.00276211
A0AVL1	ADAM9	ADAM9 protein OS=Homo sapiens OX=9606 GN=ADAM9 PE=1 SV=1	A0AVL1	ADAM9	0.000189691	-0.00186316	-0.00225559	-0.00181292	-0.00467998
D9YZV5,P09493-3	TPM1	Tropomyosin 1 (Alpha) isoform 4 OS=Homo sapiens OX=9606 GN=TPM1 PE=3 SV=1	D9YZV5	TPM1	0.000120554	-0.00798497	0.00317196	-0.0080111	0.020138
P30046,Q53Y51	DDT	D-dopachrome decarboxylase OS=Homo sapiens OX=9606 GN=DDT PE=1 SV=3	P30046	DDT	6.67251e-05	-0.0042039	-0.00670544	0.000198605	-0.00701507
E9PAV3	NACA	Nascent polypeptide-associated complex subunit alpha, muscle-specific form OS=Homo sapiens OX=9606 GN=NACA PE=1 SV=1	E9PAV3	NACA	6.37422e-05	-0.000731592	-0.00313734	0.00246548	-0.00202749
Q15417	CNN3	Calponin-3 OS=Homo sapiens OX=9606 GN=CNN3 PE=1 SV=1	Q15417	CNN3	5.19556e-05	0.0023261	0.000831233	-0.00902813	0.00444478
A0A024RDY3,P11279	LAMP1	Lysosomal-associated membrane protein 1, isoform CRA_a OS=Homo sapiens OX=9606 GN=LAMP1 PE=3 SV=1	A0A024RDY3	LAMP1	4.94238e-05	0.002523	-0.000138751	6.08068e-05	0.00218945
B1AKZ4,Q15121	PEA15	15 kDa phosphoprotein enriched in astrocytes OS=Homo sapiens OX=9606 GN=PEA15 PE=2 SV=1	B1AKZ4	PEA15	1.14902e-05	-0.00220815	-0.00366085	-0.00534448	-0.00274998
B4DHQ3		Phosphoserine aminotransferase OS=Homo sapiens OX=9606 PE=2 SV=1	B4DHQ3		-1.1637e-05	-0.00635677	-0.00693105	-0.000278894	-0.00689024
O15144,Q53R19	ARPC2	Actin-related protein 2/3 complex subunit 2 OS=Homo sapiens OX=9606 GN=ARPC2 PE=1 SV=1	O15144	ARPC2	-1.86598e-05	0.00235648	-0.000522846	-0.00275881	0.000750321
A0A384NKM6,D9IWP9,P02749	APOH	Apolipoprotein H OS=Homo sapiens OX=9606 GN=APOH PE=2 SV=1	A0A384NKM6	APOH	-1.98178e-05	-0.00216924	0.000677957	0.00232436	-0.00562367
P24592	IGFBP6	Insulin-like growth factor-binding protein 6 OS=Homo sapiens OX=9606 GN=IGFBP6 PE=1 SV=1	P24592	IGFBP6	-4.49924e-05	-0.00861778	-0.000875531	-0.0145559	0.0212634
A0A140VJY7,Q9BRA2	TXNDC17	Thioredoxin domain-containing protein 17 OS=Homo sapiens OX=9606 PE=2 SV=1	A0A140VJY7	TXNDC17	-5.0487e-05	-0.000272147	-0.00436754	0.00286585	-0.00566336
P26639,P26639-2,Q53GX7	TARS1	Threonine--tRNA ligase 1, cytoplasmic OS=Homo sapiens OX=9606 GN=TARS1 PE=1 SV=3	P26639	TARS1	-7.35106e-05	-0.00021111	-0.00303252	0.00112766	0.00318094
Q96CG8	CTHRC1	Collagen triple helix repeat-containing protein 1 OS=Homo sapiens OX=9606 GN=CTHRC1 PE=1 SV=1	Q96CG8	CTHRC1	-7.65413e-05	0.00283986	0.00099418	-0.00246299	0.0035783
E9PGC8	MAP1A	Microtubule-associated protein 1A OS=Homo sapiens OX=9606 GN=MAP1A PE=1 SV=1	E9PGC8	MAP1A	-8.59139e-05	-0.00126215	-0.000976967	-0.00548091	0.000559032
Q53FA7	TP53I3	Quinone oxidoreductase PIG3 OS=Homo sapiens OX=9606 GN=TP53I3 PE=1 SV=2	Q53FA7	TP53I3	-0.00011901	0.000554042	-0.000834571	-0.0062258	0.00252905
A0A140VJZ1,P45974,P45974-2	USP5	Ubiquitin carboxyl-terminal hydrolase OS=Homo sapiens OX=9606 PE=2 SV=1	A0A140VJZ1	USP5	-0.00012397	-0.000418058	-0.00181107	-0.00185131	0.000549404
Q9Y678	COPG1	Coatomer subunit gamma-1 OS=Homo sapiens OX=9606 GN=COPG1 PE=1 SV=1	Q9Y678	COPG1	-0.000155322	-5.95774e-05	3.56729e-05	-0.000731984	0.00016004
B4E1C2,P01042	KNG1	Bradykinin OS=Homo sapiens OX=9606 GN=KNG1 PE=2 SV=1	B4E1C2	KNG1	-0.000159566	-0.00753145	0.00591362	-0.00219834	-0.00283168
Q06481-6	APLP2	Isoform 6 of Amyloid beta precursor like protein 2 OS=Homo sapiens OX=9606 GN=APLP2	Q06481	APLP2	-0.000164138	-0.000573804	-0.000863428	0.00110491	-0.00204118
Q92859-4	NEO1	Isoform 4 of Neogenin OS=Homo sapiens OX=9606 GN=NEO1	Q92859	NEO1	-0.000164871	-0.000694487	-0.00185683	-0.00348026	0.00104715
Q9NZV1	CRIM1	Cysteine-rich motor neuron 1 protein OS=Homo sapiens OX=9606 GN=CRIM1 PE=1 SV=1	Q9NZV1	CRIM1	-0.000169481	0.000300939	0.000512136	-0.00528933	0.000313977
O00244	ATOX1	Copper transport protein ATOX1 OS=Homo sapiens OX=9606 GN=ATOX1 PE=1 SV=1	O00244	ATOX1	-0.000174812	-0.00208789	-0.00323374	-0.00302194	-0.000741063
A0A024R3W7,P24534	EEF1B2	Elongation factor 1-beta OS=Homo sapiens OX=9606 GN=EEF1B2 PE=3 SV=1	A0A024R3W7	EEF1B2	-0.000185927	-0.00521377	-0.00688572	0.000157864	-0.0195753
P55735	SEC13	Protein SEC13 homolog OS=Homo sapiens OX=9606 GN=SEC13 PE=1 SV=3	P55735	SEC13	-0.000218143	0.000189442	0.000213347	-0.000438284	-0.000193845
A0A384NPU2,P49773	HINT1	Epididymis secretory sperm binding protein OS=Homo sapiens OX=9606 GN=HINT1 PE=2 SV=1	A0A384NPU2	HINT1	-0.000222731	-0.00114565	0.000760956	-0.00459446	0.0060911
B2R4R9,P62857	RPS28	40S ribosomal protein S28 OS=Homo sapiens OX=9606 GN=RPS28 PE=2 SV=1	B2R4R9	RPS28	-0.00028202	-0.000545795	-0.001957	-0.00457528	0.0101986
P28838,V9HW38	LAP3,HEL-S-106	Cytosol aminopeptidase OS=Homo sapiens OX=9606 GN=LAP3 PE=1 SV=3	P28838	LAP3	-0.000304952	-0.000624873	-0.00237331	-0.00480973	0.00382377
Q6IBS0	TWF2	Twinfilin-2 OS=Homo sapiens OX=9606 GN=TWF2 PE=1 SV=2	Q6IBS0	TWF2	-0.000310643	-0.000119155	7.13458e-05	-0.00146397	0.00032008
Q8NC51,Q8NC51-3	SERBP1	Plasminogen activator inhibitor 1 RNA-binding protein OS=Homo sapiens OX=9606 GN=SERBP1 PE=1 SV=2	Q8NC51	SERBP1	-0.00038091	0.000686815	-0.00323515	0.000812748	0.00240953
A2RTY6,D3DRR6,P19823,Q5T985	ITIH2	Inter-alpha (Globulin) inhibitor H2 OS=Homo sapiens OX=9606 GN=ITIH2 PE=2 SV=1	A2RTY6	ITIH2	-0.000401728	-0.00603045	0.038589	-0.00781359	-0.0127662
P67809	YBX1	Y-box-binding protein 1 OS=Homo sapiens OX=9606 GN=YBX1 PE=1 SV=3	P67809	YBX1	-0.000416891	0.000388607	-0.00108426	-0.00255393	-0.00505029
Q6FIC5,Q9Y696	CLIC4	Chloride intracellular channel protein OS=Homo sapiens OX=9606 GN=CLIC4 PE=2 SV=1	Q6FIC5	CLIC4	-0.000439262	-2.80842e-06	-0.00304532	-0.0111911	0.00199362
A0A024RAM2,P35754	GLRX	Glutaredoxin (Thioltransferase), isoform CRA_c OS=Homo sapiens OX=9606 GN=GLRX PE=4 SV=1	A0A024RAM2	GLRX	-0.000441339	0.000287889	-8.43109e-05	-0.00734723	0.0032177
Q9UHB6-4	LIMA1	Isoform 4 of LIM domain and actin-binding protein 1 OS=Homo sapiens OX=9606 GN=LIMA1	Q9UHB6	LIMA1	-0.00045217	0.000925586	0.000337426	-0.00294927	0.00232078
B4E2S7,P13473,P13473-2,P13473-3	LAMP2	cDNA FLJ58780, highly similar to Homo sapiens lysosomal-associated membrane protein 2 (LAMP2), transcript variant LAMP2B, mRNA OS=Homo sapiens OX=9606 PE=2 SV=1	B4E2S7	LAMP2	-0.000458876	0.00456739	0.00391799	-0.00573148	-0.00476674
A0A2S0BDD1	ATIII-R2	Antithrombin-III OS=Homo sapiens OX=9606 GN=ATIII-R2 PE=2 SV=1	A0A2S0BDD1	ATIII-R2	-0.000477583	0.0025895	-0.00271346	0.00171121	0.000246736
P23528,V9HWI5	CFL1,HEL-S-15	Cofilin-1 OS=Homo sapiens OX=9606 GN=CFL1 PE=1 SV=3	P23528	CFL1	-0.000491797	0.00120365	0.00445924	-0.0340716	0.0108575
A0A024RCA7,P05387	RPLP2	60S acidic ribosomal protein P2 OS=Homo sapiens OX=9606 GN=RPLP2 PE=3 SV=1	A0A024RCA7	RPLP2	-0.000495259	0.0100674	0.00633104	-0.0122588	0.0238346
Q14697,V9HWJ0	GANAB,HEL-S-164nA	Neutral alpha-glucosidase AB OS=Homo sapiens OX=9606 GN=GANAB PE=1 SV=3	Q14697	GANAB	-0.000506448	-0.0018296	-0.00606992	0.00124372	-0.000880912
Q86SZ7,Q9UL46	PSME2	Full-length cDNA clone CS0DJ015YJ12 of T cells (Jurkat cell line) of Homo sapiens (human) OS=Homo sapiens OX=9606 GN=PSME2 PE=2 SV=1	Q86SZ7	PSME2	-0.000544016	-0.00105184	-0.000812501	-0.00253847	0.00146821
Q549N0,Q9Y281	CFL2	Cofilin 2 (Muscle), isoform CRA_a OS=Homo sapiens OX=9606 GN=CFL2 PE=1 SV=1	Q549N0	CFL2	-0.000569885	-3.53326e-05	1.41619e-05	-0.00140522	0.000195443
Q9ULV4-3	CORO1C	Isoform 3 of Coronin-1C OS=Homo sapiens OX=9606 GN=CORO1C	Q9ULV4	CORO1C	-0.000601473	-0.000938884	-0.00435838	-0.00179088	-0.00243078
A0A024R104,Q12860,Q12860-2	CNTN1	Contactin 1, isoform CRA_a OS=Homo sapiens OX=9606 GN=CNTN1 PE=3 SV=1	A0A024R104	CNTN1	-0.000609811	-0.00023981	0.00026511	-0.00249927	0.00111384
A0A024R6K8,P23381	WARS1,WARS	Tryptophan--tRNA ligase, cytoplasmic OS=Homo sapiens OX=9606 GN=WARS1 PE=1 SV=2	A0A024R6K8	WARS1	-0.00062383	-0.00227598	-0.00367802	0.000550652	-0.00402696
A0A024R0P8,A0A499FJK2,P01137	TGFB1	Transforming growth factor beta OS=Homo sapiens OX=9606 GN=TGFB1 PE=3 SV=1	A0A024R0P8	TGFB1	-0.000683999	4.62049e-05	-0.000341657	-0.000389293	0.000139849
G3V180,G3V1D3,Q9NY33	DPP3	Dipeptidyl peptidase 3 OS=Homo sapiens OX=9606 GN=DPP3 PE=1 SV=1	G3V180	DPP3	-0.000692884	0.000261612	-0.000280492	-0.00720955	0.00384243
P78539	SRPX	Sushi repeat-containing protein SRPX OS=Homo sapiens OX=9606 GN=SRPX PE=1 SV=1	P78539	SRPX	-0.000707705	-0.00162597	-0.0027916	0.00273109	0.00391147
A0A024R6U8,P51511	MMP15	Matrix metallopeptidase 15 (Membrane-inserted), isoform CRA_a OS=Homo sapiens OX=9606 GN=MMP15 PE=3 SV=1	A0A024R6U8	MMP15	-0.000708418	-0.000656774	0.000278934	-0.00149499	0.00440022
P07942	LAMB1	Laminin subunit beta-1 OS=Homo sapiens OX=9606 GN=LAMB1 PE=1 SV=2	P07942	LAMB1	-0.000729539	0.0140615	-0.0201284	0.0309786	-0.0195629
A0A384N5Z8,P23246	SFPQ	Epididymis secretory sperm binding protein OS=Homo sapiens OX=9606 PE=2 SV=1	A0A384N5Z8	SFPQ	-0.000759495	0.000238871	-0.000985682	-0.00079629	-0.00263683
A0A0S2Z3Q4,L7RT18,P46108	CRK	V-crk sarcoma virus CT10 oncogene-like protein isoform 1 (Fragment) OS=Homo sapiens OX=9606 GN=CRK PE=2 SV=1	A0A0S2Z3Q4	CRK	-0.000791709	-0.000499091	-0.000599906	-0.00474983	0.00122101
B0YIW6,Q6MZV5	ARCN1,DKFZp686M09245	Coatomer subunit delta OS=Homo sapiens OX=9606 GN=ARCN1 PE=1 SV=1	B0YIW6	ARCN1	-0.000792396	-0.000163759	-0.00118631	-0.00458437	-0.000476241
O95881	TXNDC12	Thioredoxin domain-containing protein 12 OS=Homo sapiens OX=9606 GN=TXNDC12 PE=1 SV=1	O95881	TXNDC12	-0.000848192	-0.00131818	-0.0014408	-0.0050828	0.000111171
B7ZKJ8	ITIH4	ITIH4 protein OS=Homo sapiens OX=9606 GN=ITIH4 PE=1 SV=1	B7ZKJ8	ITIH4	-0.00090377	-0.00163604	8.81671e-05	0.00284317	-0.00742172
Q5VY30	RBP4	Retinol-binding protein OS=Homo sapiens OX=9606 GN=RBP4 PE=1 SV=2	Q5VY30	RBP4	-0.00092027	-0.0050858	0.00371879	-0.00273363	-0.00232641
H0Y938,H0YAC7,P35606	COPB2	Coatomer subunit beta' OS=Homo sapiens OX=9606 GN=COPB2 PE=1 SV=2	H0Y938	COPB2	-0.000921627	-0.000260108	-0.000185024	-0.00237215	0.000584732
B4DV28,Q96KP4	CNDP2	cDNA FLJ54170, highly similar to Cytosolic nonspecific dipeptidase OS=Homo sapiens OX=9606 PE=2 SV=1	B4DV28	CNDP2	-0.000948235	-0.00130108	-0.00429737	0.000496402	0.00418262
A0A0S2Z3Y1,Q08380	LGALS3BP	Galectin-3-binding protein (Fragment) OS=Homo sapiens OX=9606 GN=LGALS3BP PE=2 SV=1	A0A0S2Z3Y1	LGALS3BP	-0.000955542	0.0103352	0.00499921	0.0227357	-0.0445338
A0A0S2Z4G4,P06753-2	TPM3	Tropomyosin 3 isoform 1 (Fragment) OS=Homo sapiens OX=9606 GN=TPM3 PE=2 SV=1	A0A0S2Z4G4	TPM3	-0.000987202	0.00171103	0.00817512	-0.00849259	0.00740764
Q8NBS9	TXNDC5	Thioredoxin domain-containing protein 5 OS=Homo sapiens OX=9606 GN=TXNDC5 PE=1 SV=2	Q8NBS9	TXNDC5	-0.000998921	0.000562687	-0.0105464	-0.0107135	-0.00555488
K4RH61,P50281	MMP14	Matrix metalloproteinase-14 OS=Homo sapiens OX=9606 GN=MMP14 PE=2 SV=1	K4RH61	MMP14	-0.0010216	-0.00268978	-0.00343068	-0.00465313	0.00702859
P53618	COPB1	Coatomer subunit beta OS=Homo sapiens OX=9606 GN=COPB1 PE=1 SV=3	P53618	COPB1	-0.00105512	-0.000638831	-0.00125958	-0.000655863	0.00102144
Q15019-2	SEPTIN2	Isoform 2 of Septin-2 OS=Homo sapiens OX=9606 GN=SEPTIN2	Q15019	SEPTIN2	-0.00106275	6.13562e-05	-0.00110738	-0.00476861	0.00549636
Q02952-2	AKAP12	Isoform 2 of A-kinase anchor protein 12 OS=Homo sapiens OX=9606 GN=AKAP12	Q02952	AKAP12	-0.00108247	-0.000385668	-0.000467394	-0.00226291	0.00262611
Q07960	ARHGAP1	Rho GTPase-activating protein 1 OS=Homo sapiens OX=9606 GN=ARHGAP1 PE=1 SV=1	Q07960	ARHGAP1	-0.00110696	0.000273153	-0.0012444	-0.0035535	-0.00231903
A0A140VK27,P09960	LTA4H	Leukotriene A(4) hydrolase OS=Homo sapiens OX=9606 PE=2 SV=1	A0A140VK27	LTA4H	-0.00111152	-0.00210008	-0.0031228	-0.00184863	-0.00396993
A0A7I2V599	HSPD1	60 kDa chaperonin OS=Homo sapiens OX=9606 GN=HSPD1 PE=1 SV=1	A0A7I2V599	HSPD1	-0.00111929	0.00419188	0.00244188	-0.00625701	-0.00311395
P00734	F2	Prothrombin OS=Homo sapiens OX=9606 GN=F2 PE=1 SV=2	P00734	F2	-0.00113109	0.00115704	0.000833566	0.00158083	-0.00860515
A0A024R276,P07711	CTSL	Cathepsin L, isoform CRA_a OS=Homo sapiens OX=9606 GN=CTSL PE=3 SV=1	A0A024R276	CTSL	-0.00114408	0.00241843	-0.00583248	0.000143785	0.00426755
P33908	MAN1A1	Mannosyl-oligosaccharide 1,2-alpha-mannosidase IA OS=Homo sapiens OX=9606 GN=MAN1A1 PE=1 SV=3	P33908	MAN1A1	-0.00115915	-0.000530926	-0.000690413	-0.00211007	0.000883189
P52907	CAPZA1	F-actin-capping protein subunit alpha-1 OS=Homo sapiens OX=9606 GN=CAPZA1 PE=1 SV=3	P52907	CAPZA1	-0.00116498	-0.00108554	-0.00100471	0.000750733	0.0021746
Q9UKY7	CDV3	Protein CDV3 homolog OS=Homo sapiens OX=9606 GN=CDV3 PE=1 SV=1	Q9UKY7	CDV3	-0.00118405	-0.00208965	-0.00155071	-0.00397703	-0.00220801
P09871	C1S	Complement C1s subcomponent OS=Homo sapiens OX=9606 GN=C1S PE=1 SV=1	P09871	C1S	-0.00120266	0.00362426	-0.0146999	0.0202848	-0.0460952
A0A140VKA6,P50502	ST13	Testis secretory sperm-binding protein Li 233m OS=Homo sapiens OX=9606 PE=2 SV=1	A0A140VKA6	ST13	-0.00120305	0.000148147	-0.00211753	-0.00136926	8.59272e-05
B4DDF4,B4DUT8,Q99439	CNN2	Calponin OS=Homo sapiens OX=9606 GN=CNN2 PE=1 SV=1	B4DDF4	CNN2	-0.00123168	-0.000520503	0.00088167	-0.00423847	0.00264511
O60506	SYNCRIP	Heterogeneous nuclear ribonucleoprotein Q OS=Homo sapiens OX=9606 GN=SYNCRIP PE=1 SV=2	O60506	SYNCRIP	-0.00124506	-0.00185065	-0.0039761	0.0024793	0.00363165
A0A024R8G3,P41222	PTGDS	Glutathione-independent PGD synthase OS=Homo sapiens OX=9606 GN=PTGDS PE=2 SV=1	A0A024R8G3	PTGDS	-0.00133659	0.00283117	0.00668072	0.00887529	-0.0219244
P09496-2	CLTA	Isoform Non-brain of Clathrin light chain A OS=Homo sapiens OX=9606 GN=CLTA	P09496	CLTA	-0.00136093	-0.00149072	-0.00238964	-0.000188304	0.00193217
A0A0S2Z4L3	PROS1	Vitamin K-dependent protein S (Fragment) OS=Homo sapiens OX=9606 GN=PROS1 PE=1 SV=1	A0A0S2Z4L3	PROS1	-0.00140823	-0.000269498	-0.000761239	-0.00130892	0.00132797
B2RAR6,D3DWK1,E9PRY8,P29692-2	EEF1D	cDNA, FLJ95068, highly similar to Homo sapiens eukaryotic translation elongation factor 1 delta (guanine nucleotide exchange protein) (EEF1D), transcript variant 1, mRNA OS=Homo sapiens OX=9606 PE=2 SV=1	B2RAR6	EEF1D	-0.00146311	0.00142449	-0.00267169	-0.000979225	-0.00135475
Q5TG12	PTPRK	Protein-tyrosine-phosphatase OS=Homo sapiens OX=9606 GN=PTPRK PE=1 SV=1	Q5TG12	PTPRK	-0.00155433	-4.64206e-05	6.81282e-06	-0.00348367	0.00042629
A0A140VJM4,B3KY04,Q96CX2	KCTD12	Potassium channel tetramerisation domain containing 12 OS=Homo sapiens OX=9606 GN=KCTD12 PE=2 SV=1	A0A140VJM4	KCTD12	-0.0015629	0.0101086	0.00610665	0.00272067	-0.0201956
B2R5U1		Staphylococcal nuclease domain-containing protein OS=Homo sapiens OX=9606 PE=2 SV=1	B2R5U1		-0.00158487	-0.000206007	-0.000444082	-0.00185011	-0.00219802
P15924	DSP	Desmoplakin OS=Homo sapiens OX=9606 GN=DSP PE=1 SV=3	P15924	DSP	-0.0016302	0.0004541	-3.80078e-06	-0.00119449	-0.000910683
A0A024RAM4,P46821	MAP1B	Microtubule-associated protein 1B, isoform CRA_b OS=Homo sapiens OX=9606 GN=MAP1B PE=4 SV=1	A0A024RAM4	MAP1B	-0.0016358	0.00114254	-0.00188839	-0.0146168	0.0157427
P62942	FKBP1A	Peptidyl-prolyl cis-trans isomerase FKBP1A OS=Homo sapiens OX=9606 GN=FKBP1A PE=1 SV=2	P62942	FKBP1A	-0.00165466	-0.00150929	-0.000209776	0.00126477	-0.00240493
O43570,O43570-2	CA12	Carbonic anhydrase 12 OS=Homo sapiens OX=9606 GN=CA12 PE=1 SV=1	O43570	CA12	-0.00167881	-0.00196368	-0.00315054	0.00184256	-0.0037821
A0A384MTQ3,P23526	AHCY	Adenosylhomocysteinase OS=Homo sapiens OX=9606 PE=2 SV=1	A0A384MTQ3	AHCY	-0.00172661	0.00561934	0.00250166	-0.0132425	0.008773
A0A384MTW7,P15531,P15531-2	NME1	Nucleoside diphosphate kinase OS=Homo sapiens OX=9606 PE=2 SV=1	A0A384MTW7	NME1	-0.00178121	0.00245255	-0.00278408	0.00402062	0.00165193
A6NC48,Q10588	BST1	ADP-ribosyl cyclase/cyclic ADP-ribose hydrolase OS=Homo sapiens OX=9606 GN=BST1 PE=1 SV=1	A6NC48	BST1	-0.00180028	-0.00182101	-0.00450791	0.00412981	-0.000107246
A0A024R6C0,P61916,Q53HV6	NPC2	Epididymal secretory protein E1 OS=Homo sapiens OX=9606 GN=NPC2 PE=2 SV=1	A0A024R6C0	NPC2	-0.00182662	-0.00626045	-0.0151137	4.36462e-05	-0.0181606
P48643,V9HW37	CCT5,HEL-S-69	T-complex protein 1 subunit epsilon OS=Homo sapiens OX=9606 GN=CCT5 PE=1 SV=1	P48643	CCT5	-0.00184325	-0.000520216	-0.000370047	-0.00474431	0.00116946
A0A140VK45,P20618	PSMB1	Proteasome subunit beta OS=Homo sapiens OX=9606 PE=2 SV=1	A0A140VK45	PSMB1	-0.00185044	0.000306581	-0.00065704	-0.00375058	0.00109787
A0A4P2STA0,B1PKZ1	HLA-A	MHC class I antigen OS=Homo sapiens OX=9606 GN=HLA-A PE=3 SV=1	A0A4P2STA0	HLA-A	-0.00185211	-0.00478178	-0.00423735	-0.00612481	0.000882348
P23396	RPS3	40S ribosomal protein S3 OS=Homo sapiens OX=9606 GN=RPS3 PE=1 SV=2	P23396	RPS3	-0.00186942	-0.00138868	-0.00369129	0.0017919	-0.000351711
Q96RW7,Q96RW7-2	HMCN1	Hemicentin-1 OS=Homo sapiens OX=9606 GN=HMCN1 PE=1 SV=2	Q96RW7	HMCN1	-0.00188262	-0.00263423	-0.00292635	0.00214287	-0.000452069
A8K878,P55145	MANF	cDNA FLJ77177, highly similar to Homo sapiens arginine-rich, mutated in early stage tumors (ARMET), mRNA OS=Homo sapiens OX=9606 PE=1 SV=1	A8K878	MANF	-0.00188924	-0.000581494	-0.00263926	-0.0021155	0.00189957
A0A024RDQ0,A0A024RDS1,Q92598,Q92598-2	HSPH1	Heat shock 110 kDa protein OS=Homo sapiens OX=9606 GN=HSPH1 PE=3 SV=1	A0A024RDQ0	HSPH1	-0.00189836	-0.000773731	-0.00206947	0.00184623	-0.00147607
P53621,P53621-2	COPA	Coatomer subunit alpha OS=Homo sapiens OX=9606 GN=COPA PE=1 SV=2	P53621	COPA	-0.00190177	-0.00160761	-0.00106257	-0.00264806	0.00106721
P21980,V9HWG3	TGM2,HEL-S-45	Protein-glutamine gamma-glutamyltransferase 2 OS=Homo sapiens OX=9606 GN=TGM2 PE=1 SV=2	P21980	TGM2	-0.00190882	7.76612e-05	-0.000779722	-0.000435371	-0.000543018
Q13813-2	SPTAN1	Isoform 2 of Spectrin alpha chain, non-erythrocytic 1 OS=Homo sapiens OX=9606 GN=SPTAN1	Q13813	SPTAN1	-0.00192266	0.0106579	-0.00433312	-0.0468436	0.0292478
B2ZZ89,Q01082	SPTBN1	Spectrin beta chain OS=Homo sapiens OX=9606 GN=SPTBN1 PE=2 SV=1	B2ZZ89	SPTBN1	-0.00193036	-0.00378637	-0.0117734	-0.00720891	0.0170684
D6RBV2	LMAN2	Vesicular integral-membrane protein VIP36 OS=Homo sapiens OX=9606 GN=LMAN2 PE=1 SV=1	D6RBV2	LMAN2	-0.00197276	-0.00231753	-0.00302899	-0.00139584	-0.00222674
Q9UHI8	ADAMTS1	A disintegrin and metalloproteinase with thrombospondin motifs 1 OS=Homo sapiens OX=9606 GN=ADAMTS1 PE=1 SV=4	Q9UHI8	ADAMTS1	-0.00197315	-0.0014703	-0.00425346	-0.000835453	0.00315701
P06576,V9HW31	ATP5F1B,HEL-S-271	ATP synthase subunit beta, mitochondrial OS=Homo sapiens OX=9606 GN=ATP5F1B PE=1 SV=3	P06576	ATP5F1B	-0.0019814	-0.0011896	-0.00174121	-0.00522634	-0.000520115
P30041,V9HWC7	PRDX6,HEL-S-128m	Peroxiredoxin-6 OS=Homo sapiens OX=9606 GN=PRDX6 PE=1 SV=3	P30041	PRDX6	-0.00198329	0.0136063	0.00751583	-0.0136336	-0.000922547
A6XND9		Beta-2-microglobulin OS=Homo sapiens OX=9606 PE=2 SV=1	A6XND9		-0.0019837	0.00124112	-0.00543887	0.00700528	-0.00597814
A0A024R0S6,Q9NZN4	EHD2	EH-domain containing 2, isoform CRA_a OS=Homo sapiens OX=9606 GN=EHD2 PE=4 SV=1	A0A024R0S6	EHD2	-0.00199503	-0.000282872	0.00046538	-0.00735518	0.00309405
P11216	PYGB	Glycogen phosphorylase, brain form OS=Homo sapiens OX=9606 GN=PYGB PE=1 SV=5	P11216	PYGB	-0.0019964	-0.00235874	-0.0053303	0.000376665	0.00107532
A0A7D5AVH9	HLA-DRB1	MHC class II antigen (Fragment) OS=Homo sapiens OX=9606 GN=HLA-DRB1 PE=4 SV=1	A0A7D5AVH9	HLA-DRB1	-0.00203206	-0.000450206	-0.000294886	0.0107255	-0.00474603
Q14764,X5D2M8	MVP	Major vault protein (Fragment) OS=Homo sapiens OX=9606 GN=MVP PE=2 SV=1	Q14764	MVP	-0.00210256	-0.00121246	-0.00303412	-0.000724193	0.00527299
A0A158RFU3,P20962	PTMS	Parathymosin OS=Homo sapiens OX=9606 GN=PTMS PE=2 SV=1	A0A158RFU3	PTMS	-0.00211363	0.000803213	0.00336553	0.00544443	0.000404634
Q6SA08,Q6SA08-2	TSSK4	Testis-specific serine/threonine-protein kinase 4 OS=Homo sapiens OX=9606 GN=TSSK4 PE=1 SV=1	Q6SA08	TSSK4	-0.00216449	0.00453007	0.0291995	0.0186712	-0.00989874
P08697	SERPINF2	Alpha-2-antiplasmin OS=Homo sapiens OX=9606 GN=SERPINF2 PE=1 SV=3	P08697	SERPINF2	-0.00216748	-0.00185507	-0.0111516	-0.00310573	-0.0170352
A6XND5,D6RHI9,O00584	RNASET2	Ribonuclease T2 OS=Homo sapiens OX=9606 PE=2 SV=1	A6XND5	RNASET2	-0.00218453	-0.00110757	-0.00217502	-0.000219498	-0.00170785
A0A024R0A1,P09603	CSF1	Macrophage colony-stimulating factor 1 OS=Homo sapiens OX=9606 GN=CSF1 PE=4 SV=1	A0A024R0A1	CSF1	-0.00220836	-0.00251781	-0.00457576	0.000620246	-0.00159412
P00390,P00390-3,V9HW90	GSR,HEL-75	Glutathione reductase, mitochondrial OS=Homo sapiens OX=9606 GN=GSR PE=1 SV=2	P00390	GSR	-0.00221862	0.00194228	0.00259673	7.31024e-05	-0.0012215
A0A024R971,A0A3B3IRN5,Q06828	FMOD	Fibromodulin OS=Homo sapiens OX=9606 GN=FMOD PE=2 SV=1	A0A024R971	FMOD	-0.00230514	-0.00197841	0.00124475	-0.00538552	-0.00126279
P28074	PSMB5	Proteasome subunit beta type-5 OS=Homo sapiens OX=9606 GN=PSMB5 PE=1 SV=3	P28074	PSMB5	-0.00233228	0.0052237	-0.00296194	0.00798473	0.00290033
E7DVW5,Q01469	FABP5	Fatty acid binding protein 5 (Psoriasis-associated) OS=Homo sapiens OX=9606 GN=FABP5 PE=3 SV=1	E7DVW5	FABP5	-0.00233698	-0.000443694	-0.000983229	-0.00213269	-0.00421466
O14737	PDCD5	Programmed cell death protein 5 OS=Homo sapiens OX=9606 GN=PDCD5 PE=1 SV=3	O14737	PDCD5	-0.00233835	-0.00121651	-0.000570879	-0.00496821	0.00566089
P08779	KRT16	Keratin, type I cytoskeletal 16 OS=Homo sapiens OX=9606 GN=KRT16 PE=1 SV=4	P08779	KRT16	-0.00239087	-0.0110635	-0.0175735	0.0222568	-0.0400889
Q6X907	NRP1	Neuropilin OS=Homo sapiens OX=9606 GN=NRP1 PE=2 SV=1	Q6X907	NRP1	-0.00240434	-0.00138513	-0.00342581	0.00168425	0.00227253
A0A024RAI1,P61158	ACTR3	Actin-like protein 3 OS=Homo sapiens OX=9606 GN=ACTR3 PE=3 SV=1	A0A024RAI1	ACTR3	-0.00243914	0.00137434	-0.00325275	-0.00136973	0.00741922
Q5TZP0		Matrix metalloproteinase 1 (Interstitial collagenase) OS=Homo sapiens OX=9606 PE=2 SV=1	Q5TZP0		-0.00245253	-0.00135176	0.000718848	-0.00989101	0.00434853
Q2XQU9		FHL2 isoform 5 OS=Homo sapiens OX=9606 PE=2 SV=1	Q2XQU9		-0.00245435	-0.00233525	-0.00428511	0.00019095	-0.00018708
P28072,Q6IAT9	PSMB6	Proteasome subunit beta type-6 OS=Homo sapiens OX=9606 GN=PSMB6 PE=1 SV=4	P28072	PSMB6	-0.00249226	-0.0016716	-0.00288916	0.000397258	-0.00502321
P30085	CMPK1	UMP-CMP kinase OS=Homo sapiens OX=9606 GN=CMPK1 PE=1 SV=3	P30085	CMPK1	-0.00250541	-0.00187676	-0.0050374	0.000513229	0.000139965
Q04446	GBE1	1,4-alpha-glucan-branching enzyme OS=Homo sapiens OX=9606 GN=GBE1 PE=1 SV=3	Q04446	GBE1	-0.00250999	-0.00312446	-0.00211928	-0.00999185	0.00396286
A0A384NPQ2,Q06830	PRDX1	Epididymis secretory sperm binding protein OS=Homo sapiens OX=9606 PE=2 SV=1	A0A384NPQ2	PRDX1	-0.00251237	0.00778782	-0.00274224	-0.0184003	0.0252755
Q9UHD8-5	SEPTIN9	Isoform 5 of Septin-9 OS=Homo sapiens OX=9606 GN=SEPTIN9	Q9UHD8	SEPTIN9	-0.00252793	-0.00155335	-0.00499951	0.00749116	-0.000469501
Q6NZI2	CAVIN1	Caveolae-associated protein 1 OS=Homo sapiens OX=9606 GN=CAVIN1 PE=1 SV=1	Q6NZI2	CAVIN1	-0.00253688	-5.69598e-05	-0.00103545	-0.00258929	-0.00139175
P34932	HSPA4	Heat shock 70 kDa protein 4 OS=Homo sapiens OX=9606 GN=HSPA4 PE=1 SV=4	P34932	HSPA4	-0.002561	0.00262437	-0.00511087	-0.00589201	-0.00383759
Q53HV2,Q99832	CCT7	T-complex protein 1 subunit eta (Fragment) OS=Homo sapiens OX=9606 PE=2 SV=1	Q53HV2	CCT7	-0.00260456	-0.000292553	-0.000857571	-0.00235306	0.000851553
A0A024R7B7,Q16543	CDC37	Hsp90 chaperone protein kinase-targeting subunit OS=Homo sapiens OX=9606 GN=CDC37 PE=3 SV=1	A0A024R7B7	CDC37	-0.00260578	-0.000234627	0.0009327	-0.00969456	0.0052704
A0A024R3E3,P02647	APOA1	Apolipoprotein A-I, isoform CRA_a OS=Homo sapiens OX=9606 GN=APOA1 PE=2 SV=1	A0A024R3E3	APOA1	-0.00262452	0.00488823	0.000666476	0.0040409	-0.00606232
J3KND3,P60660	MYL6	Myosin light polypeptide 6 OS=Homo sapiens OX=9606 GN=MYL6 PE=1 SV=1	J3KND3	MYL6	-0.00262666	-0.00233097	0.0178543	-0.021744	0.0128145
A0A140VKF3,P36955	SERPINF1	Testis tissue sperm-binding protein Li 70n OS=Homo sapiens OX=9606 PE=2 SV=1	A0A140VKF3	SERPINF1	-0.00268249	0.00225054	-0.00261088	0.0418904	-0.037028
I4AY87,P14174	MIF	Epididymis secretory sperm binding protein (Fragment) OS=Homo sapiens OX=9606 GN=MIF PE=2 SV=1	I4AY87	MIF	-0.00270386	-0.0111354	-0.00402238	-0.00228419	-0.00500765
A0A384MEF1,P06396	GSN	Actin-depolymerizing factor OS=Homo sapiens OX=9606 PE=2 SV=1	A0A384MEF1	GSN	-0.00272887	0.011765	-9.75053e-05	-0.000232612	-0.0250953
A0A384MTR2,P30048,P30048-2	PRDX3	Epididymis secretory sperm binding protein OS=Homo sapiens OX=9606 GN=PRDX3 PE=2 SV=1	A0A384MTR2	PRDX3	-0.00273096	-0.000545521	-0.00249255	-0.0013067	-0.00209275
O75347,Q6FGD7	TBCA	Tubulin-specific chaperone A OS=Homo sapiens OX=9606 GN=TBCA PE=1 SV=3	O75347	TBCA	-0.00276099	-0.0019571	-0.00341893	-0.00876488	0.00500043
A0A024RDE8	PDLIM5	PDZ and LIM domain 5, isoform CRA_c OS=Homo sapiens OX=9606 GN=PDLIM5 PE=4 SV=1	A0A024RDE8	PDLIM5	-0.00281838	-0.00435228	0.00230602	-0.0143314	0.00723314
A0A0F7G8J1	PLG	Plasminogen OS=Homo sapiens OX=9606 GN=PLG PE=2 SV=1	A0A0F7G8J1	PLG	-0.00282675	0.00121069	0.0160499	0.00474677	-0.027821
A0A0S2Z4C3,P07954	FH	Fumarate hydratase, mitochondrial (Fragment) OS=Homo sapiens OX=9606 GN=FH PE=2 SV=1	A0A0S2Z4C3	FH	-0.0028621	-0.000976786	-0.00254664	0.00150171	-0.00473525
P62258,V9HW98	YWHAE,HEL2	14-3-3 protein epsilon OS=Homo sapiens OX=9606 GN=YWHAE PE=1 SV=1	P62258	YWHAE	-0.00287251	0.0233166	-0.0235781	0.00957884	-0.0130052
P55268	LAMB2	Laminin subunit beta-2 OS=Homo sapiens OX=9606 GN=LAMB2 PE=1 SV=2	P55268	LAMB2	-0.00287706	-0.000506577	-0.00151941	-0.00281995	0.0103839
A0A384NPH9,P35052	GPC1	Glypican-1 OS=Homo sapiens OX=9606 PE=2 SV=1	A0A384NPH9	GPC1	-0.00293464	-0.00846548	-0.00925207	0.000513467	0.0146467
Q14112-2	NID2	Isoform 2 of Nidogen-2 OS=Homo sapiens OX=9606 GN=NID2	Q14112	NID2	-0.00295393	-0.00271939	-0.00422249	-0.00279976	0.0043926
P30040,V9HW71	ERP29,HEL-S-107	Endoplasmic reticulum resident protein 29 OS=Homo sapiens OX=9606 GN=ERP29 PE=1 SV=4	P30040	ERP29	-0.00295554	-0.00258306	-0.00323489	-0.00072463	0.000456849
Q59H77		T-complex protein 1 subunit gamma (Fragment) OS=Homo sapiens OX=9606 PE=2 SV=1	Q59H77		-0.00295593	0.000613939	-0.00239155	0.00178315	0.0019482
A0A384MTY2,Q14019	COTL1	Epididymis secretory sperm binding protein OS=Homo sapiens OX=9606 PE=2 SV=1	A0A384MTY2	COTL1	-0.00296449	-0.00255363	-0.00667266	-0.00177288	-0.0114077
B4DR52		Histone H2B OS=Homo sapiens OX=9606 PE=1 SV=1	B4DR52		-0.00297401	-0.00245924	0.00395773	0.00714003	-0.0107092
D3DSQ1	ASAH1	N-acylsphingosine amidohydrolase (Acid ceramidase) 1, isoform CRA_c OS=Homo sapiens OX=9606 GN=ASAH1 PE=4 SV=1	D3DSQ1	ASAH1	-0.00297753	-0.000201151	-0.00191756	-0.000294329	-0.00169019
C9JV77	AHSG	Alpha-2-HS-glycoprotein OS=Homo sapiens OX=9606 GN=AHSG PE=1 SV=1	C9JV77	AHSG	-0.00299747	-0.00871823	0.00367091	8.48512e-05	-0.00735094
A7BI36	RRBP1	p180/ribosome receptor OS=Homo sapiens OX=9606 GN=RRBP1 PE=2 SV=2	A7BI36	RRBP1	-0.0030079	0.00258783	-0.00179344	-0.021674	0.0198572
A0A024QZU6,P19883,P19883-2	FST	Follistatin, isoform CRA_c OS=Homo sapiens OX=9606 GN=FST PE=4 SV=1	A0A024QZU6	FST	-0.00301161	-0.0073993	-0.00648806	0.00473748	-0.0161675
B2R4R0,P62805	H4C1,HIST1H4J	Histone H4 OS=Homo sapiens OX=9606 GN=HIST1H4J PE=2 SV=1	B2R4R0	H4C1	-0.00306498	-0.00120746	-0.000269458	0.0087037	-0.0042775
A0A024R687,Q96AC1,Q96AC1-3	FERMT2,PLEKHC1	Pleckstrin homology domain containing, family C (With FERM domain) member 1, isoform CRA_b OS=Homo sapiens OX=9606 GN=PLEKHC1 PE=3 SV=1	A0A024R687	FERMT2	-0.00320261	-0.000902266	-0.00115267	-0.00552007	0.00208229
B7Z2N4		cDNA FLJ56074, highly similar to 150 kDa oxygen-regulated protein (Orp150) OS=Homo sapiens OX=9606 PE=2 SV=1	B7Z2N4		-0.0032138	-0.0010017	-0.0021934	-0.000287818	-0.00377854
A8K8U1,Q86VP6	CAND1	cDNA FLJ77762, highly similar to Homo sapiens cullin-associated and neddylation-dissociated 1 (CAND1), mRNA OS=Homo sapiens OX=9606 PE=2 SV=1	A8K8U1	CAND1	-0.00323798	-0.00161196	-0.00396421	0.00525782	-0.00282447
P51688	SGSH	N-sulphoglucosamine sulphohydrolase OS=Homo sapiens OX=9606 GN=SGSH PE=1 SV=1	P51688	SGSH	-0.00324982	-0.000518799	-0.003857	0.00142837	-0.00381473
O60888-3	CUTA	Isoform C of Protein CutA OS=Homo sapiens OX=9606 GN=CUTA	O60888	CUTA	-0.00328184	0.00179238	0.0019397	0.00337531	-0.0046602
P58215	LOXL3	Lysyl oxidase homolog 3 OS=Homo sapiens OX=9606 GN=LOXL3 PE=1 SV=1	P58215	LOXL3	-0.00331501	-0.00259754	-0.00595867	0.00649535	-0.00120118
A0A024QZX3,P35237	SERPINB6	Serpin peptidase inhibitor, clade B (Ovalbumin), member 6, isoform CRA_a OS=Homo sapiens OX=9606 GN=SERPINB6 PE=3 SV=1	A0A024QZX3	SERPINB6	-0.00333704	-0.00306394	-0.00623144	0.00228891	-0.00824182
A0A0K0K1L8,A0A384NQ35,Q06323	PSME1,HEL-S-129m	Epididymis secretory sperm binding protein Li 129m OS=Homo sapiens OX=9606 GN=HEL-S-129m PE=2 SV=1	A0A0K0K1L8	PSME1	-0.00337078	0.000396769	-0.00238086	-0.00645692	-0.000381485
Q5RKT7	RPS27A	40S ribosomal protein S27a OS=Homo sapiens OX=9606 GN=RPS27A PE=1 SV=1	Q5RKT7	RPS27A	-0.00341154	-0.00401698	-0.0107051	0.00820616	-0.0151032
A0A384N6A4,P61604	HSPE1	10 kDa heat shock protein, mitochondrial OS=Homo sapiens OX=9606 PE=2 SV=1	A0A384N6A4	HSPE1	-0.00349656	-0.00032839	0.000692398	-0.0151107	0.0111708
Q59EQ1		Cadherin 11, type 2 isoform 1 preproprotein variant (Fragment) OS=Homo sapiens OX=9606 PE=2 SV=1	Q59EQ1		-0.00351277	-0.00334821	-0.00622731	0.00173371	-0.00217525
A0A024RDW7,O95965	ITGBL1	Integrin, beta-like 1 (With EGF-like repeat domains), isoform CRA_a OS=Homo sapiens OX=9606 GN=ITGBL1 PE=4 SV=1	A0A024RDW7	ITGBL1	-0.00354232	-0.00482914	-0.0237268	0.00952554	-0.0142219
A0A024R0A0,Q9BRK3,Q9BRK3-2,Q9BRK3-3	MXRA8	Matrix remodeling-associated protein 8 OS=Homo sapiens OX=9606 GN=MXRA8 PE=4 SV=1	A0A024R0A0	MXRA8	-0.00358991	-0.00432312	-0.00699045	0.00217446	0.000969574
A0A7I2V3F3,A0A7I2V428,P19338	NCL	Nucleolin OS=Homo sapiens OX=9606 GN=NCL PE=1 SV=1	A0A7I2V3F3	NCL	-0.00359936	-0.00250381	-0.00621242	0.00544759	0.00956556
A0A109NGN6,P28066,Q5U0A0	PSMA5	Proteasome subunit alpha type OS=Homo sapiens OX=9606 PE=2 SV=1	A0A109NGN6	PSMA5	-0.00360668	-0.000261033	-0.00398821	0.00650289	0.00208384
Q7Z7M9	GALNT5	Polypeptide N-acetylgalactosaminyltransferase 5 OS=Homo sapiens OX=9606 GN=GALNT5 PE=1 SV=1	Q7Z7M9	GALNT5	-0.00364677	-0.0031709	-0.00822877	0.00268256	0.00859796
Q86Z22		Epididymis secretory protein Li 297 OS=Homo sapiens OX=9606 GN=HEL-S-297 PE=2 SV=1	Q86Z22		-0.00366302	9.70113e-05	0.0168493	-0.00971547	0.000768215
P25786,P25786-2	PSMA1	Proteasome subunit alpha type-1 OS=Homo sapiens OX=9606 GN=PSMA1 PE=1 SV=1	P25786	PSMA1	-0.00369424	0.00255407	-0.000660749	-0.00871371	0.00936727
B2R7T8		F-actin-capping protein subunit beta OS=Homo sapiens OX=9606 PE=2 SV=1	B2R7T8		-0.00370071	-0.00433457	-0.00161349	-0.000728754	-0.00459533
P50990	CCT8	T-complex protein 1 subunit theta OS=Homo sapiens OX=9606 GN=CCT8 PE=1 SV=4	P50990	CCT8	-0.00375719	0.000676527	-0.00120804	-0.00717064	-0.004811
A0A6Q8PHA5,E7ETE2,P12081	HARS1	Histidine--tRNA ligase, cytoplasmic OS=Homo sapiens OX=9606 GN=HARS1 PE=1 SV=1	A0A6Q8PHA5	HARS1	-0.00383139	0.000219951	-0.00110009	-0.006957	0.00112515
D3DTX7	COL1A1	Collagen, type I, alpha 1, isoform CRA_a OS=Homo sapiens OX=9606 GN=COL1A1 PE=4 SV=1	D3DTX7	COL1A1	-0.00386165	-0.00557267	0.000819205	0.0198754	0.0074512
A0A024RAQ9,P13611,Q59FG9	VCAN,CSPG2	Chondroitin sulfate proteoglycan 2 (Versican), isoform CRA_b OS=Homo sapiens OX=9606 GN=CSPG2 PE=3 SV=1	A0A024RAQ9	VCAN	-0.00387538	-0.0391504	-0.110094	-0.019916	-0.0697163
Q92820	GGH	Gamma-glutamyl hydrolase OS=Homo sapiens OX=9606 GN=GGH PE=1 SV=2	Q92820	GGH	-0.00393008	-0.00191508	-0.00440051	0.00206755	-0.00290428
P11413-2	G6PD	Isoform Long of Glucose-6-phosphate 1-dehydrogenase OS=Homo sapiens OX=9606 GN=G6PD	P11413	G6PD	-0.00397287	-0.00263995	-0.00589998	-0.00124388	0.000211514
Q5U0B9,Q9Y240	CLEC11A	Stem cell growth factor; lymphocyte secreted C-type lectin OS=Homo sapiens OX=9606 PE=2 SV=1	Q5U0B9	CLEC11A	-0.00405474	-0.00499459	-0.00777352	0.00245141	0.00106729
P58546,Q69YG1	MTPN,DKFZp761E1322	Myotrophin OS=Homo sapiens OX=9606 GN=MTPN PE=1 SV=2	P58546	MTPN	-0.00406269	-0.00517328	-0.000712209	-0.00686343	0.00871085
P26641,Q53YD7	EEF1G	Elongation factor 1-gamma OS=Homo sapiens OX=9606 GN=EEF1G PE=1 SV=3	P26641	EEF1G	-0.00415958	-0.00147576	-0.0038914	-0.00651108	-0.00275576
A0A140VJE4,P54802	NAGLU	Testicular tissue protein Li 18 OS=Homo sapiens OX=9606 PE=2 SV=1	A0A140VJE4	NAGLU	-0.00416439	-0.000820414	-0.00448998	0.0048266	0.00194036
A0A384MEG1,Q16658	FSCN1	Fascin OS=Homo sapiens OX=9606 PE=2 SV=1	A0A384MEG1	FSCN1	-0.00416865	0.000949052	-0.0065815	-0.00208553	0.0071581
P25789	PSMA4	Proteasome subunit alpha type-4 OS=Homo sapiens OX=9606 GN=PSMA4 PE=1 SV=1	P25789	PSMA4	-0.00419775	1.16714e-05	-0.00266515	0.000166688	0.00208338
B7Z3K9		Fructose-bisphosphate aldolase OS=Homo sapiens OX=9606 PE=2 SV=1	B7Z3K9		-0.00421493	-0.00259704	-0.00285295	-0.00304478	-0.00507592
B2RDE8		cDNA, FLJ96580, highly similar to Homo sapiens hepatoma-derived growth factor (high-mobility group protein 1-like) (HDGF), mRNA OS=Homo sapiens OX=9606 PE=2 SV=1	B2RDE8		-0.00424907	-0.00156682	-0.00622922	0.00346664	-0.00825545
O75369,O75369-2,O75369-9	FLNB	Filamin-B OS=Homo sapiens OX=9606 GN=FLNB PE=1 SV=2	O75369	FLNB	-0.00429789	0.00191942	-0.0308454	-0.0232955	-0.00550829
A0A384NL29,P04179	SOD2	Superoxide dismutase OS=Homo sapiens OX=9606 PE=2 SV=1	A0A384NL29	SOD2	-0.00431528	-0.00201312	0.00065109	-0.00172876	-0.00377745
O60568	PLOD3	Multifunctional procollagen lysine hydroxylase and glycosyltransferase LH3 OS=Homo sapiens OX=9606 GN=PLOD3 PE=1 SV=1	O60568	PLOD3	-0.0043408	-0.00423355	-0.0066885	-0.00537458	-0.000986511
B4E324,Q59EV6,X6R5C5,X6R8A1	PPGB,CTSA	cDNA FLJ60397, highly similar to Lysosomal protective protein OS=Homo sapiens OX=9606 PE=2 SV=1	B4E324	PPGB	-0.0044138	0.00117735	-0.000327101	-0.00331592	-0.00136384
D0PNI2,P28300,Q96PQ9	LOX	Lysyl oxidase homolog OS=Homo sapiens OX=9606 GN=LOX PE=3 SV=1	D0PNI2	LOX	-0.00442106	-0.0173524	-0.0107161	-0.00312191	0.0149883
P81605	DCD	Dermcidin OS=Homo sapiens OX=9606 GN=DCD PE=1 SV=2	P81605	DCD	-0.00446698	-0.00240062	0.0164859	0.00068198	-0.00834932
O75368,V9HW48	SH3BGRL	SH3 domain-binding glutamic acid-rich-like protein OS=Homo sapiens OX=9606 GN=SH3BGRL PE=1 SV=1	O75368	SH3BGRL	-0.00448426	0.00103366	-0.00988918	-0.000686357	-0.0094904
V9HWI6	HEL-S-51	Gc-globulin OS=Homo sapiens OX=9606 GN=HEL-S-51 PE=2 SV=1	V9HWI6	HEL-S-51	-0.00449548	-0.00127573	0.00716295	0.00401655	-0.0420044
Q13219	PAPPA	Pappalysin-1 OS=Homo sapiens OX=9606 GN=PAPPA PE=1 SV=3	Q13219	PAPPA	-0.00449981	-0.0021968	-0.00335815	-0.00557204	-0.00138314
A0A024R895,Q01105-2	SET	SET translocation (Myeloid leukemia-associated), isoform CRA_b OS=Homo sapiens OX=9606 GN=SET PE=3 SV=1	A0A024R895	SET	-0.00463154	-0.00496244	-0.00629607	0.00372762	0.000715969
Q6FGR8	PRNP	Major prion protein OS=Homo sapiens OX=9606 GN=PRNP PE=2 SV=1	Q6FGR8	PRNP	-0.00469609	-0.00182177	-0.00450441	0.0014762	-0.00790342
Q9P2F6-3	ARHGAP20	Isoform 3 of Rho GTPase-activating protein 20 OS=Homo sapiens OX=9606 GN=ARHGAP20	Q9P2F6	ARHGAP20	-0.00470367	-0.0159815	0.00259151	-0.0174011	0.00880219
P60981,V9HWA6	DSTN,HEL32	Destrin OS=Homo sapiens OX=9606 GN=DSTN PE=1 SV=3	P60981	DSTN	-0.00473235	-0.00385216	-0.00926592	0.00626523	-0.0151714
A0A140VK69,P17174	GOT1	Aspartate aminotransferase OS=Homo sapiens OX=9606 PE=2 SV=1	A0A140VK69	GOT1	-0.00476275	0.00139036	-0.00467008	-0.00653503	0.00198716
O00462	MANBA	Beta-mannosidase OS=Homo sapiens OX=9606 GN=MANBA PE=1 SV=3	O00462	MANBA	-0.00487176	-0.000335614	-0.00289558	0.00246184	-0.00602226
P61160	ACTR2	Actin-related protein 2 OS=Homo sapiens OX=9606 GN=ACTR2 PE=1 SV=1	P61160	ACTR2	-0.0048768	-0.0023643	-0.00351947	-0.00155797	-0.0093467
P40925,P40925-3,V9HWF2	MDH1,HEL-S-32	Malate dehydrogenase, cytoplasmic OS=Homo sapiens OX=9606 GN=MDH1 PE=1 SV=4	P40925	MDH1	-0.00494644	-0.00131769	-0.00929676	0.00872905	-0.00226756
B4DVA7		Beta-hexosaminidase OS=Homo sapiens OX=9606 PE=2 SV=1	B4DVA7		-0.00497191	-0.00222588	-0.00870224	0.0014598	-0.0108668
B4DW52		cDNA FLJ55253, highly similar to Actin, cytoplasmic 1 OS=Homo sapiens OX=9606 PE=2 SV=1	B4DW52		-0.00497408	-0.00706231	0.000704263	0.00377238	-0.000179634
A4D1M3,Q9UI42	CPA4	Carboxypeptidase A4 OS=Homo sapiens OX=9606 GN=CPA4 PE=2 SV=1	A4D1M3	CPA4	-0.00500611	-0.00139354	-0.000236995	-0.0126439	0.00504214
P02787	TF	Serotransferrin OS=Homo sapiens OX=9606 GN=TF PE=1 SV=3	P02787	TF	-0.00513111	-0.00601688	0.0244292	0.00105276	-0.0233208
P63313	TMSB10	Thymosin beta-10 OS=Homo sapiens OX=9606 GN=TMSB10 PE=1 SV=2	P63313	TMSB10	-0.00518189	-0.016838	0.0145744	0.000476979	-0.00565937
P61981	YWHAG	14-3-3 protein gamma OS=Homo sapiens OX=9606 GN=YWHAG PE=1 SV=2	P61981	YWHAG	-0.00523561	0.000736821	-0.0185761	0.0198691	-0.00114287
H9ZYJ2,P10599	TXN	Thioredoxin OS=Homo sapiens OX=9606 GN=TXN PE=2 SV=1	H9ZYJ2	TXN	-0.00524538	-0.000678627	0.00285997	-0.00110413	-0.00630797
Q05707	COL14A1	Collagen alpha-1(XIV) chain OS=Homo sapiens OX=9606 GN=COL14A1 PE=1 SV=3	Q05707	COL14A1	-0.00526442	-0.00305876	-0.0126299	0.000581922	0.00123284
Q9Y6C2	EMILIN1	EMILIN-1 OS=Homo sapiens OX=9606 GN=EMILIN1 PE=1 SV=3	Q9Y6C2	EMILIN1	-0.00538744	-0.00339697	-0.0083085	-0.00246386	0.00895009
Q969H8	MYDGF	Myeloid-derived growth factor OS=Homo sapiens OX=9606 GN=MYDGF PE=1 SV=1	Q969H8	MYDGF	-0.00542715	0.00136862	-0.00225613	-0.0016286	0.000739004
Q8NHP8	PLBD2	Putative phospholipase B-like 2 OS=Homo sapiens OX=9606 GN=PLBD2 PE=1 SV=2	Q8NHP8	PLBD2	-0.00546377	0.00143656	-0.00234264	-0.00562464	-0.00775226
A0A0S2Z2Z6,P08133	ANXA6	Annexin (Fragment) OS=Homo sapiens OX=9606 GN=ANXA6 PE=2 SV=1	A0A0S2Z2Z6	ANXA6	-0.00556048	-0.00673831	-0.0115586	0.00919098	0.00156982
A0A0U1RR32,A0A0U1RRH7	hCG_2039566	Histone H2A OS=Homo sapiens OX=9606 GN=hCG_2039566 PE=3 SV=1	A0A0U1RR32	hCG_2039566	-0.00556531	-0.0048493	0.00119835	0.00326866	-0.00990433
A0A384MDY8,Q14247	CTTN	Epididymis secretory sperm binding protein OS=Homo sapiens OX=9606 PE=2 SV=1	A0A384MDY8	CTTN	-0.0056062	-0.00367548	-0.00513807	-0.00435817	0.00332937
P30050	RPL12	60S ribosomal protein L12 OS=Homo sapiens OX=9606 GN=RPL12 PE=1 SV=1	P30050	RPL12	-0.00561266	-0.00363909	-0.00651174	0.00395294	0.00228846
P41250-2	GARS1	Isoform 2 of Glycine--tRNA ligase OS=Homo sapiens OX=9606 GN=GARS1	P41250	GARS1	-0.00578079	-0.00644908	-0.012004	0.0102648	-0.00991665
A0A024R693,P17931,Q59FR8,Q86TY5	LGALS3,hCG_22119	Galectin OS=Homo sapiens OX=9606 GN=hCG_22119 PE=2 SV=1	A0A024R693	LGALS3	-0.00580813	-0.0125158	-0.0150623	0.00505793	-0.00716655
A0A024RC65,P46940	IQGAP1,hCG_1991735	HCG1991735, isoform CRA_a OS=Homo sapiens OX=9606 GN=hCG_1991735 PE=4 SV=1	A0A024RC65	IQGAP1	-0.00586145	-0.0038893	-0.00819599	-0.00230766	0.00192128
Q13162,V9HW63	PRDX4,HEL-S-97n	Peroxiredoxin-4 OS=Homo sapiens OX=9606 GN=PRDX4 PE=1 SV=1	Q13162	PRDX4	-0.00599507	-0.00529529	-0.0121276	0.00390565	-0.0147019
A0A024RDF4,Q14103-3	HNRNPD,HNRPD	Heterogeneous nuclear ribonucleoprotein D (AU-rich element RNA binding protein 1, 37kDa), isoform CRA_e OS=Homo sapiens OX=9606 GN=HNRPD PE=4 SV=1	A0A024RDF4	HNRNPD	-0.00600331	-6.70404e-05	-0.00231392	0.0012033	-0.00121133
Q13740,Q13740-2	ALCAM	CD166 antigen OS=Homo sapiens OX=9606 GN=ALCAM PE=1 SV=2	Q13740	ALCAM	-0.00606419	-0.00651078	-0.00481039	-0.0040186	0.00983146
P01344-3	IGF2	Isoform 3 of Insulin-like growth factor II OS=Homo sapiens OX=9606 GN=IGF2	P01344	IGF2	-0.00614213	-0.00552355	-0.00528044	0.00646615	-0.0179317
A0A024R498,P07093-2,P07093-3	SERPINE2	Serpin peptidase inhibitor, clade E (Nexin, plasminogen activator inhibitor type 1), member 2, isoform CRA_b OS=Homo sapiens OX=9606 GN=SERPINE2 PE=3 SV=1	A0A024R498	SERPINE2	-0.00622133	-0.0150892	-0.00941636	0.0043706	0.0049178
P11021,V9HWB4	HSPA5,HEL-S-89n	Endoplasmic reticulum chaperone BiP OS=Homo sapiens OX=9606 GN=HSPA5 PE=1 SV=2	P11021	HSPA5	-0.0062439	0.0353717	-0.00461894	0.0332451	-0.0181147
Q00610,Q00610-2	CLTC	Clathrin heavy chain 1 OS=Homo sapiens OX=9606 GN=CLTC PE=1 SV=5	Q00610	CLTC	-0.00628607	-0.00324512	-0.0106194	0.00192625	-5.65581e-05
Q15063-3	POSTN	Isoform 3 of Periostin OS=Homo sapiens OX=9606 GN=POSTN	Q15063	POSTN	-0.00630156	-0.00515054	-0.00630114	0.0169484	-0.00886054
Q99584	S100A13	Protein S100-A13 OS=Homo sapiens OX=9606 GN=S100A13 PE=1 SV=1	Q99584	S100A13	-0.00632767	-0.00426713	-0.00474322	0.00128098	-0.0057984
P06703	S100A6	Protein S100-A6 OS=Homo sapiens OX=9606 GN=S100A6 PE=1 SV=1	P06703	S100A6	-0.00644066	-0.00471219	-0.00145339	0.00441203	-0.0128636
P28799	GRN	Progranulin OS=Homo sapiens OX=9606 GN=GRN PE=1 SV=2	P28799	GRN	-0.00646763	-0.00911926	-0.00792016	-0.00307158	0.0020372
A0A090N8P3,B3KQQ0,O95302	FKBP9	Peptidylprolyl isomerase OS=Homo sapiens OX=9606 GN=FKBP9 PE=4 SV=1	A0A090N8P3	FKBP9	-0.00655019	-0.0084576	-0.013285	-5.07023e-05	-0.00858087
A0A140VK44,G3V5Z7,P60900	PSMA6	Proteasome subunit alpha type OS=Homo sapiens OX=9606 PE=2 SV=1	A0A140VK44	PSMA6	-0.00656244	-0.00478334	-0.00641891	0.013773	-0.00617156
A8K669		Asparaginyl endopeptidase OS=Homo sapiens OX=9606 PE=2 SV=1	A8K669		-0.00656443	-0.00538017	-0.00882612	0.00460537	0.00457306
B3KNF2,O76061,Q6FHC9	STC2	cDNA FLJ14484 fis, clone MAMMA1002485, highly similar to Stanniocalcin-2 OS=Homo sapiens OX=9606 PE=2 SV=1	B3KNF2	STC2	-0.00659866	-0.00635141	-0.00397943	-0.0160336	0.0124036
O75326	SEMA7A	Semaphorin-7A OS=Homo sapiens OX=9606 GN=SEMA7A PE=1 SV=1	O75326	SEMA7A	-0.0066051	0.000202933	-0.0128566	-0.00199843	0.00411663
E9PLK3,P55786	NPEPPS	Aminopeptidase OS=Homo sapiens OX=9606 GN=NPEPPS PE=1 SV=1	E9PLK3	NPEPPS	-0.00665946	-0.00183927	-0.0075146	-0.00350082	-0.00237721
A0A024RBC5,A8K6V6,P15586	GNS	N-acetylglucosamine-6-sulfatase OS=Homo sapiens OX=9606 GN=GNS PE=2 SV=1	A0A024RBC5	GNS	-0.00671064	0.00561193	-0.000288899	-0.0107157	0.0188614
C9JFR7,G4XXL9,P99999	CYCS	Cytochrome c (Fragment) OS=Homo sapiens OX=9606 GN=CYCS PE=1 SV=1	C9JFR7	CYCS	-0.00674968	-0.000931786	-0.00402649	0.00464729	-0.00435662
Q14393	GAS6	Growth arrest-specific protein 6 OS=Homo sapiens OX=9606 GN=GAS6 PE=1 SV=3	Q14393	GAS6	-0.00692893	-0.00690841	-0.0137748	0.010859	-0.00820061
P31949,V9HWH9	S100A11,HEL-S-43	Protein S100-A11 OS=Homo sapiens OX=9606 GN=S100A11 PE=1 SV=2	P31949	S100A11	-0.00699326	-0.00720092	0.00266867	-0.00406318	0.0104813
J3KMX3,P02771	AFP	Alpha-fetoprotein OS=Homo sapiens OX=9606 GN=AFP PE=1 SV=1	J3KMX3	AFP	-0.00707112	-0.00962026	0.0191359	0.0141044	-0.0194247
A0A024R1W3,Q96AY3	FKBP10	Peptidylprolyl isomerase OS=Homo sapiens OX=9606 GN=FKBP10 PE=4 SV=1	A0A024R1W3	FKBP10	-0.00708985	0.00307188	-0.0125881	-0.00930408	-0.0420993
A0A7P0TAW3,P55072,V9HW80	VCP,HEL-S-70	15S Mg(2+)-ATPase p97 subunit OS=Homo sapiens OX=9606 GN=VCP PE=1 SV=1	A0A7P0TAW3	VCP	-0.00711498	0.0275326	0.00495385	-0.008124	0.00711422
A0A024R9B8,Q9Y646	CPQ,PGCP	Carboxypeptidase Q OS=Homo sapiens OX=9606 GN=PGCP PE=4 SV=1	A0A024R9B8	CPQ	-0.00732505	-0.004415	-0.0093561	0.00744244	-0.00475631
B4E1Z4		C3/C5 convertase OS=Homo sapiens OX=9606 PE=1 SV=1	B4E1Z4		-0.00744606	-0.00492585	-0.000770962	-0.00300861	-0.00391825
A0A1B0GVI3	KRT10	Keratin, type I cytoskeletal 10 OS=Homo sapiens OX=9606 GN=KRT10 PE=1 SV=2	A0A1B0GVI3	KRT10	-0.00744834	0.125114	0.101423	0.0228447	-0.103034
P42224	STAT1	Signal transducer and activator of transcription 1-alpha/beta OS=Homo sapiens OX=9606 GN=STAT1 PE=1 SV=2	P42224	STAT1	-0.00751388	-0.00580763	-0.008958	0.0037798	0.00181564
P00491,Q8N7G1,V9HWH6	PNP,HEL-S-156an	Purine nucleoside phosphorylase OS=Homo sapiens OX=9606 GN=PNP PE=1 SV=2	P00491	PNP	-0.0075765	-0.00104772	-0.00874532	-0.0115702	0.00196456
A0A024RAJ6,P07686	HEXB	Beta-hexosaminidase OS=Homo sapiens OX=9606 GN=HEXB PE=2 SV=1	A0A024RAJ6	HEXB	-0.00760884	-0.000251865	-0.00518093	-0.0106341	0.0019719
Q59E93		Aminopeptidase (Fragment) OS=Homo sapiens OX=9606 PE=2 SV=1	Q59E93		-0.00768613	-0.000604989	-0.00805208	0.00294731	0.00532525
D3YTG3	ABI3BP	Target of Nesh-SH3 OS=Homo sapiens OX=9606 GN=ABI3BP PE=1 SV=2	D3YTG3	ABI3BP	-0.00777149	-0.0128789	-0.0105306	-0.0289977	0.0259701
A8K690,P31948,V9HW72	STIP1,HEL-S-94n	cDNA FLJ76863, highly similar to Homo sapiens stress-induced-phosphoprotein 1 (Hsp70/Hsp90-organizing protein) (STIP1), mRNA OS=Homo sapiens OX=9606 PE=2 SV=1	A8K690	STIP1	-0.00777544	-0.00610772	-0.0056113	-0.00663915	-0.00126568
P48668	KRT6C	Keratin, type II cytoskeletal 6C OS=Homo sapiens OX=9606 GN=KRT6C PE=1 SV=3	P48668	KRT6C	-0.00786635	-0.00865527	-0.0149431	0.0247213	-0.0407216
P29966	MARCKS	Myristoylated alanine-rich C-kinase substrate OS=Homo sapiens OX=9606 GN=MARCKS PE=1 SV=4	P29966	MARCKS	-0.00790092	0.0102755	0.0146552	0.00408402	-0.00997757
D3DPU2	CAP1	Adenylyl cyclase-associated protein OS=Homo sapiens OX=9606 GN=CAP1 PE=2 SV=1	D3DPU2	CAP1	-0.00796597	-0.00375452	-0.00454833	-0.0228098	0.00311466
P52209,P52209-2	PGD	6-phosphogluconate dehydrogenase, decarboxylating OS=Homo sapiens OX=9606 GN=PGD PE=1 SV=3	P52209	PGD	-0.00801285	-0.00555999	-0.00580973	-0.00896854	0.00564042
Q92520	FAM3C	Protein FAM3C OS=Homo sapiens OX=9606 GN=FAM3C PE=1 SV=1	Q92520	FAM3C	-0.00803223	-0.00647901	-0.00739627	-0.00133385	0.00428781
P09211,V9HWE9	GSTP1,HEL-S-22	Glutathione S-transferase P OS=Homo sapiens OX=9606 GN=GSTP1 PE=1 SV=2	P09211	GSTP1	-0.0080661	0.000153732	-0.00821783	0.00121552	-0.0234744
A0A024RC87	RNH1	Ribonuclease inhibitor OS=Homo sapiens OX=9606 GN=RNH1 PE=4 SV=1	A0A024RC87	RNH1	-0.00815309	-0.00502627	-0.00359013	0.00233143	0.00140407
A0A218KGR2	APP	Amyloid-beta A4 protein OS=Homo sapiens OX=9606 GN=APP PE=3 SV=1	A0A218KGR2	APP	-0.00816914	-0.00531141	-0.00882851	-0.0192088	0.0219815
A0A024R1A3,P22314	UBA1,UBE1	Ubiquitin-activating enzyme E1 OS=Homo sapiens OX=9606 GN=UBE1 PE=2 SV=1	A0A024R1A3	UBA1	-0.00823929	0.000533033	-0.00655952	-0.00224148	0.00375582
A0A0K0K1K4,O14818	PSMA7,HEL-S-276	Proteasome subunit alpha type OS=Homo sapiens OX=9606 GN=HEL-S-276 PE=2 SV=1	A0A0K0K1K4	PSMA7	-0.00834912	0.00176383	-0.00244784	-0.00467298	-0.00712891
Q99497,V9HWC2	PARK7,HEL-S-67p	Parkinson disease protein 7 OS=Homo sapiens OX=9606 GN=PARK7 PE=1 SV=2	Q99497	PARK7	-0.00855543	-4.37391e-05	-0.00666339	0.00425894	-0.0107383
P22392-2,Q32Q12	NME2,NME1-NME2	Isoform 3 of Nucleoside diphosphate kinase B OS=Homo sapiens OX=9606 GN=NME2	P22392	NME2	-0.00864066	-0.00765657	0.000689226	-0.00121925	-0.00378439
O00391	QSOX1	Sulfhydryl oxidase 1 OS=Homo sapiens OX=9606 GN=QSOX1 PE=1 SV=3	O00391	QSOX1	-0.00866559	0.00930867	-0.0446244	0.0195895	-0.00725339
P14618,V9HWB8	PKM,HEL-S-30	Pyruvate kinase PKM OS=Homo sapiens OX=9606 GN=PKM PE=1 SV=4	P14618	PKM	-0.00866688	0.00122683	-0.00233239	-0.0037129	0.000291587
P10909-6	CLU	Isoform 6 of Clusterin OS=Homo sapiens OX=9606 GN=CLU	P10909	CLU	-0.00882733	0.00167451	-0.000128739	0.00105851	-0.00359352
O00622,Q6FI18	CCN1,CYR61	CCN family member 1 OS=Homo sapiens OX=9606 GN=CCN1 PE=1 SV=1	O00622	CCN1	-0.008966	-0.00456267	0.00919008	-0.0148581	0.00651285
A0A090N8Y2,P13667	PDIA4,ERP70	Protein disulfide-isomerase A4 OS=Homo sapiens OX=9606 GN=ERP70 PE=2 SV=1	A0A090N8Y2	PDIA4	-0.00906753	0.00675389	-0.00705304	-0.00139358	0.00243955
P02533	KRT14	Keratin, type I cytoskeletal 14 OS=Homo sapiens OX=9606 GN=KRT14 PE=1 SV=4	P02533	KRT14	-0.00923361	0.00574309	-0.00861852	0.0217222	-0.0473142
Q6ZR97		cDNA FLJ46534 fis, clone THYMU3037052, weakly similar to Homo sapiens HIV TAT specific factor 1 (HTATSF1) OS=Homo sapiens OX=9606 PE=2 SV=1	Q6ZR97		-0.00951836	-0.0281152	0.0333709	-0.00447184	-0.0115878
D3DQU2	TPP1	Tripeptidyl aminopeptidase OS=Homo sapiens OX=9606 GN=TPP1 PE=4 SV=1	D3DQU2	TPP1	-0.00965289	-0.00307315	-0.00720938	-0.00468197	-0.0040396
A0A024RAB6	HSPG2	Heparan sulfate proteoglycan 2 (Perlecan), isoform CRA_b OS=Homo sapiens OX=9606 GN=HSPG2 PE=4 SV=1	A0A024RAB6	HSPG2	-0.00972742	-0.0174131	-0.0409137	0.0202538	0.0702971
P19320	VCAM1	Vascular cell adhesion protein 1 OS=Homo sapiens OX=9606 GN=VCAM1 PE=1 SV=1	P19320	VCAM1	-0.00977501	-0.0112195	-0.0217004	0.0249643	-0.0541273
P04080,Q76LA1	CSTB	Cystatin-B OS=Homo sapiens OX=9606 GN=CSTB PE=1 SV=2	P04080	CSTB	-0.00978071	-0.00801485	-0.014068	0.000313632	0.010344
P20810-10,P20810-6	CAST	Isoform 10 of Calpastatin OS=Homo sapiens OX=9606 GN=CAST	P20810	CAST	-0.00997251	-0.00597344	-0.00823722	-0.00754188	0.00619056
O00469-2	PLOD2	Isoform 2 of Procollagen-lysine,2-oxoglutarate 5-dioxygenase 2 OS=Homo sapiens OX=9606 GN=PLOD2	O00469	PLOD2	-0.010107	-0.00538975	-0.00987269	-0.00689833	-0.00240068
A0A1C7CYX9	DPYSL2	Dihydropyrimidinase-related protein 2 OS=Homo sapiens OX=9606 GN=DPYSL2 PE=1 SV=1	A0A1C7CYX9	DPYSL2	-0.0101142	-0.0068358	-0.00673901	-0.00577354	0.00580202
P14550,V9HWI0	AKR1A1,HEL-S-165mP	Aldo-keto reductase family 1 member A1 OS=Homo sapiens OX=9606 GN=AKR1A1 PE=1 SV=3	P14550	AKR1A1	-0.0101556	-0.0029528	-0.00791471	-0.000650354	-0.0111481
P04083,Q5TZZ9	ANXA1	Annexin A1 OS=Homo sapiens OX=9606 GN=ANXA1 PE=1 SV=2	P04083	ANXA1	-0.0103474	0.00758223	-0.0166577	0.0183849	0.016565
A0A024R1S8,Q14847	LASP1	LIM and SH3 domain protein 1 OS=Homo sapiens OX=9606 GN=LASP1 PE=4 SV=1	A0A024R1S8	LASP1	-0.0105361	-0.0105828	0.00461846	-0.017778	0.0127336
Q08629	SPOCK1	Testican-1 OS=Homo sapiens OX=9606 GN=SPOCK1 PE=1 SV=1	Q08629	SPOCK1	-0.0105447	-0.022264	-0.029398	-0.0368908	0.0836425
A0A0S2Z4F1,Q12805,Q12805-4	EFEMP1	EGF containing fibulin-like extracellular matrix protein 1 isoform 1 (Fragment) OS=Homo sapiens OX=9606 GN=EFEMP1 PE=2 SV=1	A0A0S2Z4F1	EFEMP1	-0.010659	-0.0271733	-0.0569437	0.0380553	-0.0584679
P25398	RPS12	40S ribosomal protein S12 OS=Homo sapiens OX=9606 GN=RPS12 PE=1 SV=3	P25398	RPS12	-0.0107897	-0.00776065	-0.00873179	0.000319469	-0.00592758
B2R983,P78417,V9HWG9	GSTO1,HEL-S-21	Glutathione-dependent dehydroascorbate reductase OS=Homo sapiens OX=9606 PE=2 SV=1	B2R983	GSTO1	-0.0113466	-0.000753697	-0.00194249	-0.00405604	0.00104763
C8C504	HBB	Beta-globin OS=Homo sapiens OX=9606 GN=HBB PE=3 SV=1	C8C504	HBB	-0.0114063	-0.0166429	-0.00124853	0.00330919	-5.29295e-05
B4DJ51,P0DP23,P0DP24,P0DP25	HEL-S-72,CALM1,CALM2,CALM3	Calmodulin 1 (Phosphorylase kinase, delta), isoform CRA_a OS=Homo sapiens OX=9606 GN=HEL-S-72 PE=1 SV=1	B4DJ51	HEL-S-72	-0.0115858	-0.0049958	-0.00877337	-0.0119676	-0.00680979
P50395,Q6IAT1	GDI2	Rab GDP dissociation inhibitor beta OS=Homo sapiens OX=9606 GN=GDI2 PE=1 SV=2	P50395	GDI2	-0.0116066	0.00831804	-0.00622732	-0.0114881	-0.0251822
Q9Y2B0	CNPY2	Protein canopy homolog 2 OS=Homo sapiens OX=9606 GN=CNPY2 PE=1 SV=1	Q9Y2B0	CNPY2	-0.0116684	-0.00735205	-0.0103566	-0.001538	0.00254508
D9IAI1,P30086	PEBP1	Epididymis secretory protein Li 34 OS=Homo sapiens OX=9606 GN=HEL-S-34 PE=2 SV=1	D9IAI1	PEBP1	-0.0118623	-0.00592805	-0.0165925	0.00966186	-0.0320171
P02461	COL3A1	Collagen alpha-1(III) chain OS=Homo sapiens OX=9606 GN=COL3A1 PE=1 SV=4	P02461	COL3A1	-0.0120115	-0.0598557	-0.125617	0.223075	-0.0561604
A0A0S2Z3X8,P31150	GDI1	Rab GDP dissociation inhibitor (Fragment) OS=Homo sapiens OX=9606 GN=GDI1 PE=2 SV=1	A0A0S2Z3X8	GDI1	-0.0121776	-0.000302652	-0.00985622	0.00764787	-0.0220325
Q9NQC3	RTN4	Reticulon-4 OS=Homo sapiens OX=9606 GN=RTN4 PE=1 SV=2	Q9NQC3	RTN4	-0.0122541	0.000664249	-0.00147999	0.00562462	-0.0246709
A0A2U3TZU2	GPI	Glucose-6-phosphate isomerase OS=Homo sapiens OX=9606 GN=GPI PE=1 SV=1	A0A2U3TZU2	GPI	-0.0123189	-0.0042899	-0.00378969	-0.0125307	-0.00800405
Q9Y490	TLN1	Talin-1 OS=Homo sapiens OX=9606 GN=TLN1 PE=1 SV=3	Q9Y490	TLN1	-0.0123659	0.00434829	-0.00571212	-0.0358506	0.0176109
B4DJQ5,K7ELL7	PRKCSH	Glucosidase 2 subunit beta OS=Homo sapiens OX=9606 PE=2 SV=1	B4DJQ5	PRKCSH	-0.0124359	0.00845053	-0.00475834	0.00561087	-0.01454
Q6EMK4	VASN	Vasorin OS=Homo sapiens OX=9606 GN=VASN PE=1 SV=1	Q6EMK4	VASN	-0.0126108	-0.00703894	-0.00199578	0.000272915	0.0166098
Q15149	PLEC	Plectin OS=Homo sapiens OX=9606 GN=PLEC PE=1 SV=3	Q15149	PLEC	-0.0126897	-0.00179025	-0.0199503	-0.0529311	0.0354603
A0A384MTL2,P37802	TAGLN2	Transgelin OS=Homo sapiens OX=9606 PE=2 SV=1	A0A384MTL2	TAGLN2	-0.0127424	-0.0185724	-0.00695696	-0.0409175	0.0132785
A0A024R8S5,P07237	P4HB	Protein disulfide-isomerase OS=Homo sapiens OX=9606 GN=P4HB PE=2 SV=1	A0A024R8S5	P4HB	-0.0131895	-0.00499767	-0.028045	0.0222748	-0.00565287
A0A140VK07,Q14195-2	DPYSL3	Testicular secretory protein Li 7 OS=Homo sapiens OX=9606 PE=2 SV=1	A0A140VK07	DPYSL3	-0.0132235	-0.0152925	-0.0249401	0.0249103	-0.0153818
Q92626	PXDN	Peroxidasin homolog OS=Homo sapiens OX=9606 GN=PXDN PE=1 SV=2	Q92626	PXDN	-0.013284	-0.0173034	-0.032588	-0.00704414	0.0564066
Q59ER5		WD repeat-containing protein 1 isoform 1 variant (Fragment) OS=Homo sapiens OX=9606 PE=2 SV=1	Q59ER5		-0.0138091	-0.0118258	-0.00682443	-0.015909	0.0106002
B5MCZ3,H9C875,P05231,Q75MH2	IL6	Interleukin-6 OS=Homo sapiens OX=9606 GN=IL6 PE=1 SV=1	B5MCZ3	IL6	-0.0139795	-0.00295349	-0.00115206	-0.00275867	-0.00565261
B2R7Y0		cDNA, FLJ93654, highly similar to Homo sapiens serpin peptidase inhibitor, clade B (ovalbumin), member 2 (SERPINB2), mRNA OS=Homo sapiens OX=9606 PE=2 SV=1	B2R7Y0		-0.0143596	-0.00418707	-0.000491528	-0.00259924	0.00590664
A0A7P0T8I6	CTSZ	Cathepsin X OS=Homo sapiens OX=9606 GN=CTSZ PE=1 SV=1	A0A7P0T8I6	CTSZ	-0.0145146	-0.00893458	-0.0152336	0.00150099	0.00269696
A0A024RBK9	TXNRD1	Thioredoxin-disulfide reductase OS=Homo sapiens OX=9606 GN=TXNRD1 PE=3 SV=1	A0A024RBK9	TXNRD1	-0.0147282	0.00443476	0.00309037	-0.00331916	-0.0148221
Q6FHZ0	MDH2	Malate dehydrogenase OS=Homo sapiens OX=9606 GN=MDH2 PE=2 SV=1	Q6FHZ0	MDH2	-0.015053	0.00246342	-0.00271868	-0.0349985	-0.00229001
B7Z9B1		Cadherin-13 OS=Homo sapiens OX=9606 PE=2 SV=1	B7Z9B1		-0.0151062	-0.0151619	-0.0109456	-0.00805574	0.0154345
P00441,V9HWC9	SOD1,HEL-S-44	Superoxide dismutase [Cu-Zn] OS=Homo sapiens OX=9606 GN=SOD1 PE=1 SV=2	P00441	SOD1	-0.0153332	-0.0146822	0.00173796	0.00132902	-0.00617337
P68032	ACTC1	Actin, alpha cardiac muscle 1 OS=Homo sapiens OX=9606 GN=ACTC1 PE=1 SV=1	P68032	ACTC1	-0.0159324	-0.0151718	-0.00870496	0.00601391	0.012093
A0A024QZL1,P10124	SRGN,PRG1	Proteoglycan 1, secretory granule, isoform CRA_a OS=Homo sapiens OX=9606 GN=PRG1 PE=4 SV=1	A0A024QZL1	SRGN	-0.0160882	-0.0169865	-0.00664556	-0.00462919	0.0246803
P17936,P17936-2	IGFBP3	Insulin-like growth factor-binding protein 3 OS=Homo sapiens OX=9606 GN=IGFBP3 PE=1 SV=2	P17936	IGFBP3	-0.0161239	-0.0193106	-0.0217645	0.018932	0.0238403
A0A140VK56,P37837	TALDO1	Transaldolase OS=Homo sapiens OX=9606 PE=2 SV=1	A0A140VK56	TALDO1	-0.0163651	-0.00728675	-0.00668834	-0.0026574	-0.011415
Q14315	FLNC	Filamin-C OS=Homo sapiens OX=9606 GN=FLNC PE=1 SV=3	Q14315	FLNC	-0.0169285	-0.0146053	-0.0101223	-0.0424636	0.0341979
P80723	BASP1	Brain acid soluble protein 1 OS=Homo sapiens OX=9606 GN=BASP1 PE=1 SV=2	P80723	BASP1	-0.0174224	0.00977733	0.0177322	0.0101885	-0.0213994
P26038,V9HWC0	MSN,HEL70	Moesin OS=Homo sapiens OX=9606 GN=MSN PE=1 SV=3	P26038	MSN	-0.0175188	0.022239	-0.0139746	0.00752821	0.00165284
A2VCK8,P62328	TMSB4X	Thymosin beta OS=Homo sapiens OX=9606 GN=TMSB4X PE=2 SV=1	A2VCK8	TMSB4X	-0.0178242	-0.052231	0.0581098	0.0263436	-0.00804039
Q9NZ23		Drug-sensitive protein 1 OS=Homo sapiens OX=9606 GN=YA61 PE=2 SV=1	Q9NZ23		-0.0179421	-0.0109478	0.0337132	0.0083248	-0.0422377
A4D1W7,P08476,Q53H39	INHBA	Activin beta-A chain OS=Homo sapiens OX=9606 GN=INHBA PE=1 SV=1	A4D1W7	INHBA	-0.0180957	-0.0111028	-0.0253531	0.0158195	-0.00979092
A0A075B6Z2	TRAJ56	T cell receptor alpha joining 56 (Fragment) OS=Homo sapiens OX=9606 GN=TRAJ56 PE=4 SV=1	A0A075B6Z2	TRAJ56	-0.018107	-0.000801598	0.00490438	0.0441467	0.0215786
A0A024RC42,P19022	CDH2	Cadherin-2 OS=Homo sapiens OX=9606 GN=CDH2 PE=4 SV=1	A0A024RC42	CDH2	-0.0181877	-0.0219263	-0.0086506	-0.0144714	-0.00323476
P08603	CFH	Complement factor H OS=Homo sapiens OX=9606 GN=CFH PE=1 SV=4	P08603	CFH	-0.0181993	-0.0193067	-0.0408703	0.0138097	-0.0324752
P01023	A2M	Alpha-2-macroglobulin OS=Homo sapiens OX=9606 GN=A2M PE=1 SV=3	P01023	A2M	-0.0186876	-0.0221227	0.049012	0.00915774	-0.011891
P13647	KRT5	Keratin, type II cytoskeletal 5 OS=Homo sapiens OX=9606 GN=KRT5 PE=1 SV=3	P13647	KRT5	-0.019599	0.00186846	-0.0148677	0.0260781	-0.0385485
P52565,V9HWE8	ARHGDIA,HEL-S-47e	Rho GDP-dissociation inhibitor 1 OS=Homo sapiens OX=9606 GN=ARHGDIA PE=1 SV=3	P52565	ARHGDIA	-0.0202398	-0.015812	-0.00755043	0.0133642	0.00311994
P24593	IGFBP5	Insulin-like growth factor-binding protein 5 OS=Homo sapiens OX=9606 GN=IGFBP5 PE=1 SV=1	P24593	IGFBP5	-0.0205638	-0.0223298	-0.0207602	0.0300005	-0.0937593
P29401,P29401-2,V9HWD9	TKT,HEL107	Transketolase OS=Homo sapiens OX=9606 GN=TKT PE=1 SV=3	P29401	TKT	-0.0208646	0.00870278	0.00960773	0.0136261	-0.0246598
P67936,V9HW56	TPM4,HEL-S-108	Tropomyosin alpha-4 chain OS=Homo sapiens OX=9606 GN=TPM4 PE=1 SV=3	P67936	TPM4	-0.0211674	-0.0139021	0.0416057	-0.0128029	0.00722597
A0A024R084,A0A5F9UP49,Q9BRK5	SDF4	45 kDa calcium-binding protein OS=Homo sapiens OX=9606 GN=SDF4 PE=3 SV=1	A0A024R084	SDF4	-0.0217189	-0.0211136	-0.022436	0.01346	-0.0150104
A0A7P0Z497	PPIB	Peptidyl-prolyl cis-trans isomerase OS=Homo sapiens OX=9606 GN=PPIB PE=1 SV=1	A0A7P0Z497	PPIB	-0.0224876	-0.0146334	0.00477572	-0.0199014	0.0233241
A0A024R5Z9,P14618-2	PKM,PKM2	Pyruvate kinase OS=Homo sapiens OX=9606 GN=PKM2 PE=3 SV=1	A0A024R5Z9	PKM	-0.0229102	-0.00518737	-0.032012	0.0118186	-0.00336203
A0A2R8Y7C0	HBA2	Hemoglobin subunit alpha (Fragment) OS=Homo sapiens OX=9606 GN=HBA2 PE=1 SV=1	A0A2R8Y7C0	HBA2	-0.0230612	-0.04731	0.00644795	-0.0179201	0.037373
I3L4N8,P63261	ACTG1	Actin, cytoplasmic 2 OS=Homo sapiens OX=9606 GN=ACTG1 PE=1 SV=9	I3L4N8	ACTG1	-0.0248359	-0.031613	0.102675	0.0029622	-0.0211821
B7Z8Q2,P02765	AHSG	Alpha-2-HS-glycoprotein OS=Homo sapiens OX=9606 PE=2 SV=1	B7Z8Q2	AHSG	-0.02484	-0.0367698	0.0668432	0.0217981	-0.0632858
A0A1B0GVD5,A0A1B0GWE8,P07339,V9HWI3	CTSD,HEL-S-130P	Cathepsin D OS=Homo sapiens OX=9606 GN=CTSD PE=1 SV=1	A0A1B0GVD5	CTSD	-0.0250088	0.0205127	0.00101072	0.0180424	-0.0276394
A0A5F9ZHM4	LDHB	L-lactate dehydrogenase OS=Homo sapiens OX=9606 GN=LDHB PE=1 SV=1	A0A5F9ZHM4	LDHB	-0.0250412	-0.0028191	-0.00717767	0.0114154	0.014844
Q15293,V9HW95	RCN1	Reticulocalbin-1 OS=Homo sapiens OX=9606 GN=RCN1 PE=1 SV=1	Q15293	RCN1	-0.0257635	-0.0238483	-0.0186029	0.0231506	-0.0236968
A0A024R1N1,P35579	MYH9	Myosin, heavy polypeptide 9, non-muscle, isoform CRA_a OS=Homo sapiens OX=9606 GN=MYH9 PE=3 SV=1	A0A024R1N1	MYH9	-0.0257683	-0.0248071	-0.0167951	-0.120739	0.0867771
A0A0S2Z3G9,O43707	ACTN4	Actinin alpha 4 isoform 1 (Fragment) OS=Homo sapiens OX=9606 GN=ACTN4 PE=2 SV=1	A0A0S2Z3G9	ACTN4	-0.026556	0.0258835	0.000945292	0.00639292	-0.0716647
P00558,V9HWF4	PGK1,HEL-S-68p	Phosphoglycerate kinase 1 OS=Homo sapiens OX=9606 GN=PGK1 PE=1 SV=3	P00558	PGK1	-0.0267679	-0.0223257	-0.0276543	0.00655357	-0.00618337
P09936,V9HW74	UCHL1,HEL-117	Ubiquitin carboxyl-terminal hydrolase isozyme L1 OS=Homo sapiens OX=9606 GN=UCHL1 PE=1 SV=2	P09936	UCHL1	-0.0282931	-0.0262038	-0.0296508	0.000801276	-0.0116251
Q9Y4K0	LOXL2	Lysyl oxidase homolog 2 OS=Homo sapiens OX=9606 GN=LOXL2 PE=1 SV=1	Q9Y4K0	LOXL2	-0.0295507	-0.0330705	-0.0379507	0.00817301	-0.0360332
P04406,V9HVZ4	GAPDH,HEL-S-162eP	Glyceraldehyde-3-phosphate dehydrogenase OS=Homo sapiens OX=9606 GN=GAPDH PE=1 SV=3	P04406	GAPDH	-0.0309758	-0.0321961	-0.0126978	0.00577962	0.00848374
P18669,Q6FHU2	PGAM1	Phosphoglycerate mutase 1 OS=Homo sapiens OX=9606 GN=PGAM1 PE=1 SV=2	P18669	PGAM1	-0.0314683	-0.0175	-0.0130342	0.0181179	-0.0193084
A0A024R1U8,P22692	IGFBP4	Insulin-like growth factor-binding protein 4 OS=Homo sapiens OX=9606 GN=IGFBP4 PE=4 SV=1	A0A024R1U8	IGFBP4	-0.0324676	-0.0118385	0.000122882	0.0453514	-0.107591
B4DMR3		cDNA FLJ51896, highly similar to Glia-derived nexin OS=Homo sapiens OX=9606 PE=2 SV=1	B4DMR3		-0.0324749	-0.0371728	-0.0152172	0.0363473	0.0315162
Q5H9A7	TIMP1	Metalloproteinase inhibitor 1 OS=Homo sapiens OX=9606 GN=TIMP1 PE=1 SV=1	Q5H9A7	TIMP1	-0.034308	-0.0169179	-0.0364422	0.0108027	-0.014383
A0A024R5K8,P50454	SERPINH1	Collagen-binding protein OS=Homo sapiens OX=9606 GN=SERPINH1 PE=3 SV=1	A0A024R5K8	SERPINH1	-0.0348209	-0.0156721	-0.024383	0.0176817	0.00937693
P08758,V9HWE0	ANXA5,HEL-S-7	Annexin A5 OS=Homo sapiens OX=9606 GN=ANXA5 PE=1 SV=2	P08758	ANXA5	-0.0358909	0.0269045	-0.0182301	0.024597	0.0211505
Q12841	FSTL1	Follistatin-related protein 1 OS=Homo sapiens OX=9606 GN=FSTL1 PE=1 SV=1	Q12841	FSTL1	-0.0375058	-0.11083	-0.0246147	0.0631144	-0.0754538
P08670,V9HWE1	VIM,HEL113	Vimentin OS=Homo sapiens OX=9606 GN=VIM PE=1 SV=4	P08670	VIM	-0.0375135	0.0115223	0.128261	-0.093082	0.435653
A0A3B3ITK0,P35442	THBS2	Thrombospondin-2 OS=Homo sapiens OX=9606 GN=THBS2 PE=1 SV=1	A0A3B3ITK0	THBS2	-0.0392981	-0.0840027	-0.0259115	0.0425273	0.00734457
P60174-3	TPI1	Isoform 2 of Triosephosphate isomerase OS=Homo sapiens OX=9606 GN=TPI1	P60174	TPI1	-0.04242	-0.0397158	-0.00777604	-0.0264376	-0.0253793
P21333,P21333-2	FLNA	Filamin-A OS=Homo sapiens OX=9606 GN=FLNA PE=1 SV=4	P21333	FLNA	-0.0467344	-0.0228342	-0.0602674	-0.0277479	0.0250989
Q53FJ5		Prosaposin (Variant Gaucher disease and variant metachromatic leukodystrophy) variant (Fragment) OS=Homo sapiens OX=9606 PE=2 SV=1	Q53FJ5		-0.0483328	-0.00379586	-0.0416378	0.0292825	-0.0458425
A0A024R374,E9PHZ5,P07858	CTSB	Cathepsin B OS=Homo sapiens OX=9606 GN=CTSB PE=2 SV=1	A0A024R374	CTSB	-0.049712	0.00449985	-0.0461519	0.0277541	-0.0808
A0A140VKA0,Q05682-4	CALD1	Caldesmon 1, isoform CRA_i OS=Homo sapiens OX=9606 GN=CALD1 PE=2 SV=1	A0A140VKA0	CALD1	-0.0508772	-0.0183914	0.0228175	-0.0412093	0.0531353
A0A804HII9,P12814-3	ACTN1	Alpha-actinin-1 OS=Homo sapiens OX=9606 GN=ACTN1 PE=4 SV=1	A0A804HII9	ACTN1	-0.0552082	-0.030053	-0.0522145	0.0576411	-0.0876124
H6VRF8,H6VRG0,H6VRG1,P04264	KRT1	Cytokeratin-1 OS=Homo sapiens OX=9606 GN=KRT1 PE=3 SV=1	H6VRF8	KRT1	-0.0560224	0.116769	0.221537	0.0987715	-0.24642
P27797,V9HW88	CALR,HEL-S-99n	Calreticulin OS=Homo sapiens OX=9606 GN=CALR PE=1 SV=1	P27797	CALR	-0.0562026	0.0166829	-0.0168084	0.0189107	-0.0615832
P00338,V9HWB9	LDHA,HEL-S-133P	L-lactate dehydrogenase A chain OS=Homo sapiens OX=9606 GN=LDHA PE=1 SV=2	P00338	LDHA	-0.0562768	-0.0157602	0.00109716	0.00642639	0.027952
Q5M8T4	CTGF	Connective tissue growth factor OS=Homo sapiens OX=9606 GN=CTGF PE=2 SV=1	Q5M8T4	CTGF	-0.0568707	-0.055065	0.00533331	0.0169622	-0.0486312
P04075,V9HWN7	ALDOA,HEL-S-87p	Fructose-bisphosphate aldolase A OS=Homo sapiens OX=9606 GN=ALDOA PE=1 SV=2	P04075	ALDOA	-0.058256	-0.0233903	0.000703238	-0.0240116	-0.0219838
Q16270	IGFBP7	Insulin-like growth factor-binding protein 7 OS=Homo sapiens OX=9606 GN=IGFBP7 PE=1 SV=1	Q16270	IGFBP7	-0.0663091	-0.0676374	0.0364342	-0.00540128	0.0199634
O43852-3	CALU	Isoform 3 of Calumenin OS=Homo sapiens OX=9606 GN=CALU	O43852	CALU	-0.0667425	-0.0673866	-0.0651549	0.034642	0.0992684
Q15063-5	POSTN	Isoform 5 of Periostin OS=Homo sapiens OX=9606 GN=POSTN	Q15063	POSTN	-0.0678211	0.173461	-0.119643	0.0835134	0.00703378
P35527	KRT9	Keratin, type I cytoskeletal 9 OS=Homo sapiens OX=9606 GN=KRT9 PE=1 SV=3	P35527	KRT9	-0.0759053	0.01641	0.0113449	0.0930215	-0.0948969
P35908	KRT2	Keratin, type II cytoskeletal 2 epidermal OS=Homo sapiens OX=9606 GN=KRT2 PE=1 SV=2	P35908	KRT2	-0.0900464	0.0707975	0.0391712	0.098919	-0.117673
P02768	ALB	Albumin OS=Homo sapiens OX=9606 GN=ALB PE=1 SV=2	P02768	ALB	-0.102335	-0.328664	0.776547	-0.0969128	-0.197469
A0A024QYT5,P05121	SERPINE1	Serpin peptidase inhibitor, clade E (Nexin, plasminogen activator inhibitor type 1), member 1, isoform CRA_b OS=Homo sapiens OX=9606 GN=SERPINE1 PE=3 SV=1	A0A024QYT5	SERPINE1	-0.102849	-0.0011068	-0.0470333	-0.0695327	-0.186249
D3DQH8	SPARC	Osteonectin OS=Homo sapiens OX=9606 GN=SPARC PE=3 SV=1	D3DQH8	SPARC	-0.135001	-0.392553	-0.0830184	-0.177632	0.272686
P07996	THBS1	Thrombospondin-1 OS=Homo sapiens OX=9606 GN=THBS1 PE=1 SV=2	P07996	THBS1	-0.256631	-0.280937	-0.0244878	0.253978	0.168297

## Sheet: ALL_debut_-_Donor
Table S1
Protein.accession.numbers	Gene.simbols	Protein.name	Protein.accession.number	Gene.simbol	comp1	comp2	comp3	comp4	comp5
A0A024R462	FN1	Fibronectin OS=Homo sapiens OX=9606 GN=FN1 PE=4 SV=1	A0A024R462	FN1	0.421504	-0.0690261	-0.580954	0.536896	-0.248118
A0A384MDU2	COL1A2	Collagen, type I, alpha 2, isoform CRA_c OS=Homo sapiens OX=9606 GN=COL1A2 PE=2 SV=1	A0A384MDU2	COL1A2	0.388282	-0.20547	-0.100561	-0.033066	0.398217
P02452	COL1A1	Collagen alpha-1(I) chain OS=Homo sapiens OX=9606 GN=COL1A1 PE=1 SV=5	P02452	COL1A1	0.291545	-0.24851	-0.279144	-0.461727	0.260337
P08670,V9HWE1	VIM,HEL113	Vimentin OS=Homo sapiens OX=9606 GN=VIM PE=1 SV=4	P08670	VIM	0.290942	0.174009	0.191494	-0.0302225	-0.00353038
A0A024R4F1,P06733	ENO1,HEL-S-17	2-phospho-D-glycerate hydro-lyase OS=Homo sapiens OX=9606 GN=HEL-S-17 PE=2 SV=1	A0A024R4F1	ENO1	0.151001	0.0977088	0.10933	0.0577403	0.045462
Q15063-5	POSTN	Isoform 5 of Periostin OS=Homo sapiens OX=9606 GN=POSTN	Q15063	POSTN	0.133698	0.111126	-0.0946761	-0.036659	0.0593166
A0A024R6R4,P08253	MMP2	72 kDa gelatinase OS=Homo sapiens OX=9606 GN=MMP2 PE=3 SV=1	A0A024R6R4	MMP2	0.131973	0.0855918	0.125263	0.0865141	0.153411
P07737	PFN1	Profilin-1 OS=Homo sapiens OX=9606 GN=PFN1 PE=1 SV=2	P07737	PFN1	0.129232	0.0528083	0.0874504	0.0100278	-0.000600325
P26022	PTX3	Pentraxin-related protein PTX3 OS=Homo sapiens OX=9606 GN=PTX3 PE=1 SV=3	P26022	PTX3	0.114528	0.0529904	0.0779396	0.0301425	-0.00151216
P07951-2,V9HW25	TPM2	Isoform 2 of Tropomyosin beta chain OS=Homo sapiens OX=9606 GN=TPM2	P07951	TPM2	0.0985491	0.0312064	0.126026	0.0552623	0.0111421
P02461	COL3A1	Collagen alpha-1(III) chain OS=Homo sapiens OX=9606 GN=COL3A1 PE=1 SV=4	P02461	COL3A1	0.0962527	0.0132278	0.0801969	-0.00383572	0.0489712
Q6ZN40	TPM1	Tropomyosin 1 (Alpha), isoform CRA_f OS=Homo sapiens OX=9606 GN=TPM1 PE=1 SV=1	Q6ZN40	TPM1	0.093287	-0.017922	0.089257	-0.0366564	-0.0302844
P02751-1	FN1	Isoform 1 of Fibronectin OS=Homo sapiens OX=9606 GN=FN1	P02751	FN1	0.0898938	0.0257006	0.0925576	0.0633074	0.0387503
A0A6Q8PFJ0	LMNA	Prelamin-A/C OS=Homo sapiens OX=9606 GN=LMNA PE=1 SV=1	A0A6Q8PFJ0	LMNA	0.0812744	0.0578655	0.0163145	-0.0452318	-0.0135409
A0A0S2Z3G9,O43707	ACTN4	Actinin alpha 4 isoform 1 (Fragment) OS=Homo sapiens OX=9606 GN=ACTN4 PE=2 SV=1	A0A0S2Z3G9	ACTN4	0.0737139	0.0438493	0.108064	-0.0103412	-0.120567
A0A024R8E5,P20908	COL5A1	Collagen, type V, alpha 1, isoform CRA_a OS=Homo sapiens OX=9606 GN=COL5A1 PE=4 SV=1	A0A024R8E5	COL5A1	0.068931	-0.00131107	-0.00134469	-0.132928	-0.0266791
Q01995,Q5U0D2	TAGLN	Transgelin OS=Homo sapiens OX=9606 GN=TAGLN PE=1 SV=4	Q01995	TAGLN	0.0685496	0.0539042	0.0432659	-0.0288993	-0.0509688
A0A384P5H7,P12109	COL6A1	Collagen, type VI, alpha 1, isoform CRA_b OS=Homo sapiens OX=9606 GN=COL6A1 PE=2 SV=1	A0A384P5H7	COL6A1	0.0633506	0.075499	0.0227369	0.0398235	0.136351
A0A0S2Z4Q2,Q15582	TGFBI	Transforming growth factor-beta-induced protein ig-h3 (Fragment) OS=Homo sapiens OX=9606 GN=TGFBI PE=2 SV=1	A0A0S2Z4Q2	TGFBI	0.0614814	-0.0194324	0.0471888	0.0623184	0.0911195
A0A1B0GVI3	KRT10	Keratin, type I cytoskeletal 10 OS=Homo sapiens OX=9606 GN=KRT10 PE=1 SV=2	A0A1B0GVI3	KRT10	0.0587737	-0.323789	0.206845	0.131827	-0.0125951
H6VRF8,H6VRG0,H6VRG1,P04264	KRT1	Cytokeratin-1 OS=Homo sapiens OX=9606 GN=KRT1 PE=3 SV=1	H6VRF8	KRT1	0.0584304	-0.472513	0.260134	0.123478	-0.0584853
I3L4N8,P63261	ACTG1	Actin, cytoplasmic 2 OS=Homo sapiens OX=9606 GN=ACTG1 PE=1 SV=9	I3L4N8	ACTG1	0.0583469	0.0763288	0.0434983	-0.0355382	0.0195878
A6NLG9,A8K7E0,B4DDQ2,P21810,Q53FI4	BGN	Biglycan OS=Homo sapiens OX=9606 PE=2 SV=1	A6NLG9	BGN	0.0566973	-0.0150882	-0.00250354	-0.10809	0.0406728
P68371,Q8IZ29	TUBB4B,TUBB2C	Tubulin beta-4B chain OS=Homo sapiens OX=9606 GN=TUBB4B PE=1 SV=1	P68371	TUBB4B	0.0565952	0.0769241	0.0725545	0.0505803	0.0690664
Q09666	AHNAK	Neuroblast differentiation-associated protein AHNAK OS=Homo sapiens OX=9606 GN=AHNAK PE=1 SV=2	Q09666	AHNAK	0.056333	0.12863	0.0199583	0.0291342	-0.137519
A0A024R5Z7,P07355	ANXA2	Annexin OS=Homo sapiens OX=9606 GN=ANXA2 PE=2 SV=1	A0A024R5Z7	ANXA2	0.0523715	0.00962195	0.0971847	0.0134772	-0.0208421
Q02818	NUCB1	Nucleobindin-1 OS=Homo sapiens OX=9606 GN=NUCB1 PE=1 SV=4	Q02818	NUCB1	0.0516716	0.0593217	0.0760085	0.0113838	0.032031
D0PNI1,P63104	YWHAZ	Epididymis luminal protein 4 OS=Homo sapiens OX=9606 GN=YWHAZ PE=2 SV=1	D0PNI1	YWHAZ	0.0490777	0.00280938	0.0364241	-0.0207295	-0.0234551
P62937,V9HWF5	PPIA,HEL-S-69p	Peptidyl-prolyl cis-trans isomerase A OS=Homo sapiens OX=9606 GN=PPIA PE=1 SV=2	P62937	PPIA	0.048627	0.0438138	0.0263234	0.00788637	0.00939856
A0A384MR27,P09382	LGALS1	Galectin OS=Homo sapiens OX=9606 PE=2 SV=1	A0A384MR27	LGALS1	0.0483418	0.0449201	0.0628721	0.0249871	0.0244282
D3DQH8	SPARC	Osteonectin OS=Homo sapiens OX=9606 GN=SPARC PE=3 SV=1	D3DQH8	SPARC	0.0477709	-0.166099	-0.00663331	0.0332465	0.0664949
O43852-3	CALU	Isoform 3 of Calumenin OS=Homo sapiens OX=9606 GN=CALU	O43852	CALU	0.0440763	-0.108253	0.0544726	-0.0101699	-0.0960402
P11021,V9HWB4	HSPA5,HEL-S-89n	Endoplasmic reticulum chaperone BiP OS=Homo sapiens OX=9606 GN=HSPA5 PE=1 SV=2	P11021	HSPA5	0.0401822	0.0420683	0.0668631	-0.0482291	-0.0883421
P26038,V9HWC0	MSN,HEL70	Moesin OS=Homo sapiens OX=9606 GN=MSN PE=1 SV=3	P26038	MSN	0.0332373	0.032112	0.011961	-0.0377391	-0.069578
B3VMW0		Lactotransferrin OS=Homo sapiens OX=9606 PE=2 SV=1	B3VMW0		0.0331039	-0.0164172	0.0540725	0.0101462	0.0146057
A0A384N669,P51884	LUM	Lumican OS=Homo sapiens OX=9606 PE=2 SV=1	A0A384N669	LUM	0.03285	0.0075368	0.0487951	0.0158634	0.0835025
E7EN65,P15502-2	ELN	Elastin OS=Homo sapiens OX=9606 GN=ELN PE=1 SV=1	E7EN65	ELN	0.0314294	0.0267628	0.0123205	0.0202506	0.0231057
B3KQT9,P30101,V9HVY3	PDIA3,HEL-S-269	Protein disulfide-isomerase OS=Homo sapiens OX=9606 PE=2 SV=1	B3KQT9	PDIA3	0.0310215	0.0279071	0.0491072	0.00936343	-0.0180066
Q9Y6V0	PCLO	Protein piccolo OS=Homo sapiens OX=9606 GN=PCLO PE=1 SV=5	Q9Y6V0	PCLO	0.0300828	0.00295128	0.0277477	-0.00991213	-0.00346446
A0A024QZN4,A0A384NYN5,P18206,P18206-2,V9HWK2	VCL,HEL114	Metavinculin OS=Homo sapiens OX=9606 GN=VCL PE=3 SV=1	A0A024QZN4	VCL	0.0298478	0.0198182	0.0124837	-0.0442103	-0.0697924
A0A140VKF3,P36955	SERPINF1	Testis tissue sperm-binding protein Li 70n OS=Homo sapiens OX=9606 PE=2 SV=1	A0A140VKF3	SERPINF1	0.0269461	0.023496	0.0243629	-0.00210127	0.0389323
P23142	FBLN1	Fibulin-1 OS=Homo sapiens OX=9606 GN=FBLN1 PE=1 SV=4	P23142	FBLN1	0.0262951	0.0101282	-0.000479399	-0.000812986	0.0343878
Q6SA08,Q6SA08-2	TSSK4	Testis-specific serine/threonine-protein kinase 4 OS=Homo sapiens OX=9606 GN=TSSK4 PE=1 SV=1	Q6SA08	TSSK4	0.0249878	-0.00206061	0.020124	-0.0108899	-0.0115865
P05997	COL5A2	Collagen alpha-2(V) chain OS=Homo sapiens OX=9606 GN=COL5A2 PE=1 SV=3	P05997	COL5A2	0.0243845	0.0119561	-0.020246	-0.0413921	0.0336192
P04792,V9HW43	HSPB1,HEL-S-102	Heat shock protein beta-1 OS=Homo sapiens OX=9606 GN=HSPB1 PE=1 SV=2	P04792	HSPB1	0.0242098	0.0189515	0.0224111	-0.0187187	-0.0180454
P11142,V9HW22	HSPA8,HEL-S-72p	Heat shock cognate 71 kDa protein OS=Homo sapiens OX=9606 GN=HSPA8 PE=1 SV=1	P11142	HSPA8	0.0241474	0.0386202	0.0198375	-0.0188567	-0.0111243
A0A024R969,P36222	CHI3L1	Chitinase-3-like protein 1 OS=Homo sapiens OX=9606 GN=CHI3L1 PE=3 SV=1	A0A024R969	CHI3L1	0.0234973	0.0268507	0.0418666	0.0270493	0.0242508
A0A024RDW8,P08572	COL4A2	Collagen, type IV, alpha 2, isoform CRA_a OS=Homo sapiens OX=9606 GN=COL4A2 PE=4 SV=1	A0A024RDW8	COL4A2	0.0229835	0.0313571	-0.0438972	-0.019192	0.0789771
A0A7I2V4I6,P22626	HNRNPA2B1	Heterogeneous nuclear ribonucleoproteins A2/B1 OS=Homo sapiens OX=9606 GN=HNRNPA2B1 PE=1 SV=1	A0A7I2V4I6	HNRNPA2B1	0.02204	0.0216373	0.0133257	0.00579922	-0.00592608
P01023	A2M	Alpha-2-macroglobulin OS=Homo sapiens OX=9606 GN=A2M PE=1 SV=3	P01023	A2M	0.021674	-0.00153754	0.0282838	-0.0147593	-0.0104463
P07585,Q6FH10	DCN	Decorin OS=Homo sapiens OX=9606 GN=DCN PE=1 SV=1	P07585	DCN	0.0202305	0.0181704	0.041536	-0.00473162	0.0753131
O00391	QSOX1	Sulfhydryl oxidase 1 OS=Homo sapiens OX=9606 GN=QSOX1 PE=1 SV=3	O00391	QSOX1	0.0199583	0.0305805	0.00222635	-0.0413952	-0.0183787
A0A1B0GVD5,A0A1B0GWE8,P07339,V9HWI3	CTSD,HEL-S-130P	Cathepsin D OS=Homo sapiens OX=9606 GN=CTSD PE=1 SV=1	A0A1B0GVD5	CTSD	0.0192222	0.02909	0.0441484	0.0216037	0.0362986
B5BU83,P16949	STMN1	Stathmin OS=Homo sapiens OX=9606 GN=STMN1 PE=2 SV=1	B5BU83	STMN1	0.0190868	0.00819294	0.0192214	0.00626171	0.00939768
P13797	PLS3	Plastin-3 OS=Homo sapiens OX=9606 GN=PLS3 PE=1 SV=4	P13797	PLS3	0.0188789	0.0321128	0.0218572	0.0247092	-0.012346
J3KND3,P60660	MYL6	Myosin light polypeptide 6 OS=Homo sapiens OX=9606 GN=MYL6 PE=1 SV=1	J3KND3	MYL6	0.0187657	0.0211574	0.0393444	0.0268572	0.0136483
A0A0K0K1J1,P01034	CST3,HEL-S-2	Epididymis secretory protein Li 2 OS=Homo sapiens OX=9606 GN=HEL-S-2 PE=2 SV=1	A0A0K0K1J1	CST3	0.0184794	0.00583021	0.0313522	0.00407754	0.0162099
A0A384N6H1,P13639	EEF2	Epididymis secretory sperm binding protein OS=Homo sapiens OX=9606 PE=2 SV=1	A0A384N6H1	EEF2	0.0180728	0.0408125	0.0247629	0.027995	0.0111087
D9YZV5,P09493-3	TPM1	Tropomyosin 1 (Alpha) isoform 4 OS=Homo sapiens OX=9606 GN=TPM1 PE=3 SV=1	D9YZV5	TPM1	0.0173856	-0.00909743	0.0227044	0.00917173	0.000501399
Q16270	IGFBP7	Insulin-like growth factor-binding protein 7 OS=Homo sapiens OX=9606 GN=IGFBP7 PE=1 SV=1	Q16270	IGFBP7	0.0169269	-0.0705188	0.0363968	-0.026842	-0.0571775
A0A024R1W3,Q96AY3	FKBP10	Peptidylprolyl isomerase OS=Homo sapiens OX=9606 GN=FKBP10 PE=4 SV=1	A0A024R1W3	FKBP10	0.0163944	0.00819254	0.0234646	-0.0102005	-0.0159459
F5H5D3	TUBA1C	Tubulin alpha chain OS=Homo sapiens OX=9606 GN=TUBA1C PE=1 SV=1	F5H5D3	TUBA1C	0.0156235	0.0464333	0.0230714	0.00186437	-0.00617518
Q9UBP4	DKK3	Dickkopf-related protein 3 OS=Homo sapiens OX=9606 GN=DKK3 PE=1 SV=2	Q9UBP4	DKK3	0.0152258	0.00889876	0.00975773	0.0152245	0.011728
A0A024RAQ9,P13611,Q59FG9	VCAN,CSPG2	Chondroitin sulfate proteoglycan 2 (Versican), isoform CRA_b OS=Homo sapiens OX=9606 GN=CSPG2 PE=3 SV=1	A0A024RAQ9	VCAN	0.0143749	-0.029749	-0.0533791	0.0403793	0.0738401
A0A140VKA0,Q05682-4	CALD1	Caldesmon 1, isoform CRA_i OS=Homo sapiens OX=9606 GN=CALD1 PE=2 SV=1	A0A140VKA0	CALD1	0.0141002	0.00862768	0.0406932	0.0116793	-0.0203961
A0A087WTA8,A0A0S2Z3H5,P08123	COL1A2	Collagen alpha-2(I) chain OS=Homo sapiens OX=9606 GN=COL1A2 PE=1 SV=1	A0A087WTA8	COL1A2	0.0135613	-0.00833038	0.00740741	0.00820554	0.00837403
P22392-2,Q32Q12	NME2,NME1-NME2	Isoform 3 of Nucleoside diphosphate kinase B OS=Homo sapiens OX=9606 GN=NME2	P22392	NME2	0.0133686	-0.00687889	-1.76336e-05	-0.023262	-0.0501734
P15311,Q6NUR7	EZR	Ezrin OS=Homo sapiens OX=9606 GN=EZR PE=1 SV=4	P15311	EZR	0.0132931	0.0149888	0.0142116	0.00103381	-0.00258265
A0A024R8S5,P07237	P4HB	Protein disulfide-isomerase OS=Homo sapiens OX=9606 GN=P4HB PE=2 SV=1	A0A024R8S5	P4HB	0.0130514	0.0383621	0.0584349	0.00349895	-0.0647101
Q15084-5	PDIA6	Isoform 5 of Protein disulfide-isomerase A6 OS=Homo sapiens OX=9606 GN=PDIA6	Q15084	PDIA6	0.0129179	0.0196412	0.0114368	-0.000221785	-0.0192494
P04083,Q5TZZ9	ANXA1	Annexin A1 OS=Homo sapiens OX=9606 GN=ANXA1 PE=1 SV=2	P04083	ANXA1	0.012482	0.0132652	-0.00275129	-0.0227312	-0.0293198
P14625,Q5CAQ5,V9HWP2	HSP90B1,HEL-S-125m,TRA1	Endoplasmin OS=Homo sapiens OX=9606 GN=HSP90B1 PE=1 SV=1	P14625	HSP90B1	0.0124345	0.0486526	0.0373293	0.00665272	-0.0415757
A0A7P0Z497	PPIB	Peptidyl-prolyl cis-trans isomerase OS=Homo sapiens OX=9606 GN=PPIB PE=1 SV=1	A0A7P0Z497	PPIB	0.0123707	-0.00208003	0.0438387	0.00981589	-0.0123137
C9JKG1	BGN	Biglycan (Fragment) OS=Homo sapiens OX=9606 GN=BGN PE=1 SV=1	C9JKG1	BGN	0.0121395	0.00522797	0.00891322	-0.000563008	-0.00173159
A0A384MDP3,P12110	COL6A2	Epididymis secretory sperm binding protein OS=Homo sapiens OX=9606 PE=2 SV=1	A0A384MDP3	COL6A2	0.0119046	0.0338955	-0.00679749	-0.0106919	0.0550266
P31946,V9HWD6	YWHAB,HEL-S-1	14-3-3 protein beta/alpha OS=Homo sapiens OX=9606 GN=YWHAB PE=1 SV=3	P31946	YWHAB	0.0118562	0.000450786	0.0177716	0.00584382	0.0162843
P07108	DBI	Acyl-CoA-binding protein OS=Homo sapiens OX=9606 GN=DBI PE=1 SV=2	P07108	DBI	0.0115597	0.0106613	0.00909838	0.0114411	-0.012059
A0A384MEF1,P06396	GSN	Actin-depolymerizing factor OS=Homo sapiens OX=9606 PE=2 SV=1	A0A384MEF1	GSN	0.0115484	0.0296568	0.0266726	0.0157015	-0.0100638
F5H365,Q15436	SEC23A	Protein transport protein SEC23 OS=Homo sapiens OX=9606 GN=SEC23A PE=1 SV=1	F5H365	SEC23A	0.0112334	0.00973207	0.00710234	-0.00519316	-0.0121345
P62258,V9HW98	YWHAE,HEL2	14-3-3 protein epsilon OS=Homo sapiens OX=9606 GN=YWHAE PE=1 SV=1	P62258	YWHAE	0.011049	-0.00306796	-0.0114605	-0.0255046	-0.0374682
K7EPT8		Glial fibrillary acidic protein (Fragment) OS=Homo sapiens OX=9606 GN=GFAP PE=1 SV=2	K7EPT8		0.0110032	0.00836717	0.00963143	0.00645838	0.00261495
A0A2R8YFE2	ACTB	Actin, cytoplasmic 1 (Fragment) OS=Homo sapiens OX=9606 GN=ACTB PE=1 SV=1	A0A2R8YFE2	ACTB	0.0104962	0.00172304	0.00358708	-0.0084524	-0.0109874
A0A5K1VW97,H0YMF1,P16112,P16112-2	ACAN	Aggrecan core protein OS=Homo sapiens OX=9606 GN=ACAN PE=1 SV=2	A0A5K1VW97	ACAN	0.010469	0.0138217	0.0127916	0.00620237	-0.0256947
Q08431	MFGE8	Lactadherin OS=Homo sapiens OX=9606 GN=MFGE8 PE=1 SV=3	Q08431	MFGE8	0.0104108	0.0211133	0.0193639	0.0248746	0.0203541
A0A140VJI7,Q16610	ECM1	Testicular tissue protein Li 61 OS=Homo sapiens OX=9606 PE=2 SV=1	A0A140VJI7	ECM1	0.0102385	0.0234609	-0.0104391	0.0655696	0.036834
P02751-8	FN1	Isoform 8 of Fibronectin OS=Homo sapiens OX=9606 GN=FN1	P02751	FN1	0.0101046	0.004862	-0.00121578	0.00751416	0.00500896
A2VCK8,P62328	TMSB4X	Thymosin beta OS=Homo sapiens OX=9606 GN=TMSB4X PE=2 SV=1	A2VCK8	TMSB4X	0.0100895	0.018851	0.0682711	0.0397299	0.0246134
A0A3B3ISR2,B4DPQ0	C1R	Complement subcomponent C1r OS=Homo sapiens OX=9606 GN=C1R PE=1 SV=1	A0A3B3ISR2	C1R	0.00980914	0.0425689	0.038221	0.0425408	0.0457486
A0A804HKE7,E7EVA0	MAP4	Microtubule-associated protein 4 OS=Homo sapiens OX=9606 GN=MAP4 PE=4 SV=1	A0A804HKE7	MAP4	0.00972243	0.0132192	-0.0119536	-0.0119957	-0.0312
A0A075B6Z2	TRAJ56	T cell receptor alpha joining 56 (Fragment) OS=Homo sapiens OX=9606 GN=TRAJ56 PE=4 SV=1	A0A075B6Z2	TRAJ56	0.00969677	-0.0332901	0.0136113	-0.00989799	-0.00253822
A0A024RDT5,Q15063-2	POSTN	Periostin, osteoblast specific factor, isoform CRA_a OS=Homo sapiens OX=9606 GN=POSTN PE=4 SV=1	A0A024RDT5	POSTN	0.00965644	0.00519592	0.00491641	-0.0106279	-0.0138325
A0A024R228,B4DUQ1,P61978	HNRNPK,HNRPK	Heterogeneous nuclear ribonucleoprotein K OS=Homo sapiens OX=9606 GN=HNRPK PE=4 SV=1	A0A024R228	HNRNPK	0.0096075	0.0120071	0.0104401	0.00960822	0.00648423
A0A146E5L3,O14498	ISLR,Meflin	Mesenchymal stromal cell-and fibroblast-expressing Linx paralogue OS=Homo sapiens OX=9606 GN=Meflin PE=2 SV=1	A0A146E5L3	ISLR	0.0089045	0.00259227	0.00517593	-0.015931	-0.00804284
E9PGN7	SERPING1	Plasma protease C1 inhibitor OS=Homo sapiens OX=9606 GN=SERPING1 PE=1 SV=1	E9PGN7	SERPING1	0.00889629	0.016781	0.0166484	0.000350965	-0.0236136
Q562R1	ACTBL2	Beta-actin-like protein 2 OS=Homo sapiens OX=9606 GN=ACTBL2 PE=1 SV=2	Q562R1	ACTBL2	0.00883133	0.005821	0.00645073	0.00777852	0.00587496
P29966	MARCKS	Myristoylated alanine-rich C-kinase substrate OS=Homo sapiens OX=9606 GN=MARCKS PE=1 SV=4	P29966	MARCKS	0.00852101	-0.00925971	0.0274552	0.0238805	0.0134736
P62906	RPL10A	60S ribosomal protein L10a OS=Homo sapiens OX=9606 GN=RPL10A PE=1 SV=2	P62906	RPL10A	0.00837805	0.00791162	0.00728086	-0.00534313	-0.0124765
B4DJQ5,K7ELL7	PRKCSH	Glucosidase 2 subunit beta OS=Homo sapiens OX=9606 PE=2 SV=1	B4DJQ5	PRKCSH	0.00825088	-0.0103331	0.0164533	0.010571	-0.00878347
J3KN67	TPM3	Tropomyosin alpha-3 chain OS=Homo sapiens OX=9606 GN=TPM3 PE=1 SV=1	J3KN67	TPM3	0.00822069	0.0109545	0.00289502	0.0167466	0.00423044
Q8NBS9	TXNDC5	Thioredoxin domain-containing protein 5 OS=Homo sapiens OX=9606 GN=TXNDC5 PE=1 SV=2	Q8NBS9	TXNDC5	0.00818211	0.0109731	0.00867317	0.00240719	-0.0112923
A8K3H0,B3KW70,F5GYX4,Q13361,Q13361-2	MFAP5	cDNA FLJ75548, highly similar to Homo sapiens microfibrillar associated protein 5 (MFAP5), mRNA OS=Homo sapiens OX=9606 PE=2 SV=1	A8K3H0	MFAP5	0.00770579	0.0160283	0.0225554	0.00514025	0.0185281
A0A2R8Y7C0	HBA2	Hemoglobin subunit alpha (Fragment) OS=Homo sapiens OX=9606 GN=HBA2 PE=1 SV=1	A0A2R8Y7C0	HBA2	0.00760183	0.00729801	0.00366078	-0.0282877	-0.0110208
A0A0F7G8J1	PLG	Plasminogen OS=Homo sapiens OX=9606 GN=PLG PE=2 SV=1	A0A0F7G8J1	PLG	0.00750078	-0.0157521	0.00928923	-0.0233595	-0.0109439
B8ZZQ6,P06454,P06454-2,Q53S24,Q86YS2,Q8TBK9,V9HVW6	PTMA,PTMAP7	Prothymosin alpha OS=Homo sapiens OX=9606 GN=PTMA PE=1 SV=1	B8ZZQ6	PTMA	0.00747678	-0.00521864	0.0173526	0.0137294	0.00968882
A1KY36		Cell proliferation-inducing protein 41 OS=Homo sapiens OX=9606 PE=2 SV=1	A1KY36		0.00746782	0.0204855	0.00545541	0.0260768	0.0314499
Q5RKT7	RPS27A	40S ribosomal protein S27a OS=Homo sapiens OX=9606 GN=RPS27A PE=1 SV=1	Q5RKT7	RPS27A	0.00733019	-0.00316027	0.0136564	0.0106407	0.00485231
A0A024RD80,P08238	HSP90AB1	Heat shock protein 90kDa alpha (Cytosolic), class B member 1, isoform CRA_a OS=Homo sapiens OX=9606 GN=HSP90AB1 PE=3 SV=1	A0A024RD80	HSP90AB1	0.00711425	0.0249524	0.0270963	-0.000683387	-0.00750966
A0A384P5S0,Q9NVA2	SEPTIN11	Septin OS=Homo sapiens OX=9606 PE=2 SV=1	A0A384P5S0	SEPTIN11	0.00707891	0.0124356	0.0179866	0.00681417	0.003921
P24593	IGFBP5	Insulin-like growth factor-binding protein 5 OS=Homo sapiens OX=9606 GN=IGFBP5 PE=1 SV=1	P24593	IGFBP5	0.00706121	0.011655	0.0103122	0.0089063	-0.0105588
A0A140VJM4,B3KY04,Q96CX2	KCTD12	Potassium channel tetramerisation domain containing 12 OS=Homo sapiens OX=9606 GN=KCTD12 PE=2 SV=1	A0A140VJM4	KCTD12	0.00699969	0.0130262	0.0198384	0.0239687	0.0130851
B4DTH2		Fibronectin OS=Homo sapiens OX=9606 PE=2 SV=1	B4DTH2		0.00677835	0.00100907	-0.000400862	-0.00086878	-0.00501008
A0A024RBB7,P55209	NAP1L1	Nucleosome assembly protein 1-like 1, isoform CRA_a OS=Homo sapiens OX=9606 GN=NAP1L1 PE=3 SV=1	A0A024RBB7	NAP1L1	0.00675821	0.00741389	0.00651634	0.00567983	0.00302149
E7EQR8,Q9GZM5	YIPF3	Protein YIPF3 OS=Homo sapiens OX=9606 GN=YIPF3 PE=1 SV=1	E7EQR8	YIPF3	0.00670143	0.00376699	0.00836395	0.00561624	0.0046557
Q4LE36	ACLY	ATP-citrate (pro-S-)-lyase (Fragment) OS=Homo sapiens OX=9606 GN=ACLY variant protein PE=2 SV=1	Q4LE36	ACLY	0.00658761	0.0106571	-0.00930181	-0.00778288	-0.0181769
P14550,V9HWI0	AKR1A1,HEL-S-165mP	Aldo-keto reductase family 1 member A1 OS=Homo sapiens OX=9606 GN=AKR1A1 PE=1 SV=3	P14550	AKR1A1	0.00632161	0.00281843	-0.00187716	-0.00891488	-0.0112009
A0A024R1A4,P68036	UBE2L3	Ubiquitin-conjugating enzyme E2L 3, isoform CRA_a OS=Homo sapiens OX=9606 GN=UBE2L3 PE=3 SV=1	A0A024R1A4	UBE2L3	0.00622357	0.00894739	0.00105113	0.003133	-0.00549743
P16070-7	CD44	Isoform 7 of CD44 antigen OS=Homo sapiens OX=9606 GN=CD44	P16070	CD44	0.00618098	0.00531361	0.00689162	-0.00830674	-0.00760334
A0A7D5AVH9	HLA-DRB1	MHC class II antigen (Fragment) OS=Homo sapiens OX=9606 GN=HLA-DRB1 PE=4 SV=1	A0A7D5AVH9	HLA-DRB1	0.0061226	-0.00239123	0.00254079	-0.00811892	-0.0124688
A0M8W4,Q15819	UBE2V2	Ubiquitin-conjugating enzyme E2 variant 2 OS=Homo sapiens OX=9606 GN=UBE2V2 PE=2 SV=1	A0M8W4	UBE2V2	0.00600277	0.00477323	0.00672415	0.00321489	0.00391773
P50395,Q6IAT1	GDI2	Rab GDP dissociation inhibitor beta OS=Homo sapiens OX=9606 GN=GDI2 PE=1 SV=2	P50395	GDI2	0.00586553	0.0111586	-0.00625242	-0.00402559	-0.0162261
H7C4W4	FSTL1	Follistatin-related protein 1 (Fragment) OS=Homo sapiens OX=9606 GN=FSTL1 PE=1 SV=1	H7C4W4	FSTL1	0.00563475	0.00281007	0.00354562	-0.000873934	-0.00511035
G3XAP6,P49747	COMP	Cartilage oligomeric matrix protein OS=Homo sapiens OX=9606 GN=COMP PE=1 SV=1	G3XAP6	COMP	0.00557569	0.016268	0.0149534	0.00918447	0.00530999
P60903,Q6FGE5	S100A10	Protein S100-A10 OS=Homo sapiens OX=9606 GN=S100A10 PE=1 SV=2	P60903	S100A10	0.00550551	0.00902846	0.00325433	-0.00424805	-0.0164168
B2R582		cDNA, FLJ92374, highly similar to Homo sapiens C-type lectin domain family 3, member B (CLEC3B), mRNA OS=Homo sapiens OX=9606 PE=2 SV=1	B2R582		0.0054982	0.00813753	0.00692079	0.0131509	0.0111708
A0A087WYR3	TPD52L2	Tumor protein D54 OS=Homo sapiens OX=9606 GN=TPD52L2 PE=1 SV=1	A0A087WYR3	TPD52L2	0.00539525	0.00766853	0.00481733	0.00596469	0.00478648
A6XND9		Beta-2-microglobulin OS=Homo sapiens OX=9606 PE=2 SV=1	A6XND9		0.00523671	0.00261498	0.00284837	0.00164042	0.000361302
O60361	NME2P1	Putative nucleoside diphosphate kinase OS=Homo sapiens OX=9606 GN=NME2P1 PE=5 SV=1	O60361	NME2P1	0.00522113	-0.00523663	-0.00156116	-0.0102954	-0.0120186
A0A804HII9,P12814-3	ACTN1	Alpha-actinin-1 OS=Homo sapiens OX=9606 GN=ACTN1 PE=4 SV=1	A0A804HII9	ACTN1	0.00519473	0.00260173	0.0531869	0.0299642	-0.0894881
A4D275,O15143	ARPC1B	Actin-related protein 2/3 complex subunit OS=Homo sapiens OX=9606 GN=ARPC1B PE=2 SV=1	A4D275	ARPC1B	0.00513385	0.00469393	0.003478	-0.00318839	-0.00512737
B4E2S7,P13473,P13473-2,P13473-3	LAMP2	cDNA FLJ58780, highly similar to Homo sapiens lysosomal-associated membrane protein 2 (LAMP2), transcript variant LAMP2B, mRNA OS=Homo sapiens OX=9606 PE=2 SV=1	B4E2S7	LAMP2	0.00506367	0.00138364	0.0050362	0.00278711	-0.00311018
B0YJ88,P35241	RDX	Radixin OS=Homo sapiens OX=9606 GN=RDX PE=2 SV=1	B0YJ88	RDX	0.0050409	0.00701754	0.00575432	0.00109093	-0.000530782
H7BZJ3	PDIA3	Protein disulfide-isomerase A3 (Fragment) OS=Homo sapiens OX=9606 GN=PDIA3 PE=1 SV=1	H7BZJ3	PDIA3	0.005014	0.00129955	0.00597049	-0.00146993	-0.00363689
P30044	PRDX5	Peroxiredoxin-5, mitochondrial OS=Homo sapiens OX=9606 GN=PRDX5 PE=1 SV=4	P30044	PRDX5	0.00499912	0.00649327	0.00200468	0.00776485	0.000617654
P08758,V9HWE0	ANXA5,HEL-S-7	Annexin A5 OS=Homo sapiens OX=9606 GN=ANXA5 PE=1 SV=2	P08758	ANXA5	0.00494988	0.00280263	0.0230813	-0.00368792	-0.0097291
Q14974	KPNB1	Importin subunit beta-1 OS=Homo sapiens OX=9606 GN=KPNB1 PE=1 SV=2	Q14974	KPNB1	0.00489786	0.00566866	-0.00349548	0.00324184	0.00262094
A0A172Q381	TEM1	Endosialin (Fragment) OS=Homo sapiens OX=9606 GN=TEM1 PE=2 SV=1	A0A172Q381	TEM1	0.00467303	0.0115452	0.0232832	0.0185643	0.0242528
C0JYY2,P04114	APOB	Apolipoprotein B (Including Ag(X) antigen) OS=Homo sapiens OX=9606 GN=APOB PE=4 SV=1	C0JYY2	APOB	0.00462571	0.00567184	0.00806982	0.00530584	-0.000607074
Q15063-3	POSTN	Isoform 3 of Periostin OS=Homo sapiens OX=9606 GN=POSTN	Q15063	POSTN	0.00453606	-0.000977624	-0.0037193	-0.00824707	-0.00224893
A0A024RCA7,P05387	RPLP2	60S acidic ribosomal protein P2 OS=Homo sapiens OX=9606 GN=RPLP2 PE=3 SV=1	A0A024RCA7	RPLP2	0.00452825	0.00920089	0.0122061	0.00253222	-0.00621271
P25786,P25786-2	PSMA1	Proteasome subunit alpha type-1 OS=Homo sapiens OX=9606 GN=PSMA1 PE=1 SV=1	P25786	PSMA1	0.00445049	0.000633889	0.0047567	0.00421256	0.000589984
P48637,V9HWJ1	GSS,HEL-S-64p	Glutathione synthetase OS=Homo sapiens OX=9606 GN=GSS PE=1 SV=1	P48637	GSS	0.00437953	0.00126568	0.00523432	-0.000446583	-0.00482398
A0A384MTL2,P37802	TAGLN2	Transgelin OS=Homo sapiens OX=9606 PE=2 SV=1	A0A384MTL2	TAGLN2	0.00433372	0.0122949	-0.0021039	-0.017304	-0.0223876
P28074	PSMB5	Proteasome subunit beta type-5 OS=Homo sapiens OX=9606 GN=PSMB5 PE=1 SV=3	P28074	PSMB5	0.00427446	0.00147446	0.00588599	0.00215395	0.000664839
P04080,Q76LA1	CSTB	Cystatin-B OS=Homo sapiens OX=9606 GN=CSTB PE=1 SV=2	P04080	CSTB	0.00409294	0.00694506	0.00425706	0.0117296	-0.00266321
B4DW52		cDNA FLJ55253, highly similar to Actin, cytoplasmic 1 OS=Homo sapiens OX=9606 PE=2 SV=1	B4DW52		0.00407559	-0.00138046	0.00113065	-0.00390411	-0.0134742
D3DTX7	COL1A1	Collagen, type I, alpha 1, isoform CRA_a OS=Homo sapiens OX=9606 GN=COL1A1 PE=4 SV=1	D3DTX7	COL1A1	0.00390628	-0.00865827	-0.00481477	-0.0218478	0.00117905
P61981	YWHAG	14-3-3 protein gamma OS=Homo sapiens OX=9606 GN=YWHAG PE=1 SV=2	P61981	YWHAG	0.00385536	-0.00845546	0.00603781	-0.00842428	-0.00258448
P07900-2	HSP90AA1	Isoform 2 of Heat shock protein HSP 90-alpha OS=Homo sapiens OX=9606 GN=HSP90AA1	P07900	HSP90AA1	0.0038184	0.0322333	-0.0129419	0.0223731	0.000892093
A0A024RBS2,A8K4Z4,P05388	RPLP0	60S acidic ribosomal protein P0 OS=Homo sapiens OX=9606 GN=RPLP0 PE=3 SV=1	A0A024RBS2	RPLP0	0.00372998	0.00724437	-2.72361e-05	0.00262691	-0.00456497
Q15404	RSU1	Ras suppressor protein 1 OS=Homo sapiens OX=9606 GN=RSU1 PE=1 SV=3	Q15404	RSU1	0.00365753	0.00200865	0.00135618	-0.00200859	-0.00161367
P80723	BASP1	Brain acid soluble protein 1 OS=Homo sapiens OX=9606 GN=BASP1 PE=1 SV=2	P80723	BASP1	0.00359127	-0.0106588	0.0373013	0.0336682	0.0195067
Q16643	DBN1	Drebrin OS=Homo sapiens OX=9606 GN=DBN1 PE=1 SV=4	Q16643	DBN1	0.00354574	0.00614835	0.00714188	0.00324745	-0.00378764
K4RH61,P50281	MMP14	Matrix metalloproteinase-14 OS=Homo sapiens OX=9606 GN=MMP14 PE=2 SV=1	K4RH61	MMP14	0.00352617	0.00450471	0.00583113	-0.000133899	0.00463908
Q6FHZ0	MDH2	Malate dehydrogenase OS=Homo sapiens OX=9606 GN=MDH2 PE=2 SV=1	Q6FHZ0	MDH2	0.00343732	-0.00287006	-0.0140683	-0.0204963	-0.0271718
Q86Y38	XYLT1	Xylosyltransferase 1 OS=Homo sapiens OX=9606 GN=XYLT1 PE=1 SV=1	Q86Y38	XYLT1	0.00341957	0.00321686	0.000733787	0.00325655	-0.00433465
A0A384MTW7,P15531,P15531-2	NME1	Nucleoside diphosphate kinase OS=Homo sapiens OX=9606 PE=2 SV=1	A0A384MTW7	NME1	0.00334454	-5.61297e-05	0.0032809	-0.000129769	-0.00239577
B4E1C2,P01042	KNG1	Bradykinin OS=Homo sapiens OX=9606 GN=KNG1 PE=2 SV=1	B4E1C2	KNG1	0.00333633	0.00177859	0.00209079	-0.00384655	-0.00213413
Q53FJ5		Prosaposin (Variant Gaucher disease and variant metachromatic leukodystrophy) variant (Fragment) OS=Homo sapiens OX=9606 PE=2 SV=1	Q53FJ5		0.00332812	0.012118	0.0234536	-0.00061091	0.0357385
P61088,V9HW41	UBE2N,HEL-S-71	Ubiquitin-conjugating enzyme E2 N OS=Homo sapiens OX=9606 GN=UBE2N PE=1 SV=1	P61088	UBE2N	0.00332624	0.00361639	0.00321927	0.00262155	-0.00201922
Q15942	ZYX	Zyxin OS=Homo sapiens OX=9606 GN=ZYX PE=1 SV=1	Q15942	ZYX	0.00316904	0.010708	0.00296426	0.00248101	0.00209403
Q15293,V9HW95	RCN1	Reticulocalbin-1 OS=Homo sapiens OX=9606 GN=RCN1 PE=1 SV=1	Q15293	RCN1	0.00312676	-0.0221558	0.0215757	0.0270728	-0.0135007
O15511	ARPC5	Actin-related protein 2/3 complex subunit 5 OS=Homo sapiens OX=9606 GN=ARPC5 PE=1 SV=3	O15511	ARPC5	0.00309084	0.00316233	0.00091659	-0.00850056	-0.0156283
B2R4R9,P62857	RPS28	40S ribosomal protein S28 OS=Homo sapiens OX=9606 GN=RPS28 PE=2 SV=1	B2R4R9	RPS28	0.00299834	0.000301215	-0.00136012	-0.00887406	-0.00619496
P63241	EIF5A	Eukaryotic translation initiation factor 5A-1 OS=Homo sapiens OX=9606 GN=EIF5A PE=1 SV=2	P63241	EIF5A	0.00294904	0.0150679	0.0113748	-0.00245941	-0.00971539
Q86YZ3	HRNR	Hornerin OS=Homo sapiens OX=9606 GN=HRNR PE=1 SV=2	Q86YZ3	HRNR	0.00287734	-0.0149236	0.0189704	0.0223718	0.0122197
A0A140VK69,P17174	GOT1	Aspartate aminotransferase OS=Homo sapiens OX=9606 PE=2 SV=1	A0A140VK69	GOT1	0.0027465	-0.00130275	-0.000788742	5.80851e-05	-0.00410807
B4DHQ3		Phosphoserine aminotransferase OS=Homo sapiens OX=9606 PE=2 SV=1	B4DHQ3		0.00266464	0.00387013	0.00327906	0.00216372	-0.00737844
A0A024RC48,Q10472	GALNT1	Polypeptide N-acetylgalactosaminyltransferase OS=Homo sapiens OX=9606 GN=GALNT1 PE=3 SV=1	A0A024RC48	GALNT1	0.00245599	0.00285415	0.00336356	0.00248832	-0.000590206
A0A0S2Z3X8,P31150	GDI1	Rab GDP dissociation inhibitor (Fragment) OS=Homo sapiens OX=9606 GN=GDI1 PE=2 SV=1	A0A0S2Z3X8	GDI1	0.0024263	0.00116716	0.000821168	-0.000651087	-0.00365806
A0A024R276,P07711	CTSL	Cathepsin L, isoform CRA_a OS=Homo sapiens OX=9606 GN=CTSL PE=3 SV=1	A0A024R276	CTSL	0.00235569	0.00651049	0.00850365	0.000823293	0.013454
A0A024R693,P17931,Q59FR8,Q86TY5	LGALS3,hCG_22119	Galectin OS=Homo sapiens OX=9606 GN=hCG_22119 PE=2 SV=1	A0A024R693	LGALS3	0.00228212	0.00691786	0.0116907	0.0118132	0.00660495
Q9NQC3	RTN4	Reticulon-4 OS=Homo sapiens OX=9606 GN=RTN4 PE=1 SV=2	Q9NQC3	RTN4	0.00227952	0.00350373	0.00439043	0.00390043	-0.00492981
B4DV28,Q96KP4	CNDP2	cDNA FLJ54170, highly similar to Cytosolic nonspecific dipeptidase OS=Homo sapiens OX=9606 PE=2 SV=1	B4DV28	CNDP2	0.00227931	0.00147734	0.000572841	0.00185798	0.00077434
P27348	YWHAQ	14-3-3 protein theta OS=Homo sapiens OX=9606 GN=YWHAQ PE=1 SV=1	P27348	YWHAQ	0.00226326	0.00192901	-0.000909771	-0.000870592	-0.000956252
Q32P28-4	P3H1	Isoform 4 of Prolyl 3-hydroxylase 1 OS=Homo sapiens OX=9606 GN=P3H1	Q32P28	P3H1	0.00224807	0.00445755	-0.00188335	-0.00229804	-0.0012816
A0A384NPQ2,Q06830	PRDX1	Epididymis secretory sperm binding protein OS=Homo sapiens OX=9606 PE=2 SV=1	A0A384NPQ2	PRDX1	0.00211401	0.00890354	0.0157409	-0.0140671	-0.0447839
P60174-3	TPI1	Isoform 2 of Triosephosphate isomerase OS=Homo sapiens OX=9606 GN=TPI1	P60174	TPI1	0.00211182	-0.0580699	-0.00887309	-0.0806142	-0.105993
Q6ZR97		cDNA FLJ46534 fis, clone THYMU3037052, weakly similar to Homo sapiens HIV TAT specific factor 1 (HTATSF1) OS=Homo sapiens OX=9606 PE=2 SV=1	Q6ZR97		0.00206158	-0.0145324	0.00440795	0.00719881	-0.00789784
D9ZGG2,P04004	VTN	Vitronectin OS=Homo sapiens OX=9606 GN=VTN PE=4 SV=1	D9ZGG2	VTN	0.00204455	0.00414728	0.00432917	-0.00126027	0.00758799
Q86Z22		Epididymis secretory protein Li 297 OS=Homo sapiens OX=9606 GN=HEL-S-297 PE=2 SV=1	Q86Z22		0.00193458	-0.00673436	-0.00239954	-0.00413614	-0.0168977
A0A024RDY3,P11279	LAMP1	Lysosomal-associated membrane protein 1, isoform CRA_a OS=Homo sapiens OX=9606 GN=LAMP1 PE=3 SV=1	A0A024RDY3	LAMP1	0.00151002	0.00242299	0.00648003	0.00865805	0.00512519
P49767	VEGFC	Vascular endothelial growth factor C OS=Homo sapiens OX=9606 GN=VEGFC PE=1 SV=1	P49767	VEGFC	0.00149937	0.00660027	0.00321959	0.011945	0.00935184
I4AY87,P14174	MIF	Epididymis secretory sperm binding protein (Fragment) OS=Homo sapiens OX=9606 GN=MIF PE=2 SV=1	I4AY87	MIF	0.00142164	-0.00622598	-0.00217099	-0.0130645	-0.0113144
Q9P1F3	ABRACL	Costars family protein ABRACL OS=Homo sapiens OX=9606 GN=ABRACL PE=1 SV=1	Q9P1F3	ABRACL	0.00136383	0.00129356	-0.00221489	0.00134593	-0.00267936
B4DEA3		UV excision repair protein RAD23 OS=Homo sapiens OX=9606 PE=2 SV=1	B4DEA3		0.00134083	0.00915791	0.0102838	0.0138341	-0.000906668
A0A024RAM2,P35754	GLRX	Glutaredoxin (Thioltransferase), isoform CRA_c OS=Homo sapiens OX=9606 GN=GLRX PE=4 SV=1	A0A024RAM2	GLRX	0.00133354	0.00404897	0.00528216	0.00187292	-0.00605144
P52565,V9HWE8	ARHGDIA,HEL-S-47e	Rho GDP-dissociation inhibitor 1 OS=Homo sapiens OX=9606 GN=ARHGDIA PE=1 SV=3	P52565	ARHGDIA	0.00125127	0.00295421	0.00588847	-0.0127963	-0.00452285
A0A024RBC5,A8K6V6,P15586	GNS	N-acetylglucosamine-6-sulfatase OS=Homo sapiens OX=9606 GN=GNS PE=2 SV=1	A0A024RBC5	GNS	0.00120237	0.00562956	0.00226977	0.00378088	0.00543019
Q9ULV4-3	CORO1C	Isoform 3 of Coronin-1C OS=Homo sapiens OX=9606 GN=CORO1C	Q9ULV4	CORO1C	0.00111282	0.00452341	0.00241209	-0.00387358	0.000218219
P08697	SERPINF2	Alpha-2-antiplasmin OS=Homo sapiens OX=9606 GN=SERPINF2 PE=1 SV=3	P08697	SERPINF2	0.00109845	-0.0110616	-0.0142347	-0.0360957	-0.0418906
A0A140VK46,P28070	PSMB4	Proteasome subunit beta OS=Homo sapiens OX=9606 PE=2 SV=1	A0A140VK46	PSMB4	0.00108029	0.00228795	-0.00100792	-0.0022905	-0.00522776
Q9NR12	PDLIM7	PDZ and LIM domain protein 7 OS=Homo sapiens OX=9606 GN=PDLIM7 PE=1 SV=1	Q9NR12	PDLIM7	0.00107272	0.00372739	0.00205387	-0.00135425	-0.00859482
A0A140VK56,P37837	TALDO1	Transaldolase OS=Homo sapiens OX=9606 PE=2 SV=1	A0A140VK56	TALDO1	0.00103168	-0.00455058	0.00375566	-0.00398872	-0.00889643
A0A024R1K7,Q04917	YWHAH	Tyrosine 3-monooxygenase/tryptophan 5-monooxygenase activation protein, eta polypeptide, isoform CRA_b OS=Homo sapiens OX=9606 GN=YWHAH PE=3 SV=1	A0A024R1K7	YWHAH	0.00097795	0.00148763	-0.00262817	-0.00509638	0.000319691
A0A024R8G3,P41222	PTGDS	Glutathione-independent PGD synthase OS=Homo sapiens OX=9606 GN=PTGDS PE=2 SV=1	A0A024R8G3	PTGDS	0.000941955	0.00406635	0.00304334	-0.00541041	0.00660102
Q86SR1	GALNT10	Polypeptide N-acetylgalactosaminyltransferase 10 OS=Homo sapiens OX=9606 GN=GALNT10 PE=1 SV=2	Q86SR1	GALNT10	0.000913526	0.00129512	-1.37055e-05	0.000979893	0.0043649
B3KNK9,Q8NBJ4	GOLM1,HEL46	Epididymis luminal protein 46 OS=Homo sapiens OX=9606 GN=GOLPH2 PE=2 SV=1	B3KNK9	GOLM1	0.000838425	0.00612738	0.0167019	0.0145163	0.0110457
O14737	PDCD5	Programmed cell death protein 5 OS=Homo sapiens OX=9606 GN=PDCD5 PE=1 SV=3	O14737	PDCD5	0.000796433	0.00492895	0.00705531	0.00293956	-0.00416131
B4DMR3		cDNA FLJ51896, highly similar to Glia-derived nexin OS=Homo sapiens OX=9606 PE=2 SV=1	B4DMR3		0.000788968	0.0507624	0.0120639	0.0673128	0.0267513
P26639,P26639-2,Q53GX7	TARS1	Threonine--tRNA ligase 1, cytoplasmic OS=Homo sapiens OX=9606 GN=TARS1 PE=1 SV=3	P26639	TARS1	0.000786271	0.000683771	-0.00205995	-0.00569818	-0.0101571
P05452	CLEC3B	Tetranectin OS=Homo sapiens OX=9606 GN=CLEC3B PE=1 SV=3	P05452	CLEC3B	0.00072183	0.00188604	0.00120591	-0.000401764	0.00458228
A0A0K0K1K7,O95336	PGLS,HEL-S-304	6-phosphogluconolactonase OS=Homo sapiens OX=9606 GN=HEL-S-304 PE=2 SV=1	A0A0K0K1K7	PGLS	0.000711252	0.00504353	-0.00138635	0.00476146	-0.00179924
A0A384MTQ3,P23526	AHCY	Adenosylhomocysteinase OS=Homo sapiens OX=9606 PE=2 SV=1	A0A384MTQ3	AHCY	0.000630926	0.00549218	0.00716769	0.00776811	0.00587708
P51688	SGSH	N-sulphoglucosamine sulphohydrolase OS=Homo sapiens OX=9606 GN=SGSH PE=1 SV=1	P51688	SGSH	0.000630224	0.00216673	0.00396575	0.00350165	-0.00289938
A0A1L7NY41,A0A1L7NY50,Q10471	GALNT2	Polypeptide N-acetylgalactosaminyltransferase OS=Homo sapiens OX=9606 GN=GALNT2 PE=2 SV=1	A0A1L7NY41	GALNT2	0.000618389	0.00135644	-0.00533357	-0.000297154	-0.00534633
Q8NC51,Q8NC51-3	SERBP1	Plasminogen activator inhibitor 1 RNA-binding protein OS=Homo sapiens OX=9606 GN=SERBP1 PE=1 SV=2	Q8NC51	SERBP1	0.000596638	0.00170546	-0.00216869	0.00141066	-0.00062245
B1AKZ4,Q15121	PEA15	15 kDa phosphoprotein enriched in astrocytes OS=Homo sapiens OX=9606 GN=PEA15 PE=2 SV=1	B1AKZ4	PEA15	0.000592573	0.00312822	0.0017336	0.00339123	0.00227183
Q4ZHG4	FNDC1	Fibronectin type III domain-containing protein 1 OS=Homo sapiens OX=9606 GN=FNDC1 PE=2 SV=4	Q4ZHG4	FNDC1	0.000584713	0.0280181	-0.00426797	0.0140484	0.0527527
A0A0B4J2C3,A0A0P1J1R0,P13693,Q5W0H4	TPT1,seTCTP	Translationally-controlled tumor protein OS=Homo sapiens OX=9606 GN=TPT1 PE=1 SV=1	A0A0B4J2C3	TPT1	0.000516942	0.0114147	0.00532271	0.00496031	-0.0008257
P28838,V9HW38	LAP3,HEL-S-106	Cytosol aminopeptidase OS=Homo sapiens OX=9606 GN=LAP3 PE=1 SV=3	P28838	LAP3	0.000501735	0.00243803	0.00347238	0.0054433	-0.000856803
P30046,Q53Y51	DDT	D-dopachrome decarboxylase OS=Homo sapiens OX=9606 GN=DDT PE=1 SV=3	P30046	DDT	0.000496673	-0.000967512	-0.00332487	-0.00349509	-0.0109969
P81605	DCD	Dermcidin OS=Homo sapiens OX=9606 GN=DCD PE=1 SV=2	P81605	DCD	0.000493053	-0.0159341	0.010207	0.00247447	-0.001231
A0A090N8P3,B3KQQ0,O95302	FKBP9	Peptidylprolyl isomerase OS=Homo sapiens OX=9606 GN=FKBP9 PE=4 SV=1	A0A090N8P3	FKBP9	0.000469558	0.00181532	0.000178728	-0.00229661	-0.00626049
P60709,Q1KLZ0,Q53G76,Q53GK6	ACTB,PS1TP5BP1	Actin, cytoplasmic 1 OS=Homo sapiens OX=9606 GN=ACTB PE=1 SV=1	P60709	ACTB	0.000431431	0.00148911	0.00110122	-0.00503942	-0.00780191
E7EUF1,Q13822-3	ENPP2	Ectonucleotide pyrophosphatase/phosphodiesterase family member 2 OS=Homo sapiens OX=9606 GN=ENPP2 PE=1 SV=1	E7EUF1	ENPP2	0.000337005	0.00346061	-0.00416279	0.00665531	0.00171397
V9HW62	HEL-S-74	Lactoylglutathione lyase OS=Homo sapiens OX=9606 GN=HEL-S-74 PE=2 SV=1	V9HW62	HEL-S-74	0.000233815	0.00493397	0.00704253	0.00121958	-0.00292934
D9IAI1,P30086	PEBP1	Epididymis secretory protein Li 34 OS=Homo sapiens OX=9606 GN=HEL-S-34 PE=2 SV=1	D9IAI1	PEBP1	0.000192361	-0.00767115	0.0155998	0.00815947	-0.0182924
F8WCF6	ARPC4-TTLL3	Actin-related protein 2/3 complex subunit 4 OS=Homo sapiens OX=9606 GN=ARPC4-TTLL3 PE=3 SV=1	F8WCF6	ARPC4-TTLL3	0.000165877	0.00162848	-0.00408875	-0.00285319	-0.00304894
A0A140VKA6,P50502	ST13	Testis secretory sperm-binding protein Li 233m OS=Homo sapiens OX=9606 PE=2 SV=1	A0A140VKA6	ST13	0.000141651	0.00186852	0.00201914	-0.000496062	-0.00240086
B7ZKJ8	ITIH4	ITIH4 protein OS=Homo sapiens OX=9606 GN=ITIH4 PE=1 SV=1	B7ZKJ8	ITIH4	0.000118053	0.00211545	0.00250705	-0.00691935	-0.00464061
A0A0S2Z491,P06748	NPM1	Nucleophosmin (Fragment) OS=Homo sapiens OX=9606 GN=NPM1 PE=2 SV=1	A0A0S2Z491	NPM1	4.24157e-05	0.00963289	-0.000864013	0.00484297	0.00268974
O60568	PLOD3	Multifunctional procollagen lysine hydroxylase and glycosyltransferase LH3 OS=Homo sapiens OX=9606 GN=PLOD3 PE=1 SV=1	O60568	PLOD3	-1.64356e-05	0.000322804	-0.00067593	0.000387231	-0.00422051
Q53FA7	TP53I3	Quinone oxidoreductase PIG3 OS=Homo sapiens OX=9606 GN=TP53I3 PE=1 SV=2	Q53FA7	TP53I3	-0.000147448	-0.000712944	-0.00370931	-0.0015213	-0.00270358
A8K7F6,P60842	EIF4A1	RNA helicase OS=Homo sapiens OX=9606 PE=2 SV=1	A8K7F6	EIF4A1	-0.000324869	0.00713539	0.000967623	0.00697221	-0.0083789
A0A024R895,Q01105-2	SET	SET translocation (Myeloid leukemia-associated), isoform CRA_b OS=Homo sapiens OX=9606 GN=SET PE=3 SV=1	A0A024R895	SET	-0.000353482	0.00175061	-0.00134684	0.00141155	-0.00471382
Q9UBG0	MRC2	C-type mannose receptor 2 OS=Homo sapiens OX=9606 GN=MRC2 PE=1 SV=2	Q9UBG0	MRC2	-0.000378123	0.00852143	0.00344238	-0.00471309	-0.00679756
P19827	ITIH1	Inter-alpha-trypsin inhibitor heavy chain H1 OS=Homo sapiens OX=9606 GN=ITIH1 PE=1 SV=3	P19827	ITIH1	-0.000428119	0.00350866	0.00363103	-0.0045959	-0.00142699
A6NFX8,Q9UKK9	NUDT5	ADP-sugar pyrophosphatase OS=Homo sapiens OX=9606 GN=NUDT5 PE=1 SV=1	A6NFX8	NUDT5	-0.000447783	-0.000159334	-0.00612579	0.00460163	0.00324458
A0A0K0K1L8,A0A384NQ35,Q06323	PSME1,HEL-S-129m	Epididymis secretory sperm binding protein Li 129m OS=Homo sapiens OX=9606 GN=HEL-S-129m PE=2 SV=1	A0A0K0K1L8	PSME1	-0.00045571	-0.000142429	-0.00580912	-0.00105406	-0.00328519
A0A0S2Z3Y1,Q08380	LGALS3BP	Galectin-3-binding protein (Fragment) OS=Homo sapiens OX=9606 GN=LGALS3BP PE=2 SV=1	A0A0S2Z3Y1	LGALS3BP	-0.000460858	0.00687406	0.00167678	0.0124231	0.0217467
P05546,Q8IVC0	SERPIND1	Heparin cofactor 2 OS=Homo sapiens OX=9606 GN=SERPIND1 PE=1 SV=3	P05546	SERPIND1	-0.000461007	0.00597779	0.00878743	0.000692218	-0.00642394
P17900	GM2A	Ganglioside GM2 activator OS=Homo sapiens OX=9606 GN=GM2A PE=1 SV=4	P17900	GM2A	-0.000497649	0.000859708	-0.00408672	-0.00183596	-0.00134879
P00390,P00390-3,V9HW90	GSR,HEL-75	Glutathione reductase, mitochondrial OS=Homo sapiens OX=9606 GN=GSR PE=1 SV=2	P00390	GSR	-0.000571461	0.00311801	0.00221782	0.00636216	-0.0017039
Q05DB4,Q9Y5Z4	HEBP2	HEBP2 protein (Fragment) OS=Homo sapiens OX=9606 GN=HEBP2 PE=2 SV=1	Q05DB4	HEBP2	-0.000628164	0.000598593	-0.00206895	0.00383216	-0.00278856
P09496-2	CLTA	Isoform Non-brain of Clathrin light chain A OS=Homo sapiens OX=9606 GN=CLTA	P09496	CLTA	-0.000739347	-0.001531	-0.00508307	-0.0122563	-0.0113479
O95881	TXNDC12	Thioredoxin domain-containing protein 12 OS=Homo sapiens OX=9606 GN=TXNDC12 PE=1 SV=1	O95881	TXNDC12	-0.000828598	0.00142675	-0.00153709	-0.00325172	-0.00806493
A0A0G2JIW1,A8K5I0,P0DMV8,P0DMV9	HSPA1A,HSPA1B,HEL-S-103	Heat shock 70 kDa protein 1B OS=Homo sapiens OX=9606 GN=HSPA1B PE=1 SV=1	A0A0G2JIW1	HSPA1A	-0.000845552	0.00569879	0.000456498	0.00336001	-0.00580622
B2RAR6,D3DWK1,E9PRY8,P29692-2	EEF1D	cDNA, FLJ95068, highly similar to Homo sapiens eukaryotic translation elongation factor 1 delta (guanine nucleotide exchange protein) (EEF1D), transcript variant 1, mRNA OS=Homo sapiens OX=9606 PE=2 SV=1	B2RAR6	EEF1D	-0.000888937	0.00271857	0.00184991	-0.00780884	-0.00372
A0A024R1S8,Q14847	LASP1	LIM and SH3 domain protein 1 OS=Homo sapiens OX=9606 GN=LASP1 PE=4 SV=1	A0A024R1S8	LASP1	-0.000923145	0.00301218	0.0110053	-0.00255809	-0.00876773
P00491,Q8N7G1,V9HWH6	PNP,HEL-S-156an	Purine nucleoside phosphorylase OS=Homo sapiens OX=9606 GN=PNP PE=1 SV=2	P00491	PNP	-0.00101978	0.000548072	-0.00215976	-0.00284392	-0.0204645
Q8IUX7	AEBP1	Adipocyte enhancer-binding protein 1 OS=Homo sapiens OX=9606 GN=AEBP1 PE=1 SV=1	Q8IUX7	AEBP1	-0.00111569	0.0055469	-0.0284503	-0.0183087	0.00560495
A0A024R9C1,P11940	PABPC1	Polyadenylate-binding protein OS=Homo sapiens OX=9606 GN=PABPC1 PE=3 SV=1	A0A024R9C1	PABPC1	-0.00112018	0.00692165	0.00356233	0.0102668	-0.00217401
P80303	NUCB2	Nucleobindin-2 OS=Homo sapiens OX=9606 GN=NUCB2 PE=1 SV=3	P80303	NUCB2	-0.00115505	0.00628198	-0.0180812	-0.0137273	-0.00684897
A4D1M3,Q9UI42	CPA4	Carboxypeptidase A4 OS=Homo sapiens OX=9606 GN=CPA4 PE=2 SV=1	A4D1M3	CPA4	-0.00127225	-0.00240791	-0.00211582	-0.00720021	-0.00951547
O60664	PLIN3	Perilipin-3 OS=Homo sapiens OX=9606 GN=PLIN3 PE=1 SV=3	O60664	PLIN3	-0.00127388	0.00535955	-0.010418	-0.00197038	-0.00503558
B4DR52		Histone H2B OS=Homo sapiens OX=9606 PE=1 SV=1	B4DR52		-0.00128813	0.000766652	-0.00300914	-0.00602809	0.0140865
J3KP06,Q8WWI1	LMO7	LIM domain only protein 7 OS=Homo sapiens OX=9606 GN=LMO7 PE=1 SV=2	J3KP06	LMO7	-0.00132983	0.00331246	-0.00328041	0.0108979	0.000984859
A6NC48,Q10588	BST1	ADP-ribosyl cyclase/cyclic ADP-ribose hydrolase OS=Homo sapiens OX=9606 GN=BST1 PE=1 SV=1	A6NC48	BST1	-0.00134996	0.000166218	0.00205354	-0.000376473	-0.00636933
A0A7P0TAW3,P55072,V9HW80	VCP,HEL-S-70	15S Mg(2+)-ATPase p97 subunit OS=Homo sapiens OX=9606 GN=VCP PE=1 SV=1	A0A7P0TAW3	VCP	-0.00138522	0.022488	0.0155766	0.00859175	-0.00813486
P30050	RPL12	60S ribosomal protein L12 OS=Homo sapiens OX=9606 GN=RPL12 PE=1 SV=1	P30050	RPL12	-0.00139952	-0.000595505	-0.00637011	-0.0111631	-0.0120897
Q96CG8	CTHRC1	Collagen triple helix repeat-containing protein 1 OS=Homo sapiens OX=9606 GN=CTHRC1 PE=1 SV=1	Q96CG8	CTHRC1	-0.00140048	0.0017167	0.00136926	0.00199533	0.00172888
P61160	ACTR2	Actin-related protein 2 OS=Homo sapiens OX=9606 GN=ACTR2 PE=1 SV=1	P61160	ACTR2	-0.00150858	-0.000168923	-0.0106331	-0.0122221	-0.0134464
A0A024R5L0,P42785	PRCP	Prolylcarboxypeptidase (Angiotensinase C), isoform CRA_a OS=Homo sapiens OX=9606 GN=PRCP PE=3 SV=1	A0A024R5L0	PRCP	-0.00151727	0.00481377	0.00514153	-0.000841257	0.0016073
B2R983,P78417,V9HWG9	GSTO1,HEL-S-21	Glutathione-dependent dehydroascorbate reductase OS=Homo sapiens OX=9606 PE=2 SV=1	B2R983	GSTO1	-0.00155996	-0.00487287	-0.00200871	-0.00983438	-0.0161016
Q6FGR8	PRNP	Major prion protein OS=Homo sapiens OX=9606 GN=PRNP PE=2 SV=1	Q6FGR8	PRNP	-0.00156658	-0.0039115	-0.0132527	-0.0135896	-0.0112078
Q08629	SPOCK1	Testican-1 OS=Homo sapiens OX=9606 GN=SPOCK1 PE=1 SV=1	Q08629	SPOCK1	-0.00161083	-0.0143069	-0.0181499	-0.0145424	-0.0447037
D3DSQ1	ASAH1	N-acylsphingosine amidohydrolase (Acid ceramidase) 1, isoform CRA_c OS=Homo sapiens OX=9606 GN=ASAH1 PE=4 SV=1	D3DSQ1	ASAH1	-0.00176353	0.00180959	0.00105548	0.00276776	-0.00251299
A0A0S2Z4G4,P06753-2	TPM3	Tropomyosin 3 isoform 1 (Fragment) OS=Homo sapiens OX=9606 GN=TPM3 PE=2 SV=1	A0A0S2Z4G4	TPM3	-0.00177199	0.00613083	0.0195088	0.0084019	0.00778816
O95450	ADAMTS2	A disintegrin and metalloproteinase with thrombospondin motifs 2 OS=Homo sapiens OX=9606 GN=ADAMTS2 PE=2 SV=2	O95450	ADAMTS2	-0.00183049	0.0029565	-0.000132796	-0.00577469	0.0060161
A0A3G1HEF1,P05543	SERPINA7	Mutant serpin family A member 7 OS=Homo sapiens OX=9606 PE=2 SV=1	A0A3G1HEF1	SERPINA7	-0.00184639	-0.00148125	-0.00178238	-0.00271046	-0.00230929
P43251	BTD	Biotinidase OS=Homo sapiens OX=9606 GN=BTD PE=1 SV=2	P43251	BTD	-0.00186184	0.00122792	-0.00260265	0.00318809	-0.00477706
A2VDJ4	GNPTG	GNPTG protein (Fragment) OS=Homo sapiens OX=9606 GN=GNPTG PE=2 SV=1	A2VDJ4	GNPTG	-0.00189298	0.000768887	-0.00198763	-0.00112512	-0.000652829
Q8WUJ3	CEMIP	Cell migration-inducing and hyaluronan-binding protein OS=Homo sapiens OX=9606 GN=CEMIP PE=1 SV=2	Q8WUJ3	CEMIP	-0.00191272	0.00342559	-0.00399464	0.00224377	-0.0109499
A0A384MTR2,P30048,P30048-2	PRDX3	Epididymis secretory sperm binding protein OS=Homo sapiens OX=9606 GN=PRDX3 PE=2 SV=1	A0A384MTR2	PRDX3	-0.00192522	0.000285809	-0.00281843	0.00225453	-0.00404764
P29401,P29401-2,V9HWD9	TKT,HEL107	Transketolase OS=Homo sapiens OX=9606 GN=TKT PE=1 SV=3	P29401	TKT	-0.00193558	-0.000393207	-0.00357587	-0.0193183	-0.023357
H9ZYJ2,P10599	TXN	Thioredoxin OS=Homo sapiens OX=9606 GN=TXN PE=2 SV=1	H9ZYJ2	TXN	-0.0019405	-0.000963699	0.012114	-0.0113534	-0.00792789
Q5TZP0		Matrix metalloproteinase 1 (Interstitial collagenase) OS=Homo sapiens OX=9606 PE=2 SV=1	Q5TZP0		-0.00198963	0.0013974	0.00140383	0.00294635	-0.00166179
Q99497,V9HWC2	PARK7,HEL-S-67p	Parkinson disease protein 7 OS=Homo sapiens OX=9606 GN=PARK7 PE=1 SV=2	Q99497	PARK7	-0.00200462	-0.00661849	0.0145611	-0.00158282	0.000344905
P25789	PSMA4	Proteasome subunit alpha type-4 OS=Homo sapiens OX=9606 GN=PSMA4 PE=1 SV=1	P25789	PSMA4	-0.00200646	0.00156919	0.000297409	0.000353049	-0.00474726
Q16531	DDB1	DNA damage-binding protein 1 OS=Homo sapiens OX=9606 GN=DDB1 PE=1 SV=1	Q16531	DDB1	-0.00201552	0.00292309	-0.00312046	0.00158149	-0.0104236
P06703	S100A6	Protein S100-A6 OS=Homo sapiens OX=9606 GN=S100A6 PE=1 SV=1	P06703	S100A6	-0.0020672	-0.00733985	0.00972007	-0.00374418	-0.00332078
C8C504	HBB	Beta-globin OS=Homo sapiens OX=9606 GN=HBB PE=3 SV=1	C8C504	HBB	-0.00206789	-0.00453741	-0.00225043	-0.008148	-0.00873208
A0A384P5K2,P21291	CSRP1	Epididymis secretory sperm binding protein OS=Homo sapiens OX=9606 PE=2 SV=1	A0A384P5K2	CSRP1	-0.00214385	0.00334481	-0.00147174	0.0159819	0.00568415
P11413-2	G6PD	Isoform Long of Glucose-6-phosphate 1-dehydrogenase OS=Homo sapiens OX=9606 GN=G6PD	P11413	G6PD	-0.00217274	0.00204928	-0.000267598	0.000961334	-0.000133478
A0A024R9B8,Q9Y646	CPQ,PGCP	Carboxypeptidase Q OS=Homo sapiens OX=9606 GN=PGCP PE=4 SV=1	A0A024R9B8	CPQ	-0.00219415	0.00262355	-0.00056321	-0.00272905	-0.00839251
G3V180,G3V1D3,Q9NY33	DPP3	Dipeptidyl peptidase 3 OS=Homo sapiens OX=9606 GN=DPP3 PE=1 SV=1	G3V180	DPP3	-0.00220565	0.000311115	-0.0056593	-0.00352798	-0.00650042
F4ZW62,Q12905,Q53FG3	ILF2	NF45 OS=Homo sapiens OX=9606 PE=1 SV=1	F4ZW62	ILF2	-0.00221327	0.000724439	-0.00606404	-0.00371786	-0.00667233
A0A4P2STA0,B1PKZ1	HLA-A	MHC class I antigen OS=Homo sapiens OX=9606 GN=HLA-A PE=3 SV=1	A0A4P2STA0	HLA-A	-0.00222522	0.00195137	-0.00171644	-0.0042352	-0.0034639
A0A140VJY7,Q9BRA2	TXNDC17	Thioredoxin domain-containing protein 17 OS=Homo sapiens OX=9606 PE=2 SV=1	A0A140VJY7	TXNDC17	-0.00224182	-0.00106382	-0.000886046	-0.00268307	-0.00607532
A0A024R7V4,P01210	PENK	Leu-enkephalin OS=Homo sapiens OX=9606 GN=PENK PE=3 SV=1	A0A024R7V4	PENK	-0.00230517	0.00468376	0.00818855	-0.00577318	0.0149889
Q8NHP8	PLBD2	Putative phospholipase B-like 2 OS=Homo sapiens OX=9606 GN=PLBD2 PE=1 SV=2	Q8NHP8	PLBD2	-0.00232871	0.00410577	0.00479637	0.00371277	0.00290888
P28799	GRN	Progranulin OS=Homo sapiens OX=9606 GN=GRN PE=1 SV=2	P28799	GRN	-0.00237473	0.00354535	0.00521301	0.00248057	0.00633144
P40925,P40925-3,V9HWF2	MDH1,HEL-S-32	Malate dehydrogenase, cytoplasmic OS=Homo sapiens OX=9606 GN=MDH1 PE=1 SV=4	P40925	MDH1	-0.00238435	0.000338386	0.00486389	0.00348949	-0.00677068
A0A6Q8PHA5,E7ETE2,P12081	HARS1	Histidine--tRNA ligase, cytoplasmic OS=Homo sapiens OX=9606 GN=HARS1 PE=1 SV=1	A0A6Q8PHA5	HARS1	-0.0023853	0.000814815	-0.00127932	0.000632736	-0.00205548
Q08397	LOXL1	Lysyl oxidase homolog 1 OS=Homo sapiens OX=9606 GN=LOXL1 PE=1 SV=2	Q08397	LOXL1	-0.00239356	0.00339581	-0.0103569	0.00382918	0.0100817
A0A090N8Y2,P13667	PDIA4,ERP70	Protein disulfide-isomerase A4 OS=Homo sapiens OX=9606 GN=ERP70 PE=2 SV=1	A0A090N8Y2	PDIA4	-0.00240664	0.00699843	0.0123584	-0.0007165	-0.0311423
C9JFR7,G4XXL9,P99999	CYCS	Cytochrome c (Fragment) OS=Homo sapiens OX=9606 GN=CYCS PE=1 SV=1	C9JFR7	CYCS	-0.00243443	-0.000543316	-0.00265151	-0.00511153	-0.00280836
O75368,V9HW48	SH3BGRL	SH3 domain-binding glutamic acid-rich-like protein OS=Homo sapiens OX=9606 GN=SH3BGRL PE=1 SV=1	O75368	SH3BGRL	-0.00247453	-0.00293356	0.000981213	0.00924277	-0.00505345
A8K3C3,P50991	CCT4	T-complex protein 1 subunit delta OS=Homo sapiens OX=9606 PE=2 SV=1	A8K3C3	CCT4	-0.00254936	-0.000671526	-0.0105715	-0.000894163	-0.000994799
P09871	C1S	Complement C1s subcomponent OS=Homo sapiens OX=9606 GN=C1S PE=1 SV=1	P09871	C1S	-0.00259874	0.0153661	0.0191775	0.0218325	0.0129507
B2R9S4,B4DU58,P40121,V9HW69	CAPG,HEL-S-66	Macrophage-capping protein OS=Homo sapiens OX=9606 PE=2 SV=1	B2R9S4	CAPG	-0.0026014	0.00124551	-0.00187764	0.00353985	-7.89036e-06
A0A140VK45,P20618	PSMB1	Proteasome subunit beta OS=Homo sapiens OX=9606 PE=2 SV=1	A0A140VK45	PSMB1	-0.00266701	-0.00201491	-0.001571	-0.00107204	-0.00499524
O75347,Q6FGD7	TBCA	Tubulin-specific chaperone A OS=Homo sapiens OX=9606 GN=TBCA PE=1 SV=3	O75347	TBCA	-0.00268451	-0.000836032	-0.00351938	-0.0052813	-0.00016631
B0YIW6,Q6MZV5	ARCN1,DKFZp686M09245	Coatomer subunit delta OS=Homo sapiens OX=9606 GN=ARCN1 PE=1 SV=1	B0YIW6	ARCN1	-0.00284537	0.00106534	-0.00319876	-0.00651364	-0.00661097
P52209,P52209-2	PGD	6-phosphogluconate dehydrogenase, decarboxylating OS=Homo sapiens OX=9606 GN=PGD PE=1 SV=3	P52209	PGD	-0.00293156	-0.000510019	-0.00516442	-0.00583719	-0.00472292
A0A024R2L6,A0A0C4DG17,C9J9K3,P08865	RPSA	40S ribosomal protein SA OS=Homo sapiens OX=9606 GN=RPSA PE=3 SV=1	A0A024R2L6	RPSA	-0.00298609	0.00138779	-0.00470063	0.0016198	-0.00318048
P32119,V9HW12	PRDX2,HEL-S-2a	Peroxiredoxin-2 OS=Homo sapiens OX=9606 GN=PRDX2 PE=1 SV=5	P32119	PRDX2	-0.002989	0.00177382	0.00181457	0.00061276	0.000707725
A0A7I2V3F3,A0A7I2V428,P19338	NCL	Nucleolin OS=Homo sapiens OX=9606 GN=NCL PE=1 SV=1	A0A7I2V3F3	NCL	-0.00301599	0.00177901	-0.00359757	0.00403119	-0.00403975
P30041,V9HWC7	PRDX6,HEL-S-128m	Peroxiredoxin-6 OS=Homo sapiens OX=9606 GN=PRDX6 PE=1 SV=3	P30041	PRDX6	-0.00301985	0.00816938	0.00456217	0.00471454	-0.00501508
A0A024R3W7,P24534	EEF1B2	Elongation factor 1-beta OS=Homo sapiens OX=9606 GN=EEF1B2 PE=3 SV=1	A0A024R3W7	EEF1B2	-0.00304596	-0.00111652	-0.0207331	-0.0180567	-0.0205324
A0A024R6C0,P61916,Q53HV6	NPC2	Epididymal secretory protein E1 OS=Homo sapiens OX=9606 GN=NPC2 PE=2 SV=1	A0A024R6C0	NPC2	-0.00306885	0.0043938	0.00142838	0.004739	0.0117874
A0A384MDU9,Q13561,Q13561-2,Q13561-3,V9HW58	DCTN2,HEL-S-77	Dynactin 2 (P50), isoform CRA_c OS=Homo sapiens OX=9606 GN=DCTN2 PE=2 SV=1	A0A384MDU9	DCTN2	-0.00308066	0.00212684	-0.00707674	-0.0041591	-0.0132052
P01344-3	IGF2	Isoform 3 of Insulin-like growth factor II OS=Homo sapiens OX=9606 GN=IGF2	P01344	IGF2	-0.00311376	-0.000162669	0.00157385	-0.0023905	-0.00142447
Q59EF6		Calcium-activated neutral proteinase 2 (Fragment) OS=Homo sapiens OX=9606 PE=2 SV=1	Q59EF6		-0.00316507	0.00427579	0.00548837	0.00980917	0.004265
A0A024R1Z6,Q99536	VAT1	Vesicle amine transport protein 1 homolog (T californica), isoform CRA_a OS=Homo sapiens OX=9606 GN=VAT1 PE=4 SV=1	A0A024R1Z6	VAT1	-0.00317651	0.00395972	-0.00163863	-0.00204815	-0.00562687
O00151,V9HW92	PDLIM1,HEL-S-112	PDZ and LIM domain protein 1 OS=Homo sapiens OX=9606 GN=PDLIM1 PE=1 SV=4	O00151	PDLIM1	-0.00323797	-0.000235058	-0.00946644	-0.00677263	-0.0116332
P62942	FKBP1A	Peptidyl-prolyl cis-trans isomerase FKBP1A OS=Homo sapiens OX=9606 GN=FKBP1A PE=1 SV=2	P62942	FKBP1A	-0.00324603	0.000978409	0.00284481	-0.00355338	-0.00769783
O14579	COPE	Coatomer subunit epsilon OS=Homo sapiens OX=9606 GN=COPE PE=1 SV=3	O14579	COPE	-0.00324884	0.00214514	-0.00118737	0.00503299	-0.00382457
A0A109NGN6,P28066,Q5U0A0	PSMA5	Proteasome subunit alpha type OS=Homo sapiens OX=9606 PE=2 SV=1	A0A109NGN6	PSMA5	-0.00327237	-0.0056436	-0.00523091	-0.00311111	-0.00590497
B2R7T8		F-actin-capping protein subunit beta OS=Homo sapiens OX=9606 PE=2 SV=1	B2R7T8		-0.00328258	0.0038936	0.00536489	0.00494286	-0.000155231
Q6EMK4	VASN	Vasorin OS=Homo sapiens OX=9606 GN=VASN PE=1 SV=1	Q6EMK4	VASN	-0.0032875	0.00219753	0.00668226	-0.0102598	0.00850986
A0A024R6K8,P23381	WARS1,WARS	Tryptophan--tRNA ligase, cytoplasmic OS=Homo sapiens OX=9606 GN=WARS1 PE=1 SV=2	A0A024R6K8	WARS1	-0.00329455	0.000960452	-0.00216291	-0.00137266	-0.00268969
B2R7Y0		cDNA, FLJ93654, highly similar to Homo sapiens serpin peptidase inhibitor, clade B (ovalbumin), member 2 (SERPINB2), mRNA OS=Homo sapiens OX=9606 PE=2 SV=1	B2R7Y0		-0.00333355	0.00160499	0.00747933	0.00567896	-0.00388557
P34932	HSPA4	Heat shock 70 kDa protein 4 OS=Homo sapiens OX=9606 GN=HSPA4 PE=1 SV=4	P34932	HSPA4	-0.00334912	0.00426565	-0.00769416	0.00286041	-0.0145541
Q9NZ23		Drug-sensitive protein 1 OS=Homo sapiens OX=9606 GN=YA61 PE=2 SV=1	Q9NZ23		-0.00364671	0.00504624	0.0125861	0.0113482	0.00756003
A0A384NL29,P04179	SOD2	Superoxide dismutase OS=Homo sapiens OX=9606 PE=2 SV=1	A0A384NL29	SOD2	-0.00367402	-0.00103292	-0.00189472	-0.00388539	-0.0125421
A0A0K0K1K4,O14818	PSMA7,HEL-S-276	Proteasome subunit alpha type OS=Homo sapiens OX=9606 GN=HEL-S-276 PE=2 SV=1	A0A0K0K1K4	PSMA7	-0.00373738	-0.00639824	-0.0117286	-0.00530845	-0.011331
P36871	PGM1	Phosphoglucomutase-1 OS=Homo sapiens OX=9606 GN=PGM1 PE=1 SV=3	P36871	PGM1	-0.0037877	0.00694374	0.000243716	-0.00100004	-0.0180851
A0A140VJE4,P54802	NAGLU	Testicular tissue protein Li 18 OS=Homo sapiens OX=9606 PE=2 SV=1	A0A140VJE4	NAGLU	-0.00378799	-0.000374126	-0.00752059	-0.00390669	-0.00745885
E9PAV3	NACA	Nascent polypeptide-associated complex subunit alpha, muscle-specific form OS=Homo sapiens OX=9606 GN=NACA PE=1 SV=1	E9PAV3	NACA	-0.00379237	0.00250672	0.000175142	-0.00201094	-0.00576936
E9PLK3,P55786	NPEPPS	Aminopeptidase OS=Homo sapiens OX=9606 GN=NPEPPS PE=1 SV=1	E9PLK3	NPEPPS	-0.00379916	0.00418816	0.000286117	0.00159934	-0.0121721
A0A384N6A4,P61604	HSPE1	10 kDa heat shock protein, mitochondrial OS=Homo sapiens OX=9606 PE=2 SV=1	A0A384N6A4	HSPE1	-0.00389557	0.000944934	-0.00176655	-0.00151003	-0.00384856
O14950	MYL12B	Myosin regulatory light chain 12B OS=Homo sapiens OX=9606 GN=MYL12B PE=1 SV=2	O14950	MYL12B	-0.00391849	-0.00486965	-0.00454733	-0.00121355	-0.00167806
A0A384NY64,P24844,Q6IBG1	MYL9	Epididymis secretory sperm binding protein OS=Homo sapiens OX=9606 PE=2 SV=1	A0A384NY64	MYL9	-0.00395963	-0.000427553	-0.0191287	0.000314713	-0.00675627
A8K8U1,Q86VP6	CAND1	cDNA FLJ77762, highly similar to Homo sapiens cullin-associated and neddylation-dissociated 1 (CAND1), mRNA OS=Homo sapiens OX=9606 PE=2 SV=1	A8K8U1	CAND1	-0.00403271	-0.000771355	-0.00692649	-0.00249881	-0.00592106
A0A140VJZ1,P45974,P45974-2	USP5	Ubiquitin carboxyl-terminal hydrolase OS=Homo sapiens OX=9606 PE=2 SV=1	A0A140VJZ1	USP5	-0.0041007	0.000870568	-0.00543162	0.00146922	-0.00326518
P67809	YBX1	Y-box-binding protein 1 OS=Homo sapiens OX=9606 GN=YBX1 PE=1 SV=3	P67809	YBX1	-0.00415362	0.000403946	0.00592907	0.00572245	-0.00184222
P15924	DSP	Desmoplakin OS=Homo sapiens OX=9606 GN=DSP PE=1 SV=3	P15924	DSP	-0.00418406	-0.017883	0.00694858	0.0139115	0.00581511
Q04446	GBE1	1,4-alpha-glucan-branching enzyme OS=Homo sapiens OX=9606 GN=GBE1 PE=1 SV=3	Q04446	GBE1	-0.00418681	-0.000209109	-0.00600583	-0.00507323	-0.011846
A6XND5,D6RHI9,O00584	RNASET2	Ribonuclease T2 OS=Homo sapiens OX=9606 PE=2 SV=1	A6XND5	RNASET2	-0.00426334	0.00134572	-0.002365	0.00148712	-0.00361407
Q2XQU9		FHL2 isoform 5 OS=Homo sapiens OX=9606 PE=2 SV=1	Q2XQU9		-0.00427287	0.00512859	0.0109582	0.00664241	0.00387207
Q9UKY7	CDV3	Protein CDV3 homolog OS=Homo sapiens OX=9606 GN=CDV3 PE=1 SV=1	Q9UKY7	CDV3	-0.0043048	-0.000443294	-0.00809425	-0.00381899	-0.0129875
A0A024RAJ6,P07686	HEXB	Beta-hexosaminidase OS=Homo sapiens OX=9606 GN=HEXB PE=2 SV=1	A0A024RAJ6	HEXB	-0.00438416	0.00280614	-0.000750775	0.00733697	0.00212878
P21333,P21333-2	FLNA	Filamin-A OS=Homo sapiens OX=9606 GN=FLNA PE=1 SV=4	P21333	FLNA	-0.00440525	0.098268	-0.0315027	-0.019378	-0.0622366
A0A384MTY2,Q14019	COTL1	Epididymis secretory sperm binding protein OS=Homo sapiens OX=9606 PE=2 SV=1	A0A384MTY2	COTL1	-0.00444637	0.00205407	-0.00307247	-0.0128774	-0.0100425
B7Z9B1		Cadherin-13 OS=Homo sapiens OX=9606 PE=2 SV=1	B7Z9B1		-0.00445342	-0.00432244	-0.00581916	-0.00794733	-0.00165792
A0A0U1RR32,A0A0U1RRH7	hCG_2039566	Histone H2A OS=Homo sapiens OX=9606 GN=hCG_2039566 PE=3 SV=1	A0A0U1RR32	hCG_2039566	-0.00452425	-0.000545086	0.00137455	0.00311877	0.00783651
Q9NS15	LTBP3	Latent-transforming growth factor beta-binding protein 3 OS=Homo sapiens OX=9606 GN=LTBP3 PE=1 SV=4	Q9NS15	LTBP3	-0.00455761	0.00473921	0.00735877	0.00181652	-0.00127687
P63313	TMSB10	Thymosin beta-10 OS=Homo sapiens OX=9606 GN=TMSB10 PE=1 SV=2	P63313	TMSB10	-0.00457491	0.00777969	0.0254811	0.00483883	0.0065962
O15144,Q53R19	ARPC2	Actin-related protein 2/3 complex subunit 2 OS=Homo sapiens OX=9606 GN=ARPC2 PE=1 SV=1	O15144	ARPC2	-0.00459922	5.57451e-05	-0.00884149	0.00507596	0.00362173
P30530,P30530-2	AXL	Tyrosine-protein kinase receptor UFO OS=Homo sapiens OX=9606 GN=AXL PE=1 SV=4	P30530	AXL	-0.00460385	0.00116585	-0.00681612	-0.00164917	-0.00117176
A0A024R0A0,Q9BRK3,Q9BRK3-2,Q9BRK3-3	MXRA8	Matrix remodeling-associated protein 8 OS=Homo sapiens OX=9606 GN=MXRA8 PE=4 SV=1	A0A024R0A0	MXRA8	-0.00462361	0.000552726	-0.00530711	-0.00598702	-0.0127544
P31949,V9HWH9	S100A11,HEL-S-43	Protein S100-A11 OS=Homo sapiens OX=9606 GN=S100A11 PE=1 SV=2	P31949	S100A11	-0.0046265	-0.00353095	-0.000256218	-0.00693829	0.00187903
A0A0S2Z4C3,P07954	FH	Fumarate hydratase, mitochondrial (Fragment) OS=Homo sapiens OX=9606 GN=FH PE=2 SV=1	A0A0S2Z4C3	FH	-0.00469149	-0.00268273	-0.00852034	-0.00403147	-0.00785542
Q53HV2,Q99832	CCT7	T-complex protein 1 subunit eta (Fragment) OS=Homo sapiens OX=9606 PE=2 SV=1	Q53HV2	CCT7	-0.00469674	0.000410774	-0.00396901	-0.00136591	-0.00370038
A0A384N5Z8,P23246	SFPQ	Epididymis secretory sperm binding protein OS=Homo sapiens OX=9606 PE=2 SV=1	A0A384N5Z8	SFPQ	-0.00476797	-0.0018619	-0.0118828	-0.00481069	-0.00606116
P11216	PYGB	Glycogen phosphorylase, brain form OS=Homo sapiens OX=9606 GN=PYGB PE=1 SV=5	P11216	PYGB	-0.00480379	0.00440765	0.00203066	0.00341059	-0.0121964
P28072,Q6IAT9	PSMB6	Proteasome subunit beta type-6 OS=Homo sapiens OX=9606 GN=PSMB6 PE=1 SV=4	P28072	PSMB6	-0.00482777	-0.00750124	-0.00185659	-0.00419572	-0.00345843
P02462	COL4A1	Collagen alpha-1(IV) chain OS=Homo sapiens OX=9606 GN=COL4A1 PE=1 SV=4	P02462	COL4A1	-0.00484385	-0.00711075	-0.0259282	-0.0207719	0.0193115
B4E1Z4		C3/C5 convertase OS=Homo sapiens OX=9606 PE=1 SV=1	B4E1Z4		-0.00484871	0.00551678	0.0111493	0.0034601	-0.00179211
Q9NZV1	CRIM1	Cysteine-rich motor neuron 1 protein OS=Homo sapiens OX=9606 GN=CRIM1 PE=1 SV=1	Q9NZV1	CRIM1	-0.00488807	0.00248443	0.00376393	0.00431841	0.00105526
P78539	SRPX	Sushi repeat-containing protein SRPX OS=Homo sapiens OX=9606 GN=SRPX PE=1 SV=1	P78539	SRPX	-0.00495208	7.68063e-05	-0.0050576	-0.00415932	-0.000814305
Q92743	HTRA1	Serine protease HTRA1 OS=Homo sapiens OX=9606 GN=HTRA1 PE=1 SV=1	Q92743	HTRA1	-0.00495209	0.0110883	0.00215191	0.00918673	0.0292173
A0A024R0S6,Q9NZN4	EHD2	EH-domain containing 2, isoform CRA_a OS=Homo sapiens OX=9606 GN=EHD2 PE=4 SV=1	A0A024R0S6	EHD2	-0.00498862	-0.000541106	-0.00651193	-0.00419866	-0.00410805
Q15365,Q53SS8	PCBP1	Poly(rC)-binding protein 1 OS=Homo sapiens OX=9606 GN=PCBP1 PE=1 SV=2	Q15365	PCBP1	-0.00502095	0.00287621	-0.0025673	0.00380335	-0.00603363
P00734	F2	Prothrombin OS=Homo sapiens OX=9606 GN=F2 PE=1 SV=2	P00734	F2	-0.00503126	0.0040518	0.00770673	-0.00706212	-0.00830827
Q92820	GGH	Gamma-glutamyl hydrolase OS=Homo sapiens OX=9606 GN=GGH PE=1 SV=2	Q92820	GGH	-0.00512654	0.000271282	0.00162011	-0.00024677	0.00485197
P26641,Q53YD7	EEF1G	Elongation factor 1-gamma OS=Homo sapiens OX=9606 GN=EEF1G PE=1 SV=3	P26641	EEF1G	-0.00512748	0.00570386	0.0047616	0.0012897	-0.00600488
Q13162,V9HW63	PRDX4,HEL-S-97n	Peroxiredoxin-4 OS=Homo sapiens OX=9606 GN=PRDX4 PE=1 SV=1	Q13162	PRDX4	-0.00516304	0.0048156	0.00593727	0.0120735	-0.00371935
Q9Y2B0	CNPY2	Protein canopy homolog 2 OS=Homo sapiens OX=9606 GN=CNPY2 PE=1 SV=1	Q9Y2B0	CNPY2	-0.00516488	-0.00413118	-0.00151176	-0.00444893	-0.00916591
Q99584	S100A13	Protein S100-A13 OS=Homo sapiens OX=9606 GN=S100A13 PE=1 SV=1	Q99584	S100A13	-0.00517739	-0.000328368	-0.00327971	-0.000256684	-0.00447004
A0A024RBK9	TXNRD1	Thioredoxin-disulfide reductase OS=Homo sapiens OX=9606 GN=TXNRD1 PE=3 SV=1	A0A024RBK9	TXNRD1	-0.0052026	0.00248767	0.00660721	-0.00171468	-0.0281334
P53621,P53621-2	COPA	Coatomer subunit alpha OS=Homo sapiens OX=9606 GN=COPA PE=1 SV=2	P53621	COPA	-0.00521483	0.000832143	-0.00426691	-0.00509317	-0.00783511
Q13219	PAPPA	Pappalysin-1 OS=Homo sapiens OX=9606 GN=PAPPA PE=1 SV=3	Q13219	PAPPA	-0.00524061	0.00114565	-0.00323947	-0.00091067	-0.0131121
A0A024RDW7,O95965	ITGBL1	Integrin, beta-like 1 (With EGF-like repeat domains), isoform CRA_a OS=Homo sapiens OX=9606 GN=ITGBL1 PE=4 SV=1	A0A024RDW7	ITGBL1	-0.00527979	-0.020937	0.0273541	0.0449143	0.0185182
A0A7P0T9B9	ADAMTSL1	ADAMTS-like protein 1 (Fragment) OS=Homo sapiens OX=9606 GN=ADAMTSL1 PE=1 SV=1	A0A7P0T9B9	ADAMTSL1	-0.00531036	0.00260751	0.000789939	-8.53336e-05	0.000227014
A0A024RDQ0,A0A024RDS1,Q92598,Q92598-2	HSPH1	Heat shock 110 kDa protein OS=Homo sapiens OX=9606 GN=HSPH1 PE=3 SV=1	A0A024RDQ0	HSPH1	-0.00531259	0.0014534	-0.00141075	0.00682013	-0.00116834
P30085	CMPK1	UMP-CMP kinase OS=Homo sapiens OX=9606 GN=CMPK1 PE=1 SV=3	P30085	CMPK1	-0.00534515	0.00106371	0.00195351	-0.00116728	0.00901874
A8K878,P55145	MANF	cDNA FLJ77177, highly similar to Homo sapiens arginine-rich, mutated in early stage tumors (ARMET), mRNA OS=Homo sapiens OX=9606 PE=1 SV=1	A8K878	MANF	-0.00535044	-0.0015054	-0.0117502	-0.00773853	-0.0137087
A0A140VK44,G3V5Z7,P60900	PSMA6	Proteasome subunit alpha type OS=Homo sapiens OX=9606 PE=2 SV=1	A0A140VK44	PSMA6	-0.00535099	-0.000778049	0.00100119	0.000168254	-0.00848806
B4E324,Q59EV6,X6R5C5,X6R8A1	PPGB,CTSA	cDNA FLJ60397, highly similar to Lysosomal protective protein OS=Homo sapiens OX=9606 PE=2 SV=1	B4E324	PPGB	-0.00546413	0.00129304	-0.00328695	-0.00283126	-0.00416114
Q15113	PCOLCE	Procollagen C-endopeptidase enhancer 1 OS=Homo sapiens OX=9606 GN=PCOLCE PE=1 SV=2	Q15113	PCOLCE	-0.00554487	0.00831405	0.0151272	0.00187775	0.0824407
B7Z3K9		Fructose-bisphosphate aldolase OS=Homo sapiens OX=9606 PE=2 SV=1	B7Z3K9		-0.00555952	-0.00220925	-0.00383438	-0.0118741	-0.01717
A3KC71	okuribin	Nuclear envelope protein okuribin OS=Homo sapiens OX=9606 GN=okuribin PE=2 SV=1	A3KC71	okuribin	-0.00575642	0.0241453	-0.0058987	-0.00722772	-0.00933573
P42224	STAT1	Signal transducer and activator of transcription 1-alpha/beta OS=Homo sapiens OX=9606 GN=STAT1 PE=1 SV=2	P42224	STAT1	-0.00578486	0.00747972	0.0138238	0.0175422	0.000249603
P20810-10,P20810-6	CAST	Isoform 10 of Calpastatin OS=Homo sapiens OX=9606 GN=CAST	P20810	CAST	-0.00580454	0.00134433	-0.0038903	-0.00242133	-0.0163182
A0A0S2Z4L3	PROS1	Vitamin K-dependent protein S (Fragment) OS=Homo sapiens OX=9606 GN=PROS1 PE=1 SV=1	A0A0S2Z4L3	PROS1	-0.00581828	0.00153628	-1.47477e-05	0.00585279	0.00276259
A0A494C165	PEPD	Xaa-Pro dipeptidase (Fragment) OS=Homo sapiens OX=9606 GN=PEPD PE=1 SV=1	A0A494C165	PEPD	-0.00582284	-0.00126011	-0.00497888	0.00466254	-0.00602939
P33908	MAN1A1	Mannosyl-oligosaccharide 1,2-alpha-mannosidase IA OS=Homo sapiens OX=9606 GN=MAN1A1 PE=1 SV=3	P33908	MAN1A1	-0.00582525	-0.00288558	-0.0115008	-0.00544039	-0.00401866
P08779	KRT16	Keratin, type I cytoskeletal 16 OS=Homo sapiens OX=9606 GN=KRT16 PE=1 SV=4	P08779	KRT16	-0.00582589	-0.0246089	0.0079197	0.012738	0.000299847
B4DUV1		Fibulin-1 OS=Homo sapiens OX=9606 PE=2 SV=1	B4DUV1		-0.00586755	-2.51737e-06	-0.0083018	0.0032056	0.00490836
P02787	TF	Serotransferrin OS=Homo sapiens OX=9606 GN=TF PE=1 SV=3	P02787	TF	-0.00587476	-0.00983214	0.00851835	0.00453048	0.00901293
E9PGC8	MAP1A	Microtubule-associated protein 1A OS=Homo sapiens OX=9606 GN=MAP1A PE=1 SV=1	E9PGC8	MAP1A	-0.00593703	-0.000253125	-0.0117652	-0.00631423	-0.0149341
H0Y938,H0YAC7,P35606	COPB2	Coatomer subunit beta' OS=Homo sapiens OX=9606 GN=COPB2 PE=1 SV=2	H0Y938	COPB2	-0.00594895	0.000579142	-0.00600714	-0.00180134	-0.00999782
B3KQQ9,O95084	PRSS23	cDNA PSEC0048 fis, clone NT2RP2000028, highly similar to Serine protease 23 OS=Homo sapiens OX=9606 PE=2 SV=1	B3KQQ9	PRSS23	-0.00595745	0.00329317	-0.00644471	-0.00260217	0.0231835
Q86SZ7,Q9UL46	PSME2	Full-length cDNA clone CS0DJ015YJ12 of T cells (Jurkat cell line) of Homo sapiens (human) OS=Homo sapiens OX=9606 GN=PSME2 PE=2 SV=1	Q86SZ7	PSME2	-0.00596111	-0.00104874	-0.00731314	0.00341318	0.00761001
P23396	RPS3	40S ribosomal protein S3 OS=Homo sapiens OX=9606 GN=RPS3 PE=1 SV=2	P23396	RPS3	-0.00597126	0.000322264	-0.00683763	0.00137857	-0.00206267
O00462	MANBA	Beta-mannosidase OS=Homo sapiens OX=9606 GN=MANBA PE=1 SV=3	O00462	MANBA	-0.00600446	-0.000165767	-0.0053487	0.00235572	0.00141478
A0A024RA94,P55001,P55001-2,P55001-3	MFAP2	Microfibrillar-associated protein 2, isoform CRA_d OS=Homo sapiens OX=9606 GN=MFAP2 PE=3 SV=1	A0A024RA94	MFAP2	-0.00600896	-0.00103376	-0.00227484	-0.00525004	0.00868647
A0A7I2V599	HSPD1	60 kDa chaperonin OS=Homo sapiens OX=9606 GN=HSPD1 PE=1 SV=1	A0A7I2V599	HSPD1	-0.00602013	0.000985182	-0.00677708	0.00521407	0.00904787
O60888-3	CUTA	Isoform C of Protein CutA OS=Homo sapiens OX=9606 GN=CUTA	O60888	CUTA	-0.00603002	0.000568963	-0.00367158	0.00199591	0.00610859
A0A024QZX3,P35237	SERPINB6	Serpin peptidase inhibitor, clade B (Ovalbumin), member 6, isoform CRA_a OS=Homo sapiens OX=9606 GN=SERPINB6 PE=3 SV=1	A0A024QZX3	SERPINB6	-0.0060348	0.0026102	-0.00137356	0.00313226	-0.00724629
B2R5U1		Staphylococcal nuclease domain-containing protein OS=Homo sapiens OX=9606 PE=2 SV=1	B2R5U1		-0.00608218	0.00205648	-0.00254037	0.00050535	-0.0131519
A0A384NKM6,D9IWP9,P02749	APOH	Apolipoprotein H OS=Homo sapiens OX=9606 GN=APOH PE=2 SV=1	A0A384NKM6	APOH	-0.00612204	0.00176208	0.000791899	-0.0081898	-0.00346952
O43570,O43570-2	CA12	Carbonic anhydrase 12 OS=Homo sapiens OX=9606 GN=CA12 PE=1 SV=1	O43570	CA12	-0.00614096	0.000678092	-0.0034217	-0.000697803	-0.00388318
Q59H77		T-complex protein 1 subunit gamma (Fragment) OS=Homo sapiens OX=9606 PE=2 SV=1	Q59H77		-0.006154	0.00335083	0.000358082	0.00401564	-0.00488209
P30040,V9HW71	ERP29,HEL-S-107	Endoplasmic reticulum resident protein 29 OS=Homo sapiens OX=9606 GN=ERP29 PE=1 SV=4	P30040	ERP29	-0.0061693	0.00249156	0.000670318	-0.000395316	-0.00369247
A0A5F9ZHM4	LDHB	L-lactate dehydrogenase OS=Homo sapiens OX=9606 GN=LDHB PE=1 SV=1	A0A5F9ZHM4	LDHB	-0.00618232	0.00468166	-0.00141685	-0.0016405	-0.0258082
A0A140VK72,P48723,Q53FK2	HSPA13	Heat shock 70 kDa protein 13 OS=Homo sapiens OX=9606 PE=2 SV=1	A0A140VK72	HSPA13	-0.00619408	0.00111491	-0.00604927	-0.0136058	-0.000242847
P50990	CCT8	T-complex protein 1 subunit theta OS=Homo sapiens OX=9606 GN=CCT8 PE=1 SV=4	P50990	CCT8	-0.00621473	0.0014649	-0.00508723	0.00505971	-0.00167715
A0A0S2Z3Q4,L7RT18,P46108	CRK	V-crk sarcoma virus CT10 oncogene-like protein isoform 1 (Fragment) OS=Homo sapiens OX=9606 GN=CRK PE=2 SV=1	A0A0S2Z3Q4	CRK	-0.00626961	0.00265765	-0.00118716	-0.00318675	-0.0121821
A0A140VK27,P09960	LTA4H	Leukotriene A(4) hydrolase OS=Homo sapiens OX=9606 PE=2 SV=1	A0A140VK27	LTA4H	-0.00633449	0.00109147	-0.00394437	0.00427057	-0.00283388
O43854,O43854-2	EDIL3	EGF-like repeat and discoidin I-like domain-containing protein 3 OS=Homo sapiens OX=9606 GN=EDIL3 PE=1 SV=1	O43854	EDIL3	-0.00641243	0.00951736	0.00566047	0.00653881	0.017916
A0A024R104,Q12860,Q12860-2	CNTN1	Contactin 1, isoform CRA_a OS=Homo sapiens OX=9606 GN=CNTN1 PE=3 SV=1	A0A024R104	CNTN1	-0.00641839	0.000458826	-0.00395043	0.00126567	0.00166225
A2RTY6,D3DRR6,P19823,Q5T985	ITIH2	Inter-alpha (Globulin) inhibitor H2 OS=Homo sapiens OX=9606 GN=ITIH2 PE=2 SV=1	A2RTY6	ITIH2	-0.00655165	0.00220874	0.0230755	-0.0273506	0.0341158
B5MCZ3,H9C875,P05231,Q75MH2	IL6	Interleukin-6 OS=Homo sapiens OX=9606 GN=IL6 PE=1 SV=1	B5MCZ3	IL6	-0.00658638	0.00168569	0.00506814	0.00218928	-0.00731786
Q5VY30	RBP4	Retinol-binding protein OS=Homo sapiens OX=9606 GN=RBP4 PE=1 SV=2	Q5VY30	RBP4	-0.00661311	-0.00556637	-0.00246435	-0.0190301	-0.00622248
P0C0L4	C4A	Complement C4-A OS=Homo sapiens OX=9606 GN=C4A PE=1 SV=2	P0C0L4	C4A	-0.00668818	0.00766588	0.0122708	-0.012179	-0.00373384
A8K7B7,B4DDF7,P30153	PPP2R1A	Protein phosphatase 2 (Formerly 2A), regulatory subunit A (PR 65), alpha isoform OS=Homo sapiens OX=9606 GN=PPP2R1A PE=1 SV=1	A8K7B7	PPP2R1A	-0.00675658	0.0011359	-0.0106055	0.00528739	0.00304325
A0A384MDY8,Q14247	CTTN	Epididymis secretory sperm binding protein OS=Homo sapiens OX=9606 PE=2 SV=1	A0A384MDY8	CTTN	-0.00678223	0.00206099	-0.00387646	-0.000941003	-0.011394
Q13308-6	PTK7	Isoform 6 of Inactive tyrosine-protein kinase 7 OS=Homo sapiens OX=9606 GN=PTK7	Q13308	PTK7	-0.00689886	-0.000382802	-0.0117214	-0.00234362	0.00171655
P19021-6	PAM	Isoform 6 of Peptidyl-glycine alpha-amidating monooxygenase OS=Homo sapiens OX=9606 GN=PAM	P19021	PAM	-0.00692661	0.00212441	-0.00921939	-0.00258024	0.00188865
B2RDE8		cDNA, FLJ96580, highly similar to Homo sapiens hepatoma-derived growth factor (high-mobility group protein 1-like) (HDGF), mRNA OS=Homo sapiens OX=9606 PE=2 SV=1	B2RDE8		-0.00696409	0.00304167	-0.00238158	0.00334833	-0.00574858
Q16394	EXT1	Exostosin-1 OS=Homo sapiens OX=9606 GN=EXT1 PE=1 SV=2	Q16394	EXT1	-0.0069741	-0.00369698	-0.018464	-0.00978774	-0.00391647
P48668	KRT6C	Keratin, type II cytoskeletal 6C OS=Homo sapiens OX=9606 GN=KRT6C PE=1 SV=3	P48668	KRT6C	-0.00697694	-0.0328459	0.00166052	-0.0021179	-0.0139609
P55735	SEC13	Protein SEC13 homolog OS=Homo sapiens OX=9606 GN=SEC13 PE=1 SV=3	P55735	SEC13	-0.00698221	0.00150873	-0.00265477	0.00550385	7.54708e-05
A0A384NPU2,P49773	HINT1	Epididymis secretory sperm binding protein OS=Homo sapiens OX=9606 GN=HINT1 PE=2 SV=1	A0A384NPU2	HINT1	-0.00700327	-0.00197117	-0.0144841	-0.00998816	-0.0125827
O00622,Q6FI18	CCN1,CYR61	CCN family member 1 OS=Homo sapiens OX=9606 GN=CCN1 PE=1 SV=1	O00622	CCN1	-0.00710647	-0.00385814	0.0100565	0.00903243	0.0121335
A0A024QZU6,P19883,P19883-2	FST	Follistatin, isoform CRA_c OS=Homo sapiens OX=9606 GN=FST PE=4 SV=1	A0A024QZU6	FST	-0.00717979	3.79493e-05	1.27103e-05	-0.00511933	-0.0040872
A0A024R3E3,P02647	APOA1	Apolipoprotein A-I, isoform CRA_a OS=Homo sapiens OX=9606 GN=APOA1 PE=2 SV=1	A0A024R3E3	APOA1	-0.00724919	-0.00100463	0.00697111	-0.017264	-0.00118857
Q9Y678	COPG1	Coatomer subunit gamma-1 OS=Homo sapiens OX=9606 GN=COPG1 PE=1 SV=1	Q9Y678	COPG1	-0.00726289	-0.00199052	-0.0120842	-0.00239687	-0.00176599
B4DVA7		Beta-hexosaminidase OS=Homo sapiens OX=9606 PE=2 SV=1	B4DVA7		-0.00737559	0.00212075	-0.00997635	0.00333955	0.00176713
A0A384MEG1,Q16658	FSCN1	Fascin OS=Homo sapiens OX=9606 PE=2 SV=1	A0A384MEG1	FSCN1	-0.00740687	0.00644469	0.0029609	0.00239224	-0.00110393
Q5TG12	PTPRK	Protein-tyrosine-phosphatase OS=Homo sapiens OX=9606 GN=PTPRK PE=1 SV=1	Q5TG12	PTPRK	-0.00741773	0.0012791	-0.00374755	-0.0130142	-0.0110558
P14543	NID1	Nidogen-1 OS=Homo sapiens OX=9606 GN=NID1 PE=1 SV=3	P14543	NID1	-0.00743824	0.00499381	-0.0167343	0.004773	0.00565474
Q92520	FAM3C	Protein FAM3C OS=Homo sapiens OX=9606 GN=FAM3C PE=1 SV=1	Q92520	FAM3C	-0.00745116	-0.00187943	-0.00647997	-0.0159344	-0.0126659
D3DQU2	TPP1	Tripeptidyl aminopeptidase OS=Homo sapiens OX=9606 GN=TPP1 PE=4 SV=1	D3DQU2	TPP1	-0.00745782	0.000821543	-0.0107467	0.00379758	0.0089817
Q969H8	MYDGF	Myeloid-derived growth factor OS=Homo sapiens OX=9606 GN=MYDGF PE=1 SV=1	Q969H8	MYDGF	-0.00750788	-0.00187321	-0.00657916	-0.00395955	-0.00191897
A0A024RDF4,Q14103-3	HNRNPD,HNRPD	Heterogeneous nuclear ribonucleoprotein D (AU-rich element RNA binding protein 1, 37kDa), isoform CRA_e OS=Homo sapiens OX=9606 GN=HNRPD PE=4 SV=1	A0A024RDF4	HNRNPD	-0.00756258	-0.0035595	-0.00506984	-0.0051236	-0.00540864
M1LAK4,Q9NRN5	OLFML3	Olfactomedin-like 3, isoform CRA_b OS=Homo sapiens OX=9606 GN=OLFML3 PE=3 SV=1	M1LAK4	OLFML3	-0.00765656	0.0131968	0.0100638	-0.00411575	0.0401471
E7DVW5,Q01469	FABP5	Fatty acid binding protein 5 (Psoriasis-associated) OS=Homo sapiens OX=9606 GN=FABP5 PE=3 SV=1	E7DVW5	FABP5	-0.00774202	-0.00213738	-0.00825832	-0.0054456	-0.0103964
P09211,V9HWE9	GSTP1,HEL-S-22	Glutathione S-transferase P OS=Homo sapiens OX=9606 GN=GSTP1 PE=1 SV=2	P09211	GSTP1	-0.00778862	0.00398868	-0.00146774	-0.00207776	-0.00942434
D3YTG3	ABI3BP	Target of Nesh-SH3 OS=Homo sapiens OX=9606 GN=ABI3BP PE=1 SV=2	D3YTG3	ABI3BP	-0.0078783	0.00421372	0.00246982	-0.0172509	-0.0206447
B2R4R0,P62805	H4C1,HIST1H4J	Histone H4 OS=Homo sapiens OX=9606 GN=HIST1H4J PE=2 SV=1	B2R4R0	H4C1	-0.00788726	0.00279147	0.0057375	-0.00743899	0.0314846
Q9UKP4	ADAMTS7	A disintegrin and metalloproteinase with thrombospondin motifs 7 OS=Homo sapiens OX=9606 GN=ADAMTS7 PE=1 SV=2	Q9UKP4	ADAMTS7	-0.00790641	-0.000413004	-0.0149891	0.00668446	-0.00392124
F6KPG5		Albumin (Fragment) OS=Homo sapiens OX=9606 PE=2 SV=1	F6KPG5		-0.0079215	0.00292768	0.00799214	-0.00202615	0.0206883
B7Z2N4		cDNA FLJ56074, highly similar to 150 kDa oxygen-regulated protein (Orp150) OS=Homo sapiens OX=9606 PE=2 SV=1	B7Z2N4		-0.00793096	-0.00411765	-0.0179964	-0.00803798	-0.00565087
Q14697,V9HWJ0	GANAB,HEL-S-164nA	Neutral alpha-glucosidase AB OS=Homo sapiens OX=9606 GN=GANAB PE=1 SV=3	Q14697	GANAB	-0.00799241	0.00408834	-0.00687146	-0.00188142	-0.010905
A7BI36	RRBP1	p180/ribosome receptor OS=Homo sapiens OX=9606 GN=RRBP1 PE=2 SV=2	A7BI36	RRBP1	-0.0080073	0.00939476	0.00204775	0.0105092	-0.000468286
E7EUI6	ITGB1	Integrin beta OS=Homo sapiens OX=9606 GN=ITGB1 PE=1 SV=2	E7EUI6	ITGB1	-0.00808083	-0.00419953	-0.0207283	-0.0074635	-0.0108171
A0A024R687,Q96AC1,Q96AC1-3	FERMT2,PLEKHC1	Pleckstrin homology domain containing, family C (With FERM domain) member 1, isoform CRA_b OS=Homo sapiens OX=9606 GN=PLEKHC1 PE=3 SV=1	A0A024R687	FERMT2	-0.0082441	-0.00198142	-0.0154128	-0.00780208	-0.00824856
D6RBV2	LMAN2	Vesicular integral-membrane protein VIP36 OS=Homo sapiens OX=9606 GN=LMAN2 PE=1 SV=1	D6RBV2	LMAN2	-0.00828283	-0.000445869	-0.00687324	0.00220933	-0.00242129
Q549N0,Q9Y281	CFL2	Cofilin 2 (Muscle), isoform CRA_a OS=Homo sapiens OX=9606 GN=CFL2 PE=1 SV=1	Q549N0	CFL2	-0.00832178	0.00149336	-0.001594	-0.00637288	-0.00402635
A0AVL1	ADAM9	ADAM9 protein OS=Homo sapiens OX=9606 GN=ADAM9 PE=1 SV=1	A0AVL1	ADAM9	-0.00834445	0.000285647	-0.0094719	-0.00767795	0.000214374
A0A024R663,Q86UP2,Q86UP2-4	KTN1	Kinectin 1 (Kinesin receptor), isoform CRA_a OS=Homo sapiens OX=9606 GN=KTN1 PE=4 SV=1	A0A024R663	KTN1	-0.00834969	0.00346556	-0.000176393	0.00642413	-0.0040933
Q9UHB6-4	LIMA1	Isoform 4 of LIM domain and actin-binding protein 1 OS=Homo sapiens OX=9606 GN=LIMA1	Q9UHB6	LIMA1	-0.00849264	0.00277299	-0.000538688	0.0107514	0.00278926
Q9UHD8-5	SEPTIN9	Isoform 5 of Septin-9 OS=Homo sapiens OX=9606 GN=SEPTIN9	Q9UHD8	SEPTIN9	-0.0084952	-0.000137933	-0.0092542	0.00280333	-0.0008984
A0A024R5U5,O14672	ADAM10	Disintegrin and metalloproteinase domain-containing protein 10 OS=Homo sapiens OX=9606 GN=ADAM10 PE=4 SV=1	A0A024R5U5	ADAM10	-0.00855332	-0.000864449	-0.0128318	-0.000399195	0.00809464
A0A384NPH9,P35052	GPC1	Glypican-1 OS=Homo sapiens OX=9606 PE=2 SV=1	A0A384NPH9	GPC1	-0.00860473	0.00105279	-0.012639	-0.00364884	-0.0162391
A0A024R971,A0A3B3IRN5,Q06828	FMOD	Fibromodulin OS=Homo sapiens OX=9606 GN=FMOD PE=2 SV=1	A0A024R971	FMOD	-0.00861938	0.000669344	-0.00571445	-0.0058115	0.000286212
A0A024R0P8,A0A499FJK2,P01137	TGFB1	Transforming growth factor beta OS=Homo sapiens OX=9606 GN=TGFB1 PE=3 SV=1	A0A024R0P8	TGFB1	-0.0086545	-0.0024142	-0.0112525	-0.000804098	0.00821707
Q15019-2	SEPTIN2	Isoform 2 of Septin-2 OS=Homo sapiens OX=9606 GN=SEPTIN2	Q15019	SEPTIN2	-0.00883986	-0.000229008	-0.0144282	-0.00449387	-0.00530363
P25398	RPS12	40S ribosomal protein S12 OS=Homo sapiens OX=9606 GN=RPS12 PE=1 SV=3	P25398	RPS12	-0.00887171	0.00297523	-0.000211619	-0.00305415	-0.00545092
P58546,Q69YG1	MTPN,DKFZp761E1322	Myotrophin OS=Homo sapiens OX=9606 GN=MTPN PE=1 SV=2	P58546	MTPN	-0.00887764	0.00303174	-0.000834996	0.00169752	-0.00929847
A8K690,P31948,V9HW72	STIP1,HEL-S-94n	cDNA FLJ76863, highly similar to Homo sapiens stress-induced-phosphoprotein 1 (Hsp70/Hsp90-organizing protein) (STIP1), mRNA OS=Homo sapiens OX=9606 PE=2 SV=1	A8K690	STIP1	-0.00890247	0.00328667	0.000121694	0.00658068	-0.00192417
P48643,V9HW37	CCT5,HEL-S-69	T-complex protein 1 subunit epsilon OS=Homo sapiens OX=9606 GN=CCT5 PE=1 SV=1	P48643	CCT5	-0.00896277	0.000688488	-0.00555827	0.00686338	0.0035199
A5YM53	ITGAV	ITGAV protein OS=Homo sapiens OX=9606 GN=ITGAV PE=2 SV=1	A5YM53	ITGAV	-0.00897097	-0.0017154	-0.0137656	0.00108199	-0.00498166
P12107-2	COL11A1	Isoform B of Collagen alpha-1(XI) chain OS=Homo sapiens OX=9606 GN=COL11A1	P12107	COL11A1	-0.00902196	-0.0026552	-0.0154615	-0.0105595	0.0213057
P13497	BMP1	Bone morphogenetic protein 1 OS=Homo sapiens OX=9606 GN=BMP1 PE=1 SV=2	P13497	BMP1	-0.00912956	0.00260762	-0.0121421	-0.00608676	0.00724647
D3DPU2	CAP1	Adenylyl cyclase-associated protein OS=Homo sapiens OX=9606 GN=CAP1 PE=2 SV=1	D3DPU2	CAP1	-0.00914335	0.0061262	-0.00689213	-0.00815425	-0.0143363
A0A024RAK9,P10915	HAPLN1	Hyaluronan and proteoglycan link protein 1, isoform CRA_a OS=Homo sapiens OX=9606 GN=HAPLN1 PE=4 SV=1	A0A024RAK9	HAPLN1	-0.0091577	0.000550408	0.0197801	0.0568799	0.0864202
Q8TB73	NDNF	Protein NDNF OS=Homo sapiens OX=9606 GN=NDNF PE=1 SV=2	Q8TB73	NDNF	-0.00917575	-0.000741347	-0.00606402	-0.0052628	0.00730623
B4E3Q1,O94985	CLSTN1	cDNA FLJ61580, highly similar to Calsyntenin-1 OS=Homo sapiens OX=9606 PE=2 SV=1	B4E3Q1	CLSTN1	-0.00930933	0.012224	-0.00832591	0.0125333	0.0364625
A1L4H1	SSC5D	Soluble scavenger receptor cysteine-rich domain-containing protein SSC5D OS=Homo sapiens OX=9606 GN=SSC5D PE=1 SV=3	A1L4H1	SSC5D	-0.00937605	0.00518924	-0.00756157	0.00166274	0.0403627
A0A2S0BDD1	ATIII-R2	Antithrombin-III OS=Homo sapiens OX=9606 GN=ATIII-R2 PE=2 SV=1	A0A2S0BDD1	ATIII-R2	-0.00950701	-0.00368412	-0.00440146	-0.0158023	0.0108904
O60506	SYNCRIP	Heterogeneous nuclear ribonucleoprotein Q OS=Homo sapiens OX=9606 GN=SYNCRIP PE=1 SV=2	O60506	SYNCRIP	-0.00955326	-0.00193846	-0.0165379	-0.00655528	-0.00842986
P63220,Q6FGH5,Q8WVC2	RPS21	40S ribosomal protein S21 OS=Homo sapiens OX=9606 GN=RPS21 PE=1 SV=1	P63220	RPS21	-0.00956038	-0.000708789	-0.0168981	-0.00695501	0.00141385
A0A0S2Z4F1,Q12805,Q12805-4	EFEMP1	EGF containing fibulin-like extracellular matrix protein 1 isoform 1 (Fragment) OS=Homo sapiens OX=9606 GN=EFEMP1 PE=2 SV=1	A0A0S2Z4F1	EFEMP1	-0.00958141	0.00059623	0.0395908	0.0741454	0.0323604
P07437,Q5SU16	TUBB	Tubulin beta chain OS=Homo sapiens OX=9606 GN=TUBB PE=1 SV=2	P07437	TUBB	-0.00959659	0.00930976	-0.00139484	0.0063753	0.00716679
Q07954	LRP1	Prolow-density lipoprotein receptor-related protein 1 OS=Homo sapiens OX=9606 GN=LRP1 PE=1 SV=2	Q07954	LRP1	-0.00961026	0.0216211	0.00797183	0.0175974	0.00174728
P14618,V9HWB8	PKM,HEL-S-30	Pyruvate kinase PKM OS=Homo sapiens OX=9606 GN=PKM PE=1 SV=4	P14618	PKM	-0.00985678	0.00115037	-0.00378892	-0.000582781	-0.000541914
C9JV77	AHSG	Alpha-2-HS-glycoprotein OS=Homo sapiens OX=9606 GN=AHSG PE=1 SV=1	C9JV77	AHSG	-0.0102126	-0.00316757	-0.00167234	-0.0169149	0.00250711
P06576,V9HW31	ATP5F1B,HEL-S-271	ATP synthase subunit beta, mitochondrial OS=Homo sapiens OX=9606 GN=ATP5F1B PE=1 SV=3	P06576	ATP5F1B	-0.0102528	0.00282248	-0.00259163	0.00747728	0.0011958
P58215	LOXL3	Lysyl oxidase homolog 3 OS=Homo sapiens OX=9606 GN=LOXL3 PE=1 SV=1	P58215	LOXL3	-0.0102968	-0.000679453	-0.0101223	-0.00294859	-0.00461047
Q96D15	RCN3	Reticulocalbin-3 OS=Homo sapiens OX=9606 GN=RCN3 PE=1 SV=1	Q96D15	RCN3	-0.0103007	-0.00999599	-0.00762742	-0.00956975	-0.0249102
Q02809	PLOD1	Procollagen-lysine,2-oxoglutarate 5-dioxygenase 1 OS=Homo sapiens OX=9606 GN=PLOD1 PE=1 SV=2	Q02809	PLOD1	-0.0104153	0.009279	-0.00968983	-0.00685864	-0.0157699
P18669,Q6FHU2	PGAM1	Phosphoglycerate mutase 1 OS=Homo sapiens OX=9606 GN=PGAM1 PE=1 SV=2	P18669	PGAM1	-0.0105503	-0.00601056	-0.00125313	-0.031231	-0.0441265
Q5U0B9,Q9Y240	CLEC11A	Stem cell growth factor; lymphocyte secreted C-type lectin OS=Homo sapiens OX=9606 PE=2 SV=1	Q5U0B9	CLEC11A	-0.0106062	-0.0027212	-0.00863083	-0.0126296	0.00532178
Q07960	ARHGAP1	Rho GTPase-activating protein 1 OS=Homo sapiens OX=9606 GN=ARHGAP1 PE=1 SV=1	Q07960	ARHGAP1	-0.010709	7.49779e-05	-0.01189	0.00668631	-0.000663164
A0A024RDE8	PDLIM5	PDZ and LIM domain 5, isoform CRA_c OS=Homo sapiens OX=9606 GN=PDLIM5 PE=4 SV=1	A0A024RDE8	PDLIM5	-0.0107782	0.00329631	-0.0165579	-0.0212694	-0.0337683
Q4LDE5	SVEP1	Sushi, von Willebrand factor type A, EGF and pentraxin domain-containing protein 1 OS=Homo sapiens OX=9606 GN=SVEP1 PE=1 SV=3	Q4LDE5	SVEP1	-0.0108366	0.000596137	-0.00846494	0.00509896	-0.00306352
P60981,V9HWA6	DSTN,HEL32	Destrin OS=Homo sapiens OX=9606 GN=DSTN PE=1 SV=3	P60981	DSTN	-0.0109171	0.00162187	-0.00387646	0.00189958	0.012657
P52907	CAPZA1	F-actin-capping protein subunit alpha-1 OS=Homo sapiens OX=9606 GN=CAPZA1 PE=1 SV=3	P52907	CAPZA1	-0.0109571	0.000965643	-0.0143814	0.00933455	0.00496983
A0A024R0A1,P09603	CSF1	Macrophage colony-stimulating factor 1 OS=Homo sapiens OX=9606 GN=CSF1 PE=4 SV=1	A0A024R0A1	CSF1	-0.0109598	0.00244279	-0.00109789	0.00180168	0.00304618
P53618	COPB1	Coatomer subunit beta OS=Homo sapiens OX=9606 GN=COPB1 PE=1 SV=3	P53618	COPB1	-0.0111069	-0.000607348	-0.0119276	0.0082282	-0.00180662
B4DDF4,B4DUT8,Q99439	CNN2	Calponin OS=Homo sapiens OX=9606 GN=CNN2 PE=1 SV=1	B4DDF4	CNN2	-0.0111685	-0.000542214	-0.0112645	-0.00646251	-0.00300368
A0A7P0T8I6	CTSZ	Cathepsin X OS=Homo sapiens OX=9606 GN=CTSZ PE=1 SV=1	A0A7P0T8I6	CTSZ	-0.0113023	-0.00228296	-0.000942243	-0.00271874	0.00381976
P02679	FGG	Fibrinogen gamma chain OS=Homo sapiens OX=9606 GN=FGG PE=1 SV=3	P02679	FGG	-0.0113631	0.00110901	-0.00671689	-0.00724743	-0.00267873
A0A1U9X8Y4		Chloride intracellular channel protein OS=Homo sapiens OX=9606 PE=3 SV=1	A0A1U9X8Y4		-0.0114017	0.00640789	-0.00280509	0.0121617	0.00713186
P67936,V9HW56	TPM4,HEL-S-108	Tropomyosin alpha-4 chain OS=Homo sapiens OX=9606 GN=TPM4 PE=1 SV=3	P67936	TPM4	-0.0114259	-0.00971618	0.0265501	-0.00656028	-0.010259
P78371,V9HW96	CCT2,HEL-S-100n	T-complex protein 1 subunit beta OS=Homo sapiens OX=9606 GN=CCT2 PE=1 SV=4	P78371	CCT2	-0.0114261	-0.00427348	-0.0246948	-0.00681055	-0.00586056
Q93063-2	EXT2	Isoform 2 of Exostosin-2 OS=Homo sapiens OX=9606 GN=EXT2	Q93063	EXT2	-0.0115259	-0.00267798	-0.0207567	0.00108108	-0.0032759
P02533	KRT14	Keratin, type I cytoskeletal 14 OS=Homo sapiens OX=9606 GN=KRT14 PE=1 SV=4	P02533	KRT14	-0.0117886	-0.0553261	0.0249574	0.0277754	0.0085075
P04075,V9HWN7	ALDOA,HEL-S-87p	Fructose-bisphosphate aldolase A OS=Homo sapiens OX=9606 GN=ALDOA PE=1 SV=2	P04075	ALDOA	-0.0118102	-0.0137461	-0.0123765	-0.0595835	-0.0274926
A0A024RAZ7,A0A024RB53,P09651,P09651-2	HNRNPA1,HNRPA1	Helix-destabilizing protein OS=Homo sapiens OX=9606 GN=HNRPA1 PE=4 SV=1	A0A024RAZ7	HNRNPA1	-0.0118136	-0.00111408	-0.0351627	-0.0169726	-0.0179156
A0A024R5K8,P50454	SERPINH1	Collagen-binding protein OS=Homo sapiens OX=9606 GN=SERPINH1 PE=3 SV=1	A0A024R5K8	SERPINH1	-0.0118549	0.00675215	-0.0140075	-0.044588	-0.025726
P00338,V9HWB9	LDHA,HEL-S-133P	L-lactate dehydrogenase A chain OS=Homo sapiens OX=9606 GN=LDHA PE=1 SV=2	P00338	LDHA	-0.0119037	0.00118107	0.00526727	-0.0192566	-0.0916991
Q59EQ1		Cadherin 11, type 2 isoform 1 preproprotein variant (Fragment) OS=Homo sapiens OX=9606 PE=2 SV=1	Q59EQ1		-0.0119352	-0.00070795	-0.00930239	-0.0132153	0.00171286
Q5EFE6		Anti-RhD monoclonal T125 kappa light chain OS=Homo sapiens OX=9606 PE=2 SV=1	Q5EFE6		-0.0119524	-0.000210795	-0.00831294	-0.00305654	-0.00538497
Q6IBS0	TWF2	Twinfilin-2 OS=Homo sapiens OX=9606 GN=TWF2 PE=1 SV=2	Q6IBS0	TWF2	-0.0120668	-0.00469932	-0.0232766	-0.00284931	-0.000423147
Q9P2F6-3	ARHGAP20	Isoform 3 of Rho GTPase-activating protein 20 OS=Homo sapiens OX=9606 GN=ARHGAP20	Q9P2F6	ARHGAP20	-0.0123361	-0.00958526	-0.0054832	0.023776	0.02981
Q06481-6	APLP2	Isoform 6 of Amyloid beta precursor like protein 2 OS=Homo sapiens OX=9606 GN=APLP2	Q06481	APLP2	-0.0123674	0.0016692	-0.0047407	0.00424902	-0.00402901
P15291-2	B4GALT1	Isoform Short of Beta-1,4-galactosyltransferase 1 OS=Homo sapiens OX=9606 GN=B4GALT1	P15291	B4GALT1	-0.0124814	0.0054587	-0.00756475	0.00628695	0.0301177
A0A024RAI1,P61158	ACTR3	Actin-like protein 3 OS=Homo sapiens OX=9606 GN=ACTR3 PE=3 SV=1	A0A024RAI1	ACTR3	-0.0125387	0.00387696	-0.00593662	0.0056641	-0.00225177
Q92859-4	NEO1	Isoform 4 of Neogenin OS=Homo sapiens OX=9606 GN=NEO1	Q92859	NEO1	-0.0125608	-0.00113477	-0.0169847	0.00939476	0.00836173
H0Y8C6	IPO5	Importin-5 (Fragment) OS=Homo sapiens OX=9606 GN=IPO5 PE=1 SV=1	H0Y8C6	IPO5	-0.0125868	-0.000789983	-0.0169493	0.00908947	-1.35956e-06
Q6YHK3	CD109	CD109 antigen OS=Homo sapiens OX=9606 GN=CD109 PE=1 SV=2	Q6YHK3	CD109	-0.012658	0.00597342	-0.00607013	0.0108892	0.00601908
P68032	ACTC1	Actin, alpha cardiac muscle 1 OS=Homo sapiens OX=9606 GN=ACTC1 PE=1 SV=1	P68032	ACTC1	-0.0127458	0.00744839	-0.0196395	-0.0216155	-0.0410087
Q7Z7M9	GALNT5	Polypeptide N-acetylgalactosaminyltransferase 5 OS=Homo sapiens OX=9606 GN=GALNT5 PE=1 SV=1	Q7Z7M9	GALNT5	-0.0127822	0.00432981	-0.00618595	0.00536562	-0.00514377
P55268	LAMB2	Laminin subunit beta-2 OS=Homo sapiens OX=9606 GN=LAMB2 PE=1 SV=2	P55268	LAMB2	-0.0129996	0.00239591	-0.00614829	-0.000994829	-0.00801271
A0A024R2W4,Q14118	DAG1	Alpha-dystroglycan OS=Homo sapiens OX=9606 GN=DAG1 PE=4 SV=1	A0A024R2W4	DAG1	-0.0132056	-0.00230793	-0.025121	-0.0180673	-0.0181391
P02675,V9HVY1	FGB,HEL-S-78p	Fibrinogen beta chain OS=Homo sapiens OX=9606 GN=FGB PE=1 SV=2	P02675	FGB	-0.0132571	-0.00117509	-0.0151276	-0.00789535	-0.00101022
P17936,P17936-2	IGFBP3	Insulin-like growth factor-binding protein 3 OS=Homo sapiens OX=9606 GN=IGFBP3 PE=1 SV=2	P17936	IGFBP3	-0.0133887	-0.00151727	0.00894334	-0.0086472	-0.00526345
A0A024R5G1,O95967,Q96TF5	EFEMP2	EGF-containing fibulin-like extracellular matrix protein 2, isoform CRA_a OS=Homo sapiens OX=9606 GN=EFEMP2 PE=4 SV=1	A0A024R5G1	EFEMP2	-0.013447	-0.000341654	-0.0218778	0.00366845	0.0240464
P09936,V9HW74	UCHL1,HEL-117	Ubiquitin carboxyl-terminal hydrolase isozyme L1 OS=Homo sapiens OX=9606 GN=UCHL1 PE=1 SV=2	P09936	UCHL1	-0.0135483	0.00988928	0.0110529	-0.00587003	-0.0265283
A0A024R498,P07093-2,P07093-3	SERPINE2	Serpin peptidase inhibitor, clade E (Nexin, plasminogen activator inhibitor type 1), member 2, isoform CRA_b OS=Homo sapiens OX=9606 GN=SERPINE2 PE=3 SV=1	A0A024R498	SERPINE2	-0.0136206	-0.00506111	-0.0217121	-0.000562444	0.00243046
P41250-2	GARS1	Isoform 2 of Glycine--tRNA ligase OS=Homo sapiens OX=9606 GN=GARS1	P41250	GARS1	-0.0136832	0.000155355	-0.0157287	-0.00454595	-0.0114041
A8K669		Asparaginyl endopeptidase OS=Homo sapiens OX=9606 PE=2 SV=1	A8K669		-0.0137278	0.00603225	-0.00290504	-0.000926131	0.00736695
A0A140VK07,Q14195-2	DPYSL3	Testicular secretory protein Li 7 OS=Homo sapiens OX=9606 PE=2 SV=1	A0A140VK07	DPYSL3	-0.0139032	0.00307519	-0.00910104	-0.0017301	-0.00967106
A0A024R5Z9,P14618-2	PKM,PKM2	Pyruvate kinase OS=Homo sapiens OX=9606 GN=PKM2 PE=3 SV=1	A0A024R5Z9	PKM	-0.0140292	0.0174478	-0.0406954	-0.00623284	-0.0220549
A0A024R7B7,Q16543	CDC37	Hsp90 chaperone protein kinase-targeting subunit OS=Homo sapiens OX=9606 GN=CDC37 PE=3 SV=1	A0A024R7B7	CDC37	-0.0140801	-0.00155479	-0.0150316	0.00633966	0.00611981
Q15417	CNN3	Calponin-3 OS=Homo sapiens OX=9606 GN=CNN3 PE=1 SV=1	Q15417	CNN3	-0.0142345	-0.000652576	-0.021529	-0.0122673	-0.0123778
P61769	B2M	Beta-2-microglobulin OS=Homo sapiens OX=9606 GN=B2M PE=1 SV=1	P61769	B2M	-0.0147334	-0.0072353	-0.00170587	0.0184055	0.0588356
P68363	TUBA1B	Tubulin alpha-1B chain OS=Homo sapiens OX=9606 GN=TUBA1B PE=1 SV=1	P68363	TUBA1B	-0.0149397	-0.000255423	-0.0154986	0.00336884	-0.00498617
A0A024RC65,P46940	IQGAP1,hCG_1991735	HCG1991735, isoform CRA_a OS=Homo sapiens OX=9606 GN=hCG_1991735 PE=4 SV=1	A0A024RC65	IQGAP1	-0.0149447	0.00386168	-0.0106765	0.00155997	-0.0198769
J3KMX3,P02771	AFP	Alpha-fetoprotein OS=Homo sapiens OX=9606 GN=AFP PE=1 SV=1	J3KMX3	AFP	-0.0150941	-0.0123968	0.0166168	-0.0180403	0.0504901
P00441,V9HWC9	SOD1,HEL-S-44	Superoxide dismutase [Cu-Zn] OS=Homo sapiens OX=9606 GN=SOD1 PE=1 SV=2	P00441	SOD1	-0.0151071	-0.0142808	-0.0180195	-0.00695321	-0.0146086
P21980,V9HWG3	TGM2,HEL-S-45	Protein-glutamine gamma-glutamyltransferase 2 OS=Homo sapiens OX=9606 GN=TGM2 PE=1 SV=2	P21980	TGM2	-0.0151376	0.00384706	-0.000710576	0.00527864	0.00196304
Q59E93		Aminopeptidase (Fragment) OS=Homo sapiens OX=9606 PE=2 SV=1	Q59E93		-0.0151632	0.00806688	0.00526017	0.0115975	-0.0218623
P13647	KRT5	Keratin, type II cytoskeletal 5 OS=Homo sapiens OX=9606 GN=KRT5 PE=1 SV=3	P13647	KRT5	-0.0154997	-0.104472	0.0308712	0.0341347	-0.0074077
Q05707	COL14A1	Collagen alpha-1(XIV) chain OS=Homo sapiens OX=9606 GN=COL14A1 PE=1 SV=3	Q05707	COL14A1	-0.0155059	0.00659844	-0.0106833	0.00318223	-0.0160298
P10909-6	CLU	Isoform 6 of Clusterin OS=Homo sapiens OX=9606 GN=CLU	P10909	CLU	-0.0155723	0.00255685	-0.0064943	0.000711515	0.0330014
O75369,O75369-2,O75369-9	FLNB	Filamin-B OS=Homo sapiens OX=9606 GN=FLNB PE=1 SV=2	O75369	FLNB	-0.01575	0.0446003	0.0124351	0.0331352	-0.0550203
A0A024R084,A0A5F9UP49,Q9BRK5	SDF4	45 kDa calcium-binding protein OS=Homo sapiens OX=9606 GN=SDF4 PE=3 SV=1	A0A024R084	SDF4	-0.0157665	0.00302519	-0.00593631	0.00177949	0.0257321
Q96RW7,Q96RW7-2	HMCN1	Hemicentin-1 OS=Homo sapiens OX=9606 GN=HMCN1 PE=1 SV=2	Q96RW7	HMCN1	-0.0161938	-0.00373362	-0.020262	-0.00599163	0.00455292
O00244	ATOX1	Copper transport protein ATOX1 OS=Homo sapiens OX=9606 GN=ATOX1 PE=1 SV=1	O00244	ATOX1	-0.016482	-0.0130719	-0.0569716	-0.0376844	-0.0208797
O00469-2	PLOD2	Isoform 2 of Procollagen-lysine,2-oxoglutarate 5-dioxygenase 2 OS=Homo sapiens OX=9606 GN=PLOD2	O00469	PLOD2	-0.0165189	-0.00764093	-0.0182996	-0.0386057	-0.0610141
Q06033,Q06033-2	ITIH3	Isoform 2 of Inter-alpha-trypsin inhibitor heavy chain H3 OS=Homo sapiens OX=9606 GN=ITIH3	Q06033	ITIH3	-0.0167116	0.00123193	-0.0117118	-0.0131382	-0.00546819
A0A2U3TZU2	GPI	Glucose-6-phosphate isomerase OS=Homo sapiens OX=9606 GN=GPI PE=1 SV=1	A0A2U3TZU2	GPI	-0.01776	0.00202768	-0.00216507	0.009669	-0.0188266
Q6NZI2	CAVIN1	Caveolae-associated protein 1 OS=Homo sapiens OX=9606 GN=CAVIN1 PE=1 SV=1	Q6NZI2	CAVIN1	-0.0180335	0.00139165	-0.0122839	0.0135205	0.00359188
B7Z8Q2,P02765	AHSG	Alpha-2-HS-glycoprotein OS=Homo sapiens OX=9606 PE=2 SV=1	B7Z8Q2	AHSG	-0.0181316	-0.054983	0.00738202	-0.0649717	0.0518521
A0A024QZL1,P10124	SRGN,PRG1	Proteoglycan 1, secretory granule, isoform CRA_a OS=Homo sapiens OX=9606 GN=PRG1 PE=4 SV=1	A0A024QZL1	SRGN	-0.0181707	-0.0186456	-0.00917668	-0.00203074	-0.0301827
P23528,V9HWI5	CFL1,HEL-S-15	Cofilin-1 OS=Homo sapiens OX=9606 GN=CFL1 PE=1 SV=3	P23528	CFL1	-0.0182761	0.00158342	-0.0219745	-0.00352516	0.00263411
Q02952-2	AKAP12	Isoform 2 of A-kinase anchor protein 12 OS=Homo sapiens OX=9606 GN=AKAP12	Q02952	AKAP12	-0.018421	-0.00574539	-0.0353359	-0.0181053	-0.0256768
P00558,V9HWF4	PGK1,HEL-S-68p	Phosphoglycerate kinase 1 OS=Homo sapiens OX=9606 GN=PGK1 PE=1 SV=3	P00558	PGK1	-0.0185526	0.00303081	-0.0272667	-0.0332974	-0.0398464
B2ZZ89,Q01082	SPTBN1	Spectrin beta chain OS=Homo sapiens OX=9606 GN=SPTBN1 PE=2 SV=1	B2ZZ89	SPTBN1	-0.0186297	0.0108741	-0.0215409	0.0109017	-0.0365956
Q14764,X5D2M8	MVP	Major vault protein (Fragment) OS=Homo sapiens OX=9606 GN=MVP PE=2 SV=1	Q14764	MVP	-0.0186553	0.00197105	-0.0159088	0.00295594	-0.0190371
A0A158RFU3,P20962	PTMS	Parathymosin OS=Homo sapiens OX=9606 GN=PTMS PE=2 SV=1	A0A158RFU3	PTMS	-0.0186998	-0.00905963	-0.0375213	0.00441389	0.00274612
A0A218KGR2	APP	Amyloid-beta A4 protein OS=Homo sapiens OX=9606 GN=APP PE=3 SV=1	A0A218KGR2	APP	-0.0187948	0.000705245	-0.0197454	-0.0131503	-0.017667
A0A1C7CYX9	DPYSL2	Dihydropyrimidinase-related protein 2 OS=Homo sapiens OX=9606 GN=DPYSL2 PE=1 SV=1	A0A1C7CYX9	DPYSL2	-0.0188018	0.00684796	-0.00481387	0.0142908	0.000619197
Q00610,Q00610-2	CLTC	Clathrin heavy chain 1 OS=Homo sapiens OX=9606 GN=CLTC PE=1 SV=5	Q00610	CLTC	-0.0192184	0.00707676	-0.0128584	-0.00864258	-0.0284919
D0PNI2,P28300,Q96PQ9	LOX	Lysyl oxidase homolog OS=Homo sapiens OX=9606 GN=LOX PE=3 SV=1	D0PNI2	LOX	-0.0194433	-0.00102926	-0.00919967	-0.021231	0.0118901
D9ZGF2,P12111	COL6A3	Collagen, type VI, alpha 3 OS=Homo sapiens OX=9606 GN=COL6A3 PE=2 SV=1	D9ZGF2	COL6A3	-0.0198902	0.0761026	-0.0390738	-0.0208693	0.16069
B3KNF2,O76061,Q6FHC9	STC2	cDNA FLJ14484 fis, clone MAMMA1002485, highly similar to Stanniocalcin-2 OS=Homo sapiens OX=9606 PE=2 SV=1	B3KNF2	STC2	-0.0200289	0.0102063	0.0119765	0.00856258	0.029226
P24592	IGFBP6	Insulin-like growth factor-binding protein 6 OS=Homo sapiens OX=9606 GN=IGFBP6 PE=1 SV=1	P24592	IGFBP6	-0.020109	-0.00733249	-0.0139794	0.0105365	0.0225535
Q9UHI8	ADAMTS1	A disintegrin and metalloproteinase with thrombospondin motifs 1 OS=Homo sapiens OX=9606 GN=ADAMTS1 PE=1 SV=4	Q9UHI8	ADAMTS1	-0.0201358	0.00358994	-0.00304259	0.0142561	-0.00609757
A0A024R972,P11047	LAMC1	Laminin, gamma 1 (Formerly LAMB2), isoform CRA_a OS=Homo sapiens OX=9606 GN=LAMC1 PE=4 SV=1	A0A024R972	LAMC1	-0.0204435	0.0095301	0.0234776	-0.0161028	0.00893621
Q6X907	NRP1	Neuropilin OS=Homo sapiens OX=9606 GN=NRP1 PE=2 SV=1	Q6X907	NRP1	-0.0205386	-0.000938657	-0.0181501	0.00190831	-0.00241684
A0A024R1U8,P22692	IGFBP4	Insulin-like growth factor-binding protein 4 OS=Homo sapiens OX=9606 GN=IGFBP4 PE=4 SV=1	A0A024R1U8	IGFBP4	-0.0207935	-0.037225	0.0520669	0.046036	0.0298014
A0A140VK57,P16035	TIMP2	Metalloproteinase inhibitor 2 OS=Homo sapiens OX=9606 PE=2 SV=1	A0A140VK57	TIMP2	-0.0208914	0.00570546	-0.00918466	0.00918198	0.00738387
Q12841	FSTL1	Follistatin-related protein 1 OS=Homo sapiens OX=9606 GN=FSTL1 PE=1 SV=1	Q12841	FSTL1	-0.0211954	-0.0587933	0.0285165	-0.00102032	0.0538432
Q6FIC5,Q9Y696	CLIC4	Chloride intracellular channel protein OS=Homo sapiens OX=9606 GN=CLIC4 PE=2 SV=1	Q6FIC5	CLIC4	-0.0216824	0.00770391	-0.00603413	0.00893108	0.0117168
Q13740,Q13740-2	ALCAM	CD166 antigen OS=Homo sapiens OX=9606 GN=ALCAM PE=1 SV=2	Q13740	ALCAM	-0.0219235	0.00548179	-0.000942783	-0.00320297	-0.00425084
A0A024RC87	RNH1	Ribonuclease inhibitor OS=Homo sapiens OX=9606 GN=RNH1 PE=4 SV=1	A0A024RC87	RNH1	-0.0230455	0.00320355	-0.00158952	0.0129721	0.00265804
A0A0S2Z2Z6,P08133	ANXA6	Annexin (Fragment) OS=Homo sapiens OX=9606 GN=ANXA6 PE=2 SV=1	A0A0S2Z2Z6	ANXA6	-0.0232121	0.0102881	0.00307684	0.0144587	-0.00698471
A0A024R1A3,P22314	UBA1,UBE1	Ubiquitin-activating enzyme E1 OS=Homo sapiens OX=9606 GN=UBE1 PE=2 SV=1	A0A024R1A3	UBA1	-0.0233408	0.00275783	-0.0204575	0.0122576	0.00984119
P04406,V9HVZ4	GAPDH,HEL-S-162eP	Glyceraldehyde-3-phosphate dehydrogenase OS=Homo sapiens OX=9606 GN=GAPDH PE=1 SV=3	P04406	GAPDH	-0.0239156	-0.00444629	-0.0210321	-0.00347183	-0.024155
A0A024R374,E9PHZ5,P07858	CTSB	Cathepsin B OS=Homo sapiens OX=9606 GN=CTSB PE=2 SV=1	A0A024R374	CTSB	-0.02398	0.0103082	0.00303084	-0.0030672	-0.00416693
P27797,V9HW88	CALR,HEL-S-99n	Calreticulin OS=Homo sapiens OX=9606 GN=CALR PE=1 SV=1	P27797	CALR	-0.0239891	-0.110041	0.0392245	0.0457206	-0.0475368
Q6IPT9	EEF1A1	Elongation factor 1-alpha OS=Homo sapiens OX=9606 GN=EEF1A1 PE=2 SV=1	Q6IPT9	EEF1A1	-0.0241823	-0.0101887	-0.0357796	-0.00771077	-0.015467
A0A024RAM4,P46821	MAP1B	Microtubule-associated protein 1B, isoform CRA_b OS=Homo sapiens OX=9606 GN=MAP1B PE=4 SV=1	A0A024RAM4	MAP1B	-0.0247162	0.00725968	-0.0170694	0.00643846	-0.0161249
Q9Y6C2	EMILIN1	EMILIN-1 OS=Homo sapiens OX=9606 GN=EMILIN1 PE=1 SV=3	Q9Y6C2	EMILIN1	-0.0253243	0.004917	-0.00993733	-0.0027663	0.0256283
Q6UVK1	CSPG4	Chondroitin sulfate proteoglycan 4 OS=Homo sapiens OX=9606 GN=CSPG4 PE=1 SV=2	Q6UVK1	CSPG4	-0.0257597	0.0189266	0.00718821	0.0199457	0.0348951
Q59ER5		WD repeat-containing protein 1 isoform 1 variant (Fragment) OS=Homo sapiens OX=9606 PE=2 SV=1	Q59ER5		-0.0265509	0.00586733	-0.0123471	0.00511179	-0.0159185
P35908	KRT2	Keratin, type II cytoskeletal 2 epidermal OS=Homo sapiens OX=9606 GN=KRT2 PE=1 SV=2	P35908	KRT2	-0.0271022	-0.33528	0.119116	0.0675345	-0.0544437
P02768	ALB	Albumin OS=Homo sapiens OX=9606 GN=ALB PE=1 SV=2	P02768	ALB	-0.0273119	-0.134581	0.0226546	-0.240119	-0.0120689
B4DJ51,P0DP23,P0DP24,P0DP25	HEL-S-72,CALM1,CALM2,CALM3	Calmodulin 1 (Phosphorylase kinase, delta), isoform CRA_a OS=Homo sapiens OX=9606 GN=HEL-S-72 PE=1 SV=1	B4DJ51	HEL-S-72	-0.0284034	-0.0118129	0.0166235	0.0251037	0.00221491
P19320	VCAM1	Vascular cell adhesion protein 1 OS=Homo sapiens OX=9606 GN=VCAM1 PE=1 SV=1	P19320	VCAM1	-0.0295293	-0.00671105	-0.0282923	-0.0429792	-0.00488206
O75326	SEMA7A	Semaphorin-7A OS=Homo sapiens OX=9606 GN=SEMA7A PE=1 SV=1	O75326	SEMA7A	-0.0315226	-0.00911503	-0.0252906	-0.0129832	0.00856233
A0A024RC42,P19022	CDH2	Cadherin-2 OS=Homo sapiens OX=9606 GN=CDH2 PE=4 SV=1	A0A024RC42	CDH2	-0.0326742	-0.00886679	-0.0444832	-0.0195673	-0.0132195
Q8TCI0		cDNA FLJ23862 fis, clone LNG08564 OS=Homo sapiens OX=9606 PE=2 SV=1	Q8TCI0		-0.0333745	-0.00852181	-0.0372182	0.0119938	0.0384662
P01024,V9HWA9	C3,HEL-S-62p	Complement C3 OS=Homo sapiens OX=9606 GN=C3 PE=1 SV=2	P01024	C3	-0.0335197	0.00952112	0.00159454	-0.0306898	0.0317806
Q14393	GAS6	Growth arrest-specific protein 6 OS=Homo sapiens OX=9606 GN=GAS6 PE=1 SV=3	Q14393	GAS6	-0.0341878	0.00580252	-0.00858302	0.0293928	0.0109577
A0A024QYT5,P05121	SERPINE1	Serpin peptidase inhibitor, clade E (Nexin, plasminogen activator inhibitor type 1), member 1, isoform CRA_b OS=Homo sapiens OX=9606 GN=SERPINE1 PE=3 SV=1	A0A024QYT5	SERPINE1	-0.0362443	-0.160732	-0.105371	-0.132205	-0.219876
Q13813-2	SPTAN1	Isoform 2 of Spectrin alpha chain, non-erythrocytic 1 OS=Homo sapiens OX=9606 GN=SPTAN1	Q13813	SPTAN1	-0.0364984	0.0252954	-0.0235095	0.0553091	-0.0389786
P18065	IGFBP2	Insulin-like growth factor-binding protein 2 OS=Homo sapiens OX=9606 GN=IGFBP2 PE=1 SV=2	P18065	IGFBP2	-0.037207	-0.0203532	-0.029133	-0.0359759	-0.0334451
Q14315	FLNC	Filamin-C OS=Homo sapiens OX=9606 GN=FLNC PE=1 SV=3	Q14315	FLNC	-0.0398664	0.00506049	-0.0411843	0.0211846	-0.0249775
Q14112-2	NID2	Isoform 2 of Nidogen-2 OS=Homo sapiens OX=9606 GN=NID2	Q14112	NID2	-0.0402252	0.00398109	-0.0133812	-0.0206919	0.0134467
A4D1W7,P08476,Q53H39	INHBA	Activin beta-A chain OS=Homo sapiens OX=9606 GN=INHBA PE=1 SV=1	A4D1W7	INHBA	-0.0427295	0.00518005	-0.023453	-0.0447164	0.00796665
Q14766	LTBP1	Latent-transforming growth factor beta-binding protein 1 OS=Homo sapiens OX=9606 GN=LTBP1 PE=1 SV=4	Q14766	LTBP1	-0.0429653	0.0110897	-0.0071624	-0.00389054	0.0211808
P35527	KRT9	Keratin, type I cytoskeletal 9 OS=Homo sapiens OX=9606 GN=KRT9 PE=1 SV=3	P35527	KRT9	-0.0431771	-0.32025	0.035576	-0.0180212	-0.101427
Q5D044	LAMA4	LAMA4 protein OS=Homo sapiens OX=9606 GN=LAMA4 PE=2 SV=1	Q5D044	LAMA4	-0.0445746	0.0253338	-0.0412994	-0.0437462	-0.0359731
V9HWI6	HEL-S-51	Gc-globulin OS=Homo sapiens OX=9606 GN=HEL-S-51 PE=2 SV=1	V9HWI6	HEL-S-51	-0.0466073	-0.0411248	-0.0273027	-0.047732	-0.00504846
Q92626	PXDN	Peroxidasin homolog OS=Homo sapiens OX=9606 GN=PXDN PE=1 SV=2	Q92626	PXDN	-0.0482317	0.00876712	-0.0564152	-0.00750788	0.00528868
Q15149	PLEC	Plectin OS=Homo sapiens OX=9606 GN=PLEC PE=1 SV=3	Q15149	PLEC	-0.0522389	0.0332099	-0.0289712	0.0559551	-0.0400847
P08603	CFH	Complement factor H OS=Homo sapiens OX=9606 GN=CFH PE=1 SV=4	P08603	CFH	-0.0522765	0.00893505	-0.0415984	0.0269357	0.0103106
Q5M8T4	CTGF	Connective tissue growth factor OS=Homo sapiens OX=9606 GN=CTGF PE=2 SV=1	Q5M8T4	CTGF	-0.0566072	-0.0209543	0.0165794	0.0413275	0.0337187
A0A024R6U8,P51511	MMP15	Matrix metallopeptidase 15 (Membrane-inserted), isoform CRA_a OS=Homo sapiens OX=9606 GN=MMP15 PE=3 SV=1	A0A024R6U8	MMP15	-0.0585848	-0.0388511	-0.151364	-0.0269469	0.00769054
P07942	LAMB1	Laminin subunit beta-1 OS=Homo sapiens OX=9606 GN=LAMB1 PE=1 SV=2	P07942	LAMB1	-0.0607264	0.0105013	-0.0513012	-0.0308499	0.0109745
D6RGG3	COL12A1	Collagen alpha-1(XII) chain OS=Homo sapiens OX=9606 GN=COL12A1 PE=1 SV=1	D6RGG3	COL12A1	-0.0671612	0.0832555	-0.122042	-0.033985	0.22848
Q9Y490	TLN1	Talin-1 OS=Homo sapiens OX=9606 GN=TLN1 PE=1 SV=3	Q9Y490	TLN1	-0.0744303	0.00149816	-0.0941865	-0.0387125	-0.0314793
P35555	FBN1	Fibrillin-1 OS=Homo sapiens OX=9606 GN=FBN1 PE=1 SV=4	P35555	FBN1	-0.075929	0.0404723	-0.0582935	-0.0675229	0.166101
A0A024R1N1,P35579	MYH9	Myosin, heavy polypeptide 9, non-muscle, isoform CRA_a OS=Homo sapiens OX=9606 GN=MYH9 PE=3 SV=1	A0A024R1N1	MYH9	-0.078873	0.0240244	-0.0602905	0.00604604	0.00190662
A0A024R884,Q4LE33	TNC	Tenascin C (Hexabrachion), isoform CRA_a OS=Homo sapiens OX=9606 GN=TNC PE=3 SV=1	A0A024R884	TNC	-0.0791288	-0.0152794	-0.0928472	-0.0433696	0.0415608
G3V3X5,Q14767,Q6AZ94	LTBP2	Latent-transforming growth factor beta-binding protein 2 OS=Homo sapiens OX=9606 GN=LTBP2 PE=1 SV=1	G3V3X5	LTBP2	-0.087613	-0.0562062	-0.118655	0.0166582	0.100553
A0A3B3ITK0,P35442	THBS2	Thrombospondin-2 OS=Homo sapiens OX=9606 GN=THBS2 PE=1 SV=1	A0A3B3ITK0	THBS2	-0.0881005	-0.00355654	-0.0733193	-0.0587586	0.055113
Q5H9A7	TIMP1	Metalloproteinase inhibitor 1 OS=Homo sapiens OX=9606 GN=TIMP1 PE=1 SV=1	Q5H9A7	TIMP1	-0.0900018	-0.0447295	-0.0696017	-0.0374166	-0.0718354
Q9Y4K0	LOXL2	Lysyl oxidase homolog 2 OS=Homo sapiens OX=9606 GN=LOXL2 PE=1 SV=1	Q9Y4K0	LOXL2	-0.0979873	-0.0243096	-0.0786081	-0.0475026	-0.0234641
A0A024RAB6	HSPG2	Heparan sulfate proteoglycan 2 (Perlecan), isoform CRA_b OS=Homo sapiens OX=9606 GN=HSPG2 PE=4 SV=1	A0A024RAB6	HSPG2	-0.165328	-0.0137541	-0.168123	0.00144897	-0.00751664
P07996	THBS1	Thrombospondin-1 OS=Homo sapiens OX=9606 GN=THBS1 PE=1 SV=2	P07996	THBS1	-0.34654	-0.101619	-0.00706399	0.40761	0.408603

## Sheet: ALL_remission_-_AML_remission
Protein.accession.numbers	Gene.simbols	Protein.name	Protein.accession.number	Gene.simbol	comp1	comp2	comp3	comp4	comp5
A0A384MDU2	COL1A2	Collagen, type I, alpha 2, isoform CRA_c OS=Homo sapiens OX=9606 GN=COL1A2 PE=2 SV=1	A0A384MDU2	COL1A2	0.61797	-0.189919	-0.17482	-0.152102	-0.324166
H6VRF8,H6VRG0,H6VRG1,P04264	KRT1	Cytokeratin-1 OS=Homo sapiens OX=9606 GN=KRT1 PE=3 SV=1	H6VRF8	KRT1	0.379887	-0.0928604	0.0666006	0.254971	0.224876
P02452	COL1A1	Collagen alpha-1(I) chain OS=Homo sapiens OX=9606 GN=COL1A1 PE=1 SV=5	P02452	COL1A1	0.374877	0.121281	-0.434565	-0.248694	0.09151
A0A024R462	FN1	Fibronectin OS=Homo sapiens OX=9606 GN=FN1 PE=4 SV=1	A0A024R462	FN1	0.2937	0.733255	0.441128	-0.154783	-0.0371021
A0A1B0GVI3	KRT10	Keratin, type I cytoskeletal 10 OS=Homo sapiens OX=9606 GN=KRT10 PE=1 SV=2	A0A1B0GVI3	KRT10	0.241566	-0.0511317	0.0235255	0.30716	0.11919
P35908	KRT2	Keratin, type II cytoskeletal 2 epidermal OS=Homo sapiens OX=9606 GN=KRT2 PE=1 SV=2	P35908	KRT2	0.197505	-0.025887	0.0256048	0.172465	0.137988
P35527	KRT9	Keratin, type I cytoskeletal 9 OS=Homo sapiens OX=9606 GN=KRT9 PE=1 SV=3	P35527	KRT9	0.172624	-0.0243468	0.0257786	0.176079	0.19094
P02461	COL3A1	Collagen alpha-1(III) chain OS=Homo sapiens OX=9606 GN=COL3A1 PE=1 SV=4	P02461	COL3A1	0.112549	0.0193469	-0.0780821	-0.0552562	0.045197
A0A024R6R4,P08253	MMP2	72 kDa gelatinase OS=Homo sapiens OX=9606 GN=MMP2 PE=3 SV=1	A0A024R6R4	MMP2	0.0717659	-0.321162	0.29469	-0.220308	-0.0844293
P13647	KRT5	Keratin, type II cytoskeletal 5 OS=Homo sapiens OX=9606 GN=KRT5 PE=1 SV=3	P13647	KRT5	0.0638878	-4.66401e-06	0.0221008	0.0334499	0.0610427
D6RGG3	COL12A1	Collagen alpha-1(XII) chain OS=Homo sapiens OX=9606 GN=COL12A1 PE=1 SV=1	D6RGG3	COL12A1	0.0510876	-0.126127	0.205397	-0.0282561	-0.362543
A0A075B6Z2	TRAJ56	T cell receptor alpha joining 56 (Fragment) OS=Homo sapiens OX=9606 GN=TRAJ56 PE=4 SV=1	A0A075B6Z2	TRAJ56	0.0429423	-0.00834431	-0.0145166	0.00771355	0.0340661
A0A384P5H7,P12109	COL6A1	Collagen, type VI, alpha 1, isoform CRA_b OS=Homo sapiens OX=9606 GN=COL6A1 PE=2 SV=1	A0A384P5H7	COL6A1	0.034797	-0.125648	0.0566589	-0.107453	-0.106681
P02533	KRT14	Keratin, type I cytoskeletal 14 OS=Homo sapiens OX=9606 GN=KRT14 PE=1 SV=4	P02533	KRT14	0.032914	-0.00776626	0.00922209	0.0387147	0.0198631
P81605	DCD	Dermcidin OS=Homo sapiens OX=9606 GN=DCD PE=1 SV=2	P81605	DCD	0.0281773	0.00019479	0.00470897	-0.0044821	0.0184294
B3VMW0		Lactotransferrin OS=Homo sapiens OX=9606 PE=2 SV=1	B3VMW0		0.0261338	-0.0520805	0.0749287	-0.0718063	0.037426
B7Z8Q2,P02765	AHSG	Alpha-2-HS-glycoprotein OS=Homo sapiens OX=9606 PE=2 SV=1	B7Z8Q2	AHSG	0.0259155	-0.0550771	0.0813575	-0.0887187	0.0278059
P05997	COL5A2	Collagen alpha-2(V) chain OS=Homo sapiens OX=9606 GN=COL5A2 PE=1 SV=3	P05997	COL5A2	0.0247139	0.0558965	-0.11168	0.000315887	-0.0483434
A0A087WTA8,A0A0S2Z3H5,P08123	COL1A2	Collagen alpha-2(I) chain OS=Homo sapiens OX=9606 GN=COL1A2 PE=1 SV=1	A0A087WTA8	COL1A2	0.021591	-0.0155289	0.0162734	-0.0288803	0.0260677
P02462	COL4A1	Collagen alpha-1(IV) chain OS=Homo sapiens OX=9606 GN=COL4A1 PE=1 SV=4	P02462	COL4A1	0.0213428	-0.027108	-0.00131322	-0.0496246	0.0206372
P15924	DSP	Desmoplakin OS=Homo sapiens OX=9606 GN=DSP PE=1 SV=3	P15924	DSP	0.0208724	0.00202111	-0.00301925	0.0153	0.0169534
V9HWI6	HEL-S-51	Gc-globulin OS=Homo sapiens OX=9606 GN=HEL-S-51 PE=2 SV=1	V9HWI6	HEL-S-51	0.0163079	-0.0291163	0.034994	-0.0263516	0.0288492
Q86YZ3	HRNR	Hornerin OS=Homo sapiens OX=9606 GN=HRNR PE=1 SV=2	Q86YZ3	HRNR	0.0157884	-0.0164022	0.0126111	-0.00300803	0.0223244
A0A024R8E5,P20908	COL5A1	Collagen, type V, alpha 1, isoform CRA_a OS=Homo sapiens OX=9606 GN=COL5A1 PE=4 SV=1	A0A024R8E5	COL5A1	0.0142634	0.00375693	-0.0471261	-0.11518	0.0486576
P48668	KRT6C	Keratin, type II cytoskeletal 6C OS=Homo sapiens OX=9606 GN=KRT6C PE=1 SV=3	P48668	KRT6C	0.0140864	0.00924199	0.00128138	0.0188584	0.00586813
P07585,Q6FH10	DCN	Decorin OS=Homo sapiens OX=9606 GN=DCN PE=1 SV=1	P07585	DCN	0.0139053	-0.0105798	0.00926688	-0.00406988	-0.0441517
O43852-3	CALU	Isoform 3 of Calumenin OS=Homo sapiens OX=9606 GN=CALU	O43852	CALU	0.0136862	-0.0985564	0.0432785	-0.0475581	-0.0231669
Q16270	IGFBP7	Insulin-like growth factor-binding protein 7 OS=Homo sapiens OX=9606 GN=IGFBP7 PE=1 SV=1	Q16270	IGFBP7	0.0134478	0.0104703	-0.0230678	-0.0707981	0.0537708
Q12841	FSTL1	Follistatin-related protein 1 OS=Homo sapiens OX=9606 GN=FSTL1 PE=1 SV=1	Q12841	FSTL1	0.0126538	0.0353687	-0.0323199	-0.00563734	0.0225865
P08779	KRT16	Keratin, type I cytoskeletal 16 OS=Homo sapiens OX=9606 GN=KRT16 PE=1 SV=4	P08779	KRT16	0.0126251	0.00148027	0.00144173	0.00883673	0.0100911
P29966	MARCKS	Myristoylated alanine-rich C-kinase substrate OS=Homo sapiens OX=9606 GN=MARCKS PE=1 SV=4	P29966	MARCKS	0.0114635	-0.0299639	0.02561	-0.0341795	0.0393466
A0A024RDW7,O95965	ITGBL1	Integrin, beta-like 1 (With EGF-like repeat domains), isoform CRA_a OS=Homo sapiens OX=9606 GN=ITGBL1 PE=4 SV=1	A0A024RDW7	ITGBL1	0.0113098	-0.00663384	-0.000516554	-0.0156939	0.0191882
Q5H9A7	TIMP1	Metalloproteinase inhibitor 1 OS=Homo sapiens OX=9606 GN=TIMP1 PE=1 SV=1	Q5H9A7	TIMP1	0.0101731	-0.0297554	0.0404631	-0.0959718	0.0848767
A0A0S2Z4Q2,Q15582	TGFBI	Transforming growth factor-beta-induced protein ig-h3 (Fragment) OS=Homo sapiens OX=9606 GN=TGFBI PE=2 SV=1	A0A0S2Z4Q2	TGFBI	0.0101145	-0.175161	0.0717127	-0.217224	0.0165601
Q9Y6V0	PCLO	Protein piccolo OS=Homo sapiens OX=9606 GN=PCLO PE=1 SV=5	Q9Y6V0	PCLO	0.00943368	-0.0263291	0.012186	-0.0257809	0.00102501
P61769	B2M	Beta-2-microglobulin OS=Homo sapiens OX=9606 GN=B2M PE=1 SV=1	P61769	B2M	0.00915647	-0.0218942	0.0276513	-0.0199418	0.0207374
D3DTX7	COL1A1	Collagen, type I, alpha 1, isoform CRA_a OS=Homo sapiens OX=9606 GN=COL1A1 PE=4 SV=1	D3DTX7	COL1A1	0.00899089	0.00542656	-0.00830768	-0.00770863	0.00839175
P23142	FBLN1	Fibulin-1 OS=Homo sapiens OX=9606 GN=FBLN1 PE=1 SV=4	P23142	FBLN1	0.0078893	-0.000591161	-0.0269186	0.0140885	-0.0631181
A0A140VKF3,P36955	SERPINF1	Testis tissue sperm-binding protein Li 70n OS=Homo sapiens OX=9606 PE=2 SV=1	A0A140VKF3	SERPINF1	0.00757515	-0.0612911	0.0639228	-0.0463976	-0.0211134
A0A140VK57,P16035	TIMP2	Metalloproteinase inhibitor 2 OS=Homo sapiens OX=9606 PE=2 SV=1	A0A140VK57	TIMP2	0.00748571	-0.0146686	0.0060582	-0.0090193	-0.0264108
Q6SA08,Q6SA08-2	TSSK4	Testis-specific serine/threonine-protein kinase 4 OS=Homo sapiens OX=9606 GN=TSSK4 PE=1 SV=1	Q6SA08	TSSK4	0.00743891	-0.0373145	0.0255952	-0.0351051	0.00221792
Q15113	PCOLCE	Procollagen C-endopeptidase enhancer 1 OS=Homo sapiens OX=9606 GN=PCOLCE PE=1 SV=2	Q15113	PCOLCE	0.00692836	-0.0063724	0.000807009	0.0150117	-0.00416679
B8ZZQ6,P06454,P06454-2,Q53S24,Q86YS2,Q8TBK9,V9HVW6	PTMA,PTMAP7	Prothymosin alpha OS=Homo sapiens OX=9606 GN=PTMA PE=1 SV=1	B8ZZQ6	PTMA	0.00654742	-0.00802654	0.0068812	-0.00499003	0.0197653
A0A024R1U8,P22692	IGFBP4	Insulin-like growth factor-binding protein 4 OS=Homo sapiens OX=9606 GN=IGFBP4 PE=4 SV=1	A0A024R1U8	IGFBP4	0.00652797	0.00685267	-0.00597072	0.00990624	-0.0428408
A0A1B0GVD5,A0A1B0GWE8,P07339,V9HWI3	CTSD,HEL-S-130P	Cathepsin D OS=Homo sapiens OX=9606 GN=CTSD PE=1 SV=1	A0A1B0GVD5	CTSD	0.00554026	-0.0584138	0.0524502	-0.0127093	0.00318065
A0A384N669,P51884	LUM	Lumican OS=Homo sapiens OX=9606 PE=2 SV=1	A0A384N669	LUM	0.00449048	-0.0417315	-0.00817343	0.0499582	-0.152123
A0A5K1VW97,H0YMF1,P16112,P16112-2	ACAN	Aggrecan core protein OS=Homo sapiens OX=9606 GN=ACAN PE=1 SV=2	A0A5K1VW97	ACAN	0.00427317	-0.00986825	0.00766128	-0.007463	0.00310913
E7EN65,P15502-2	ELN	Elastin OS=Homo sapiens OX=9606 GN=ELN PE=1 SV=1	E7EN65	ELN	0.00425237	-0.0139913	0.00269859	-0.0107355	0.0125654
H7C4W4	FSTL1	Follistatin-related protein 1 (Fragment) OS=Homo sapiens OX=9606 GN=FSTL1 PE=1 SV=1	H7C4W4	FSTL1	0.00412807	-0.0042639	-0.00525401	-0.00378616	-0.000167046
A0A140VJI7,Q16610	ECM1	Testicular tissue protein Li 61 OS=Homo sapiens OX=9606 PE=2 SV=1	A0A140VJI7	ECM1	0.0038934	-0.0113162	0.0314764	-0.0211155	0.0154526
P31946,V9HWD6	YWHAB,HEL-S-1	14-3-3 protein beta/alpha OS=Homo sapiens OX=9606 GN=YWHAB PE=1 SV=3	P31946	YWHAB	0.0036346	-0.0140302	0.00633971	-0.0225975	0.00407067
A0A0F7G8J1	PLG	Plasminogen OS=Homo sapiens OX=9606 GN=PLG PE=2 SV=1	A0A0F7G8J1	PLG	0.00327341	-0.0131899	0.0214063	-0.0179419	0.0172892
P19827	ITIH1	Inter-alpha-trypsin inhibitor heavy chain H1 OS=Homo sapiens OX=9606 GN=ITIH1 PE=1 SV=3	P19827	ITIH1	0.00272977	-0.0121233	0.00886224	-0.0127609	0.00957121
D0PNI1,P63104	YWHAZ	Epididymis luminal protein 4 OS=Homo sapiens OX=9606 GN=YWHAZ PE=2 SV=1	D0PNI1	YWHAZ	0.00251279	-0.0551869	0.0347561	-0.0567682	0.0253075
H7BZJ3	PDIA3	Protein disulfide-isomerase A3 (Fragment) OS=Homo sapiens OX=9606 GN=PDIA3 PE=1 SV=1	H7BZJ3	PDIA3	0.00248105	-0.00667537	0.0044877	-0.0040099	0.00466319
Q15084-5	PDIA6	Isoform 5 of Protein disulfide-isomerase A6 OS=Homo sapiens OX=9606 GN=PDIA6	Q15084	PDIA6	0.00245623	-0.0329473	0.0240073	-0.0260025	0.0128876
A0A2R8YFE2	ACTB	Actin, cytoplasmic 1 (Fragment) OS=Homo sapiens OX=9606 GN=ACTB PE=1 SV=1	A0A2R8YFE2	ACTB	0.00243806	-0.00695751	0.000156905	0.00289811	-0.00151135
Q96CG8	CTHRC1	Collagen triple helix repeat-containing protein 1 OS=Homo sapiens OX=9606 GN=CTHRC1 PE=1 SV=1	Q96CG8	CTHRC1	0.00238569	-0.0124752	0.0102825	-0.00460043	0.00245852
C9JKG1	BGN	Biglycan (Fragment) OS=Homo sapiens OX=9606 GN=BGN PE=1 SV=1	C9JKG1	BGN	0.00218535	-0.00461433	-0.00323364	-0.00398711	-0.00137642
C0JYY2,P04114	APOB	Apolipoprotein B (Including Ag(X) antigen) OS=Homo sapiens OX=9606 GN=APOB PE=4 SV=1	C0JYY2	APOB	0.00210567	-0.0116888	0.00946041	-0.0104944	0.010222
O95450	ADAMTS2	A disintegrin and metalloproteinase with thrombospondin motifs 2 OS=Homo sapiens OX=9606 GN=ADAMTS2 PE=2 SV=2	O95450	ADAMTS2	0.00201236	-0.0110904	0.00494278	-0.00587746	0.00113491
Q5M8T4	CTGF	Connective tissue growth factor OS=Homo sapiens OX=9606 GN=CTGF PE=2 SV=1	Q5M8T4	CTGF	0.00198085	0.0206105	-0.0200342	-0.000736541	0.0374508
O95881	TXNDC12	Thioredoxin domain-containing protein 12 OS=Homo sapiens OX=9606 GN=TXNDC12 PE=1 SV=1	O95881	TXNDC12	0.00183526	-0.00772411	0.00878976	-0.00609156	0.00122868
P05452	CLEC3B	Tetranectin OS=Homo sapiens OX=9606 GN=CLEC3B PE=1 SV=3	P05452	CLEC3B	0.00181727	-0.00882046	0.00759836	-0.00788842	0.00357386
A1L4H1	SSC5D	Soluble scavenger receptor cysteine-rich domain-containing protein SSC5D OS=Homo sapiens OX=9606 GN=SSC5D PE=1 SV=3	A1L4H1	SSC5D	0.00173014	-0.0104319	0.0182515	-0.0058374	-0.00412609
B3KNK9,Q8NBJ4	GOLM1,HEL46	Epididymis luminal protein 46 OS=Homo sapiens OX=9606 GN=GOLPH2 PE=2 SV=1	B3KNK9	GOLM1	0.00169306	-0.0031865	0.00071395	-0.00515435	-0.00264005
A0A024RDF4,Q14103-3	HNRNPD,HNRPD	Heterogeneous nuclear ribonucleoprotein D (AU-rich element RNA binding protein 1, 37kDa), isoform CRA_e OS=Homo sapiens OX=9606 GN=HNRPD PE=4 SV=1	A0A024RDF4	HNRNPD	0.00162215	-0.00880748	0.00963799	-0.0103954	0.00864812
A0A024R276,P07711	CTSL	Cathepsin L, isoform CRA_a OS=Homo sapiens OX=9606 GN=CTSL PE=3 SV=1	A0A024R276	CTSL	0.00156353	-0.0147131	0.0131854	0.00536027	-0.00974372
B5BU83,P16949	STMN1	Stathmin OS=Homo sapiens OX=9606 GN=STMN1 PE=2 SV=1	B5BU83	STMN1	0.00151857	-0.00311402	0.0118512	-0.00830446	-0.00169535
A0A172Q381	TEM1	Endosialin (Fragment) OS=Homo sapiens OX=9606 GN=TEM1 PE=2 SV=1	A0A172Q381	TEM1	0.00150092	-0.00320356	-0.00137281	0.0126146	-0.0151461
O75326	SEMA7A	Semaphorin-7A OS=Homo sapiens OX=9606 GN=SEMA7A PE=1 SV=1	O75326	SEMA7A	0.00146029	-0.00994115	0.016631	-0.0195125	0.0103391
P00734	F2	Prothrombin OS=Homo sapiens OX=9606 GN=F2 PE=1 SV=2	P00734	F2	0.00144144	-0.00824802	0.0058629	-0.00250471	0.0025132
A0A024RAJ6,P07686	HEXB	Beta-hexosaminidase OS=Homo sapiens OX=9606 GN=HEXB PE=2 SV=1	A0A024RAJ6	HEXB	0.00141331	-0.0214979	0.0176099	0.00383103	0.000646429
B2R582		cDNA, FLJ92374, highly similar to Homo sapiens C-type lectin domain family 3, member B (CLEC3B), mRNA OS=Homo sapiens OX=9606 PE=2 SV=1	B2R582		0.0014106	-0.000824457	-0.00763802	-0.0037815	0.000974551
P01024,V9HWA9	C3,HEL-S-62p	Complement C3 OS=Homo sapiens OX=9606 GN=C3 PE=1 SV=2	P01024	C3	0.00138339	-0.0175641	0.0174835	-0.00828157	0.00482979
Q5EFE6		Anti-RhD monoclonal T125 kappa light chain OS=Homo sapiens OX=9606 PE=2 SV=1	Q5EFE6		0.00126064	-3.96392e-05	0.000199554	-7.00386e-05	0.00149441
Q32P28-4	P3H1	Isoform 4 of Prolyl 3-hydroxylase 1 OS=Homo sapiens OX=9606 GN=P3H1	Q32P28	P3H1	0.00124167	-0.010261	0.0062933	-0.001909	0.00446502
A0A024RDW8,P08572	COL4A2	Collagen, type IV, alpha 2, isoform CRA_a OS=Homo sapiens OX=9606 GN=COL4A2 PE=4 SV=1	A0A024RDW8	COL4A2	0.00122729	0.0171266	-0.0382616	-0.0435411	-0.0512904
B4DTH2		Fibronectin OS=Homo sapiens OX=9606 PE=2 SV=1	B4DTH2		0.00120707	-0.000123617	0.00631346	-0.00717851	0.0132644
P32119,V9HW12	PRDX2,HEL-S-2a	Peroxiredoxin-2 OS=Homo sapiens OX=9606 GN=PRDX2 PE=1 SV=5	P32119	PRDX2	0.00119721	-0.00751802	0.0125209	-0.00422568	0.0155565
A0A7D5AVH9	HLA-DRB1	MHC class II antigen (Fragment) OS=Homo sapiens OX=9606 GN=HLA-DRB1 PE=4 SV=1	A0A7D5AVH9	HLA-DRB1	0.00119372	-0.0111904	0.0123228	-0.00796466	-0.00054834
C8C504	HBB	Beta-globin OS=Homo sapiens OX=9606 GN=HBB PE=3 SV=1	C8C504	HBB	0.00114417	-0.00851164	0.00804082	-0.00867615	0.00808199
P61981	YWHAG	14-3-3 protein gamma OS=Homo sapiens OX=9606 GN=YWHAG PE=1 SV=2	P61981	YWHAG	0.0011051	-0.0087945	0.000329746	0.00472617	0.000918544
F5H365,Q15436	SEC23A	Protein transport protein SEC23 OS=Homo sapiens OX=9606 GN=SEC23A PE=1 SV=1	F5H365	SEC23A	0.00102515	-0.020001	0.0145527	-0.0113503	0.0145335
Q5VY30	RBP4	Retinol-binding protein OS=Homo sapiens OX=9606 GN=RBP4 PE=1 SV=2	Q5VY30	RBP4	0.000978532	-0.00160014	0.00539979	-2.45494e-05	-0.00221673
B4E2S7,P13473,P13473-2,P13473-3	LAMP2	cDNA FLJ58780, highly similar to Homo sapiens lysosomal-associated membrane protein 2 (LAMP2), transcript variant LAMP2B, mRNA OS=Homo sapiens OX=9606 PE=2 SV=1	B4E2S7	LAMP2	0.00097002	-0.00971343	0.00977297	-0.00426548	-0.00199289
P07437,Q5SU16	TUBB	Tubulin beta chain OS=Homo sapiens OX=9606 GN=TUBB PE=1 SV=2	P07437	TUBB	0.000939401	-0.00742477	0.00778468	-0.0055929	0.00269368
P05546,Q8IVC0	SERPIND1	Heparin cofactor 2 OS=Homo sapiens OX=9606 GN=SERPIND1 PE=1 SV=3	P05546	SERPIND1	0.000923823	-0.00513723	0.00535662	-0.00489125	0.00676144
A0A0G2JIW1,A8K5I0,P0DMV8,P0DMV9	HSPA1A,HSPA1B,HEL-S-103	Heat shock 70 kDa protein 1B OS=Homo sapiens OX=9606 GN=HSPA1B PE=1 SV=1	A0A0G2JIW1	HSPA1A	0.000862879	-0.010638	0.00580096	0.00729115	-0.00793733
P67809	YBX1	Y-box-binding protein 1 OS=Homo sapiens OX=9606 GN=YBX1 PE=1 SV=3	P67809	YBX1	0.00081756	-0.00551674	0.00438486	-0.00347159	0.00490959
B2R4R9,P62857	RPS28	40S ribosomal protein S28 OS=Homo sapiens OX=9606 GN=RPS28 PE=2 SV=1	B2R4R9	RPS28	0.000802948	-0.00521634	0.00222266	-0.000951505	-0.00422406
A0A0S2Z4L3	PROS1	Vitamin K-dependent protein S (Fragment) OS=Homo sapiens OX=9606 GN=PROS1 PE=1 SV=1	A0A0S2Z4L3	PROS1	0.000724707	-0.00638077	0.00517857	-0.00164447	0.00235902
O14950	MYL12B	Myosin regulatory light chain 12B OS=Homo sapiens OX=9606 GN=MYL12B PE=1 SV=2	O14950	MYL12B	0.000621826	0.00244073	-0.00267585	-0.00634345	0.00200459
H9ZYJ2,P10599	TXN	Thioredoxin OS=Homo sapiens OX=9606 GN=TXN PE=2 SV=1	H9ZYJ2	TXN	0.000612613	-0.00583984	0.0104905	0.00456584	0.0184211
P30050	RPL12	60S ribosomal protein L12 OS=Homo sapiens OX=9606 GN=RPL12 PE=1 SV=1	P30050	RPL12	0.000559724	-0.00723546	0.00626059	-0.0115598	0.00826297
A0A2R8Y7C0	HBA2	Hemoglobin subunit alpha (Fragment) OS=Homo sapiens OX=9606 GN=HBA2 PE=1 SV=1	A0A2R8Y7C0	HBA2	0.000547787	-0.0186455	0.0297297	-0.0278651	-0.0192664
P06703	S100A6	Protein S100-A6 OS=Homo sapiens OX=9606 GN=S100A6 PE=1 SV=1	P06703	S100A6	0.000505088	0.00350931	-0.0020503	0.00395934	0.00389002
A0A024R1A4,P68036	UBE2L3	Ubiquitin-conjugating enzyme E2L 3, isoform CRA_a OS=Homo sapiens OX=9606 GN=UBE2L3 PE=3 SV=1	A0A024R1A4	UBE2L3	0.000460983	-0.0140099	0.0159391	0.00216761	-0.00354693
A0A140VK44,G3V5Z7,P60900	PSMA6	Proteasome subunit alpha type OS=Homo sapiens OX=9606 PE=2 SV=1	A0A140VK44	PSMA6	0.000444645	-0.00281832	0.00256794	0.00228786	0.00135078
Q9UBG0	MRC2	C-type mannose receptor 2 OS=Homo sapiens OX=9606 GN=MRC2 PE=1 SV=2	Q9UBG0	MRC2	0.000433685	-0.00999	0.00588572	0.000601155	-0.00167213
P51688	SGSH	N-sulphoglucosamine sulphohydrolase OS=Homo sapiens OX=9606 GN=SGSH PE=1 SV=1	P51688	SGSH	0.000394379	-0.00360427	0.00550057	0.000277689	-0.000734669
P30530,P30530-2	AXL	Tyrosine-protein kinase receptor UFO OS=Homo sapiens OX=9606 GN=AXL PE=1 SV=4	P30530	AXL	0.000366407	0.00111047	0.00149787	-0.00314515	0.000406381
D9YZV5,P09493-3	TPM1	Tropomyosin 1 (Alpha) isoform 4 OS=Homo sapiens OX=9606 GN=TPM1 PE=3 SV=1	D9YZV5	TPM1	0.000348221	0.0104264	-0.00596101	0.00704419	-0.0023766
P06576,V9HW31	ATP5F1B,HEL-S-271	ATP synthase subunit beta, mitochondrial OS=Homo sapiens OX=9606 GN=ATP5F1B PE=1 SV=3	P06576	ATP5F1B	0.000332841	-0.00607702	0.00494752	-0.00326455	0.00963971
A0A024R3E3,P02647	APOA1	Apolipoprotein A-I, isoform CRA_a OS=Homo sapiens OX=9606 GN=APOA1 PE=2 SV=1	A0A024R3E3	APOA1	0.000276452	-0.00422094	0.00334183	-0.00693482	0.00272104
A0A024RA94,P55001,P55001-2,P55001-3	MFAP2	Microfibrillar-associated protein 2, isoform CRA_d OS=Homo sapiens OX=9606 GN=MFAP2 PE=3 SV=1	A0A024RA94	MFAP2	0.000265737	0.0030511	-0.00235584	0.0017023	0.00312506
K4RH61,P50281	MMP14	Matrix metalloproteinase-14 OS=Homo sapiens OX=9606 GN=MMP14 PE=2 SV=1	K4RH61	MMP14	0.000248521	-0.00609436	0.00601455	0.000100736	-0.0139494
A0A024QZL1,P10124	SRGN,PRG1	Proteoglycan 1, secretory granule, isoform CRA_a OS=Homo sapiens OX=9606 GN=PRG1 PE=4 SV=1	A0A024QZL1	SRGN	0.000246237	0.00899712	-0.00768772	0.00134052	-0.0105461
A0A140VK72,P48723,Q53FK2	HSPA13	Heat shock 70 kDa protein 13 OS=Homo sapiens OX=9606 PE=2 SV=1	A0A140VK72	HSPA13	0.000245707	-0.00336009	0.00108426	0.00273354	-0.00201234
P28072,Q6IAT9	PSMB6	Proteasome subunit beta type-6 OS=Homo sapiens OX=9606 GN=PSMB6 PE=1 SV=4	P28072	PSMB6	0.000116946	-0.000154244	-6.12422e-05	-0.00281307	0.00820965
A8K878,P55145	MANF	cDNA FLJ77177, highly similar to Homo sapiens arginine-rich, mutated in early stage tumors (ARMET), mRNA OS=Homo sapiens OX=9606 PE=1 SV=1	A8K878	MANF	9.20839e-05	-0.00444353	0.0026056	0.00146433	0.00261779
A0A024R6C0,P61916,Q53HV6	NPC2	Epididymal secretory protein E1 OS=Homo sapiens OX=9606 GN=NPC2 PE=2 SV=1	A0A024R6C0	NPC2	7.49039e-05	-0.00422237	0.010493	0.012276	-0.0174165
O00244	ATOX1	Copper transport protein ATOX1 OS=Homo sapiens OX=9606 GN=ATOX1 PE=1 SV=1	O00244	ATOX1	4.65964e-05	-0.00337563	0.00471772	0.00130934	-0.0014429
Q86Y38	XYLT1	Xylosyltransferase 1 OS=Homo sapiens OX=9606 GN=XYLT1 PE=1 SV=1	Q86Y38	XYLT1	4.55639e-05	-0.0060063	0.00378467	-0.00715943	0.00904254
Q16394	EXT1	Exostosin-1 OS=Homo sapiens OX=9606 GN=EXT1 PE=1 SV=2	Q16394	EXT1	3.39993e-05	-0.0043005	0.00470139	-0.00387367	0.00412451
P58215	LOXL3	Lysyl oxidase homolog 3 OS=Homo sapiens OX=9606 GN=LOXL3 PE=1 SV=1	P58215	LOXL3	2.98562e-05	-0.00424484	0.00161311	-0.00193602	0.00208569
A0A140VK45,P20618	PSMB1	Proteasome subunit beta OS=Homo sapiens OX=9606 PE=2 SV=1	A0A140VK45	PSMB1	2.83983e-05	-0.00449346	0.00125943	0.00326571	-0.00197701
Q13308-6	PTK7	Isoform 6 of Inactive tyrosine-protein kinase 7 OS=Homo sapiens OX=9606 GN=PTK7	Q13308	PTK7	6.02281e-06	-0.00525313	0.00412326	-0.00250136	0.00609093
A0A140VK46,P28070	PSMB4	Proteasome subunit beta OS=Homo sapiens OX=9606 PE=2 SV=1	A0A140VK46	PSMB4	-3.86959e-06	-0.00275585	0.0013623	-0.00316075	0.00516568
Q5TG12	PTPRK	Protein-tyrosine-phosphatase OS=Homo sapiens OX=9606 GN=PTPRK PE=1 SV=1	Q5TG12	PTPRK	-9.18914e-06	-0.00209105	-0.000937285	-9.06313e-05	-0.00274411
O00462	MANBA	Beta-mannosidase OS=Homo sapiens OX=9606 GN=MANBA PE=1 SV=3	O00462	MANBA	-1.22339e-05	-0.00364415	0.00342834	-0.00266188	0.00228875
Q9NR12	PDLIM7	PDZ and LIM domain protein 7 OS=Homo sapiens OX=9606 GN=PDLIM7 PE=1 SV=1	Q9NR12	PDLIM7	-5.12335e-05	-0.00370046	0.00439586	0.00085169	0.000825253
A0A024R8G3,P41222	PTGDS	Glutathione-independent PGD synthase OS=Homo sapiens OX=9606 GN=PTGDS PE=2 SV=1	A0A024R8G3	PTGDS	-5.23697e-05	-0.00197442	0.00438366	0.00328471	-0.0115203
Q8TB73	NDNF	Protein NDNF OS=Homo sapiens OX=9606 GN=NDNF PE=1 SV=2	Q8TB73	NDNF	-6.15051e-05	-0.000273117	0.000120093	0.0002725	0.000203275
A5YM53	ITGAV	ITGAV protein OS=Homo sapiens OX=9606 GN=ITGAV PE=2 SV=1	A5YM53	ITGAV	-7.41506e-05	0.000321879	0.000143204	0.000786722	-0.00154342
P17900	GM2A	Ganglioside GM2 activator OS=Homo sapiens OX=9606 GN=GM2A PE=1 SV=4	P17900	GM2A	-0.000102258	-0.00315851	0.00184544	7.84396e-05	0.00188563
A0A109NGN6,P28066,Q5U0A0	PSMA5	Proteasome subunit alpha type OS=Homo sapiens OX=9606 PE=2 SV=1	A0A109NGN6	PSMA5	-0.000116881	0.00337783	-0.00616519	0.00660634	0.00252291
J3KMX3,P02771	AFP	Alpha-fetoprotein OS=Homo sapiens OX=9606 GN=AFP PE=1 SV=1	J3KMX3	AFP	-0.000118726	-0.00185648	0.00213364	-0.00874931	-0.00476609
A0A384NKM6,D9IWP9,P02749	APOH	Apolipoprotein H OS=Homo sapiens OX=9606 GN=APOH PE=2 SV=1	A0A384NKM6	APOH	-0.00012301	-0.000546234	0.000240185	0.000545	0.000406549
Q6IBS0	TWF2	Twinfilin-2 OS=Homo sapiens OX=9606 GN=TWF2 PE=1 SV=2	Q6IBS0	TWF2	-0.00012301	-0.000546234	0.000240185	0.000545	0.000406549
Q9UBP4	DKK3	Dickkopf-related protein 3 OS=Homo sapiens OX=9606 GN=DKK3 PE=1 SV=2	Q9UBP4	DKK3	-0.000145762	-0.0100579	0.00497961	-0.00946952	0.00995272
A0A140VJE4,P54802	NAGLU	Testicular tissue protein Li 18 OS=Homo sapiens OX=9606 PE=2 SV=1	A0A140VJE4	NAGLU	-0.00014766	-0.0030819	0.00173027	0.00523949	-0.00750104
A0A024R6U8,P51511	MMP15	Matrix metallopeptidase 15 (Membrane-inserted), isoform CRA_a OS=Homo sapiens OX=9606 GN=MMP15 PE=3 SV=1	A0A024R6U8	MMP15	-0.000150649	0.000858895	-0.000681409	-0.000151626	-0.00152673
A0A0S2Z3Y1,Q08380	LGALS3BP	Galectin-3-binding protein (Fragment) OS=Homo sapiens OX=9606 GN=LGALS3BP PE=2 SV=1	A0A0S2Z3Y1	LGALS3BP	-0.000212234	0.000322883	-0.00549621	-0.0191853	0.0102837
P02675,V9HVY1	FGB,HEL-S-78p	Fibrinogen beta chain OS=Homo sapiens OX=9606 GN=FGB PE=1 SV=2	P02675	FGB	-0.000223087	-0.000217822	0.000851958	-0.000475363	0.00210502
A0A024R9B8,Q9Y646	CPQ,PGCP	Carboxypeptidase Q OS=Homo sapiens OX=9606 GN=PGCP PE=4 SV=1	A0A024R9B8	CPQ	-0.000259411	-0.00176105	-0.00143735	0.00446122	-0.00523565
P09496-2	CLTA	Isoform Non-brain of Clathrin light chain A OS=Homo sapiens OX=9606 GN=CLTA	P09496	CLTA	-0.000261429	-0.0036517	0.00239676	0.00273063	0.0010693
A0A1L7NY41,A0A1L7NY50,Q10471	GALNT2	Polypeptide N-acetylgalactosaminyltransferase OS=Homo sapiens OX=9606 GN=GALNT2 PE=2 SV=1	A0A1L7NY41	GALNT2	-0.0002767	-0.00296126	0.000556363	-0.00171412	0.00294063
Q549N0,Q9Y281	CFL2	Cofilin 2 (Muscle), isoform CRA_a OS=Homo sapiens OX=9606 GN=CFL2 PE=1 SV=1	Q549N0	CFL2	-0.000292119	-0.000704312	-0.000151062	0.00217404	-0.000159725
P55735	SEC13	Protein SEC13 homolog OS=Homo sapiens OX=9606 GN=SEC13 PE=1 SV=3	P55735	SEC13	-0.000292885	-0.000486159	0.000980863	-0.0014904	0.00318387
Q6NZI2	CAVIN1	Caveolae-associated protein 1 OS=Homo sapiens OX=9606 GN=CAVIN1 PE=1 SV=1	Q6NZI2	CAVIN1	-0.000292885	-0.000486159	0.000980863	-0.0014904	0.00318387
A0A140VJY7,Q9BRA2	TXNDC17	Thioredoxin domain-containing protein 17 OS=Homo sapiens OX=9606 PE=2 SV=1	A0A140VJY7	TXNDC17	-0.000301438	-0.000892688	0.00242622	-0.000336636	0.00433091
O43570,O43570-2	CA12	Carbonic anhydrase 12 OS=Homo sapiens OX=9606 GN=CA12 PE=1 SV=1	O43570	CA12	-0.000338218	-0.000316155	-0.000782495	0.00325809	-0.00113255
A0A024R0P8,A0A499FJK2,P01137	TGFB1	Transforming growth factor beta OS=Homo sapiens OX=9606 GN=TGFB1 PE=3 SV=1	A0A024R0P8	TGFB1	-0.000423971	-0.000108638	0.00110465	-0.00246504	0.00345933
P55268	LAMB2	Laminin subunit beta-2 OS=Homo sapiens OX=9606 GN=LAMB2 PE=1 SV=2	P55268	LAMB2	-0.000424179	0.000637154	-0.0017402	0.00330672	-0.00487157
P63220,Q6FGH5,Q8WVC2	RPS21	40S ribosomal protein S21 OS=Homo sapiens OX=9606 GN=RPS21 PE=1 SV=1	P63220	RPS21	-0.000433007	-0.00127482	0.00087783	0.00143571	-0.00294188
A0A024R104,Q12860,Q12860-2	CNTN1	Contactin 1, isoform CRA_a OS=Homo sapiens OX=9606 GN=CNTN1 PE=3 SV=1	A0A024R104	CNTN1	-0.000445561	-0.00019987	0.00149921	-0.00188273	0.0048215
D6RBV2	LMAN2	Vesicular integral-membrane protein VIP36 OS=Homo sapiens OX=9606 GN=LMAN2 PE=1 SV=1	D6RBV2	LMAN2	-0.000453562	-0.000785066	0.00089608	0.00213082	0.000159708
B4E1C2,P01042	KNG1	Bradykinin OS=Homo sapiens OX=9606 GN=KNG1 PE=2 SV=1	B4E1C2	KNG1	-0.000453769	0.00228076	0.00222578	-0.00322425	-0.00131257
P68363	TUBA1B	Tubulin alpha-1B chain OS=Homo sapiens OX=9606 GN=TUBA1B PE=1 SV=1	P68363	TUBA1B	-0.000457441	0.000176973	0.000390394	0.00229593	-0.000268794
A0A158RFU3,P20962	PTMS	Parathymosin OS=Homo sapiens OX=9606 GN=PTMS PE=2 SV=1	A0A158RFU3	PTMS	-0.000461627	0.00670407	-0.00584428	0.00810222	-0.00227676
P30040,V9HW71	ERP29,HEL-S-107	Endoplasmic reticulum resident protein 29 OS=Homo sapiens OX=9606 GN=ERP29 PE=1 SV=4	P30040	ERP29	-0.000492041	-0.00218494	0.000960741	0.00218	0.0016262
A0A024R663,Q86UP2,Q86UP2-4	KTN1	Kinectin 1 (Kinesin receptor), isoform CRA_a OS=Homo sapiens OX=9606 GN=KTN1 PE=4 SV=1	A0A024R663	KTN1	-0.000539827	0.00173098	-0.00158396	0.00446086	-0.00580161
A0A7P0T9B9	ADAMTSL1	ADAMTS-like protein 1 (Fragment) OS=Homo sapiens OX=9606 GN=ADAMTSL1 PE=1 SV=1	A0A7P0T9B9	ADAMTSL1	-0.000552221	0.00106166	0.000207341	-0.00139801	0.00414928
O14737	PDCD5	Programmed cell death protein 5 OS=Homo sapiens OX=9606 GN=PDCD5 PE=1 SV=3	O14737	PDCD5	-0.000565135	-0.00059502	-0.000449527	-0.00436893	0.000457935
O60506	SYNCRIP	Heterogeneous nuclear ribonucleoprotein Q OS=Homo sapiens OX=9606 GN=SYNCRIP PE=1 SV=2	O60506	SYNCRIP	-0.000575603	0.00036003	-0.000121343	0.00317007	-0.00239294
P48637,V9HWJ1	GSS,HEL-S-64p	Glutathione synthetase OS=Homo sapiens OX=9606 GN=GSS PE=1 SV=1	P48637	GSS	-0.000576808	-0.00237691	0.00375292	-0.00219406	0.00746948
Q99497,V9HWC2	PARK7,HEL-S-67p	Parkinson disease protein 7 OS=Homo sapiens OX=9606 GN=PARK7 PE=1 SV=2	Q99497	PARK7	-0.000578871	-0.00578039	0.00172083	0.0127692	-0.0101428
Q9Y678	COPG1	Coatomer subunit gamma-1 OS=Homo sapiens OX=9606 GN=COPG1 PE=1 SV=1	Q9Y678	COPG1	-0.000582681	-2.63554e-05	-0.00128736	0.00254426	0.000389346
P01023	A2M	Alpha-2-macroglobulin OS=Homo sapiens OX=9606 GN=A2M PE=1 SV=3	P01023	A2M	-0.000593542	-0.011646	0.0289926	-0.00334975	-0.012195
D9IAI1,P30086	PEBP1	Epididymis secretory protein Li 34 OS=Homo sapiens OX=9606 GN=HEL-S-34 PE=2 SV=1	D9IAI1	PEBP1	-0.00059963	-0.00633962	0.00980708	0.00407472	0.00451911
A0A024RBC5,A8K6V6,P15586	GNS	N-acetylglucosamine-6-sulfatase OS=Homo sapiens OX=9606 GN=GNS PE=2 SV=1	A0A024RBC5	GNS	-0.000603624	-0.0117418	0.0125408	0.00861518	0.00699358
P28074	PSMB5	Proteasome subunit beta type-5 OS=Homo sapiens OX=9606 GN=PSMB5 PE=1 SV=3	P28074	PSMB5	-0.000622161	-0.00352971	0.00280333	-0.00534659	0.00905904
Q96RW7,Q96RW7-2	HMCN1	Hemicentin-1 OS=Homo sapiens OX=9606 GN=HMCN1 PE=1 SV=2	Q96RW7	HMCN1	-0.000623671	0.00109234	0.00012233	-0.00253992	0.00360943
A0A024R9C1,P11940	PABPC1	Polyadenylate-binding protein OS=Homo sapiens OX=9606 GN=PABPC1 PE=3 SV=1	A0A024R9C1	PABPC1	-0.000634429	-0.00219094	0.00253913	0.0043248	8.8101e-05
A0A384NPU2,P49773	HINT1	Epididymis secretory sperm binding protein OS=Homo sapiens OX=9606 GN=HINT1 PE=2 SV=1	A0A384NPU2	HINT1	-0.000642722	-0.000424226	0.0018826	-0.000551009	0.00368463
V9HW62	HEL-S-74	Lactoylglutathione lyase OS=Homo sapiens OX=9606 GN=HEL-S-74 PE=2 SV=1	V9HW62	HEL-S-74	-0.000647681	-0.00369659	0.00407347	-0.000226796	0.00540048
P01344-3	IGF2	Isoform 3 of Insulin-like growth factor II OS=Homo sapiens OX=9606 GN=IGF2	P01344	IGF2	-0.000650722	-0.00100942	0.00127947	0.00346254	-0.000977164
A0A024RAK9,P10915	HAPLN1	Hyaluronan and proteoglycan link protein 1, isoform CRA_a OS=Homo sapiens OX=9606 GN=HAPLN1 PE=4 SV=1	A0A024RAK9	HAPLN1	-0.000665573	-0.03023	0.0584647	-0.0369707	0.0254027
A0A0B4J2C3,A0A0P1J1R0,P13693,Q5W0H4	TPT1,seTCTP	Translationally-controlled tumor protein OS=Homo sapiens OX=9606 GN=TPT1 PE=1 SV=1	A0A0B4J2C3	TPT1	-0.00067105	-0.00788818	0.00746023	-0.000512752	-0.00861536
P00441,V9HWC9	SOD1,HEL-S-44	Superoxide dismutase [Cu-Zn] OS=Homo sapiens OX=9606 GN=SOD1 PE=1 SV=2	P00441	SOD1	-0.000680536	0.00463417	-0.00428565	0.0121142	0.0042689
P53618	COPB1	Coatomer subunit beta OS=Homo sapiens OX=9606 GN=COPB1 PE=1 SV=3	P53618	COPB1	-0.000683702	-0.000844437	0.000104941	0.00239572	0.00199048
A0A384MTQ3,P23526	AHCY	Adenosylhomocysteinase OS=Homo sapiens OX=9606 PE=2 SV=1	A0A384MTQ3	AHCY	-0.000684536	-0.0066487	0.00666845	-0.00191851	0.0108463
K7EPT8		Glial fibrillary acidic protein (Fragment) OS=Homo sapiens OX=9606 GN=GFAP PE=1 SV=2	K7EPT8		-0.000685118	-0.00985084	-0.000939971	0.0175038	-0.0160501
E7EQR8,Q9GZM5	YIPF3	Protein YIPF3 OS=Homo sapiens OX=9606 GN=YIPF3 PE=1 SV=1	E7EQR8	YIPF3	-0.000697435	0.000167978	-0.00164249	-0.000417802	0.000449893
H0Y938,H0YAC7,P35606	COPB2	Coatomer subunit beta' OS=Homo sapiens OX=9606 GN=COPB2 PE=1 SV=2	H0Y938	COPB2	-0.000698577	9.34645e-05	-0.00178989	0.00261327	0.000495377
P18065	IGFBP2	Insulin-like growth factor-binding protein 2 OS=Homo sapiens OX=9606 GN=IGFBP2 PE=1 SV=2	P18065	IGFBP2	-0.000699756	-0.00887481	-0.00057454	-0.00544202	-0.00460223
P36871	PGM1	Phosphoglucomutase-1 OS=Homo sapiens OX=9606 GN=PGM1 PE=1 SV=3	P36871	PGM1	-0.000708131	-0.00819147	0.00542611	0.00196504	0.00683936
P12107-2	COL11A1	Isoform B of Collagen alpha-1(XI) chain OS=Homo sapiens OX=9606 GN=COL11A1	P12107	COL11A1	-0.000711167	0.00417301	0.00794112	0.0166303	-0.0393961
B4DUV1		Fibulin-1 OS=Homo sapiens OX=9606 PE=2 SV=1	B4DUV1		-0.000716179	0.00230846	-0.000522914	0.00573698	-0.00945905
A0A384N5Z8,P23246	SFPQ	Epididymis secretory sperm binding protein OS=Homo sapiens OX=9606 PE=2 SV=1	A0A384N5Z8	SFPQ	-0.000718569	0.00111439	-0.00110637	0.00637408	-0.00720777
Q06481-6	APLP2	Isoform 6 of Amyloid beta precursor like protein 2 OS=Homo sapiens OX=9606 GN=APLP2	Q06481	APLP2	-0.000724126	-0.000632352	0.00245324	7.06474e-06	0.00402404
Q16531	DDB1	DNA damage-binding protein 1 OS=Homo sapiens OX=9606 GN=DDB1 PE=1 SV=1	Q16531	DDB1	-0.000768846	-0.000226574	0.000485172	0.00382354	0.000319078
Q9NZV1	CRIM1	Cysteine-rich motor neuron 1 protein OS=Homo sapiens OX=9606 GN=CRIM1 PE=1 SV=1	Q9NZV1	CRIM1	-0.000781062	-0.00057671	0.00243382	-0.0017543	0.00584292
P78539	SRPX	Sushi repeat-containing protein SRPX OS=Homo sapiens OX=9606 GN=SRPX PE=1 SV=1	P78539	SRPX	-0.000790052	-0.000340864	-0.0012339	0.00238515	0.000113633
A0A2S0BDD1	ATIII-R2	Antithrombin-III OS=Homo sapiens OX=9606 GN=ATIII-R2 PE=2 SV=1	A0A2S0BDD1	ATIII-R2	-0.000790304	-0.00440511	0.0045717	-0.00153689	0.0103858
A0A140VJZ1,P45974,P45974-2	USP5	Ubiquitin carboxyl-terminal hydrolase OS=Homo sapiens OX=9606 PE=2 SV=1	A0A140VJZ1	USP5	-0.000790988	0.0004992	0.000260276	-7.93606e-05	0.00307955
P80723	BASP1	Brain acid soluble protein 1 OS=Homo sapiens OX=9606 GN=BASP1 PE=1 SV=2	P80723	BASP1	-0.000799463	-0.00332293	0.00175719	0.0014843	0.0260943
B2R5U1		Staphylococcal nuclease domain-containing protein OS=Homo sapiens OX=9606 PE=2 SV=1	B2R5U1		-0.000805414	1.3491e-05	0.000128801	-0.00116763	0.00384702
P43251	BTD	Biotinidase OS=Homo sapiens OX=9606 GN=BTD PE=1 SV=2	P43251	BTD	-0.000809968	-0.0018221	-0.000676682	-0.00212016	-0.00392043
A0A024R0S6,Q9NZN4	EHD2	EH-domain containing 2, isoform CRA_a OS=Homo sapiens OX=9606 GN=EHD2 PE=4 SV=1	A0A024R0S6	EHD2	-0.000812944	0.000517691	-0.000536852	0.00248072	-0.000286646
Q86SR1	GALNT10	Polypeptide N-acetylgalactosaminyltransferase 10 OS=Homo sapiens OX=9606 GN=GALNT10 PE=1 SV=2	Q86SR1	GALNT10	-0.000854048	0.000635763	-0.00673143	0.000488726	-0.0018604
Q02952-2	AKAP12	Isoform 2 of A-kinase anchor protein 12 OS=Homo sapiens OX=9606 GN=AKAP12	Q02952	AKAP12	-0.000873087	0.000128563	-0.00185008	0.00552664	6.25516e-05
Q99584	S100A13	Protein S100-A13 OS=Homo sapiens OX=9606 GN=S100A13 PE=1 SV=1	Q99584	S100A13	-0.000877781	-0.000785258	0.0022251	0.00140396	0.00181361
A0A024RC48,Q10472	GALNT1	Polypeptide N-acetylgalactosaminyltransferase OS=Homo sapiens OX=9606 GN=GALNT1 PE=3 SV=1	A0A024RC48	GALNT1	-0.000883753	-0.00406833	-0.00146345	0.00663994	-0.00425811
P33908	MAN1A1	Mannosyl-oligosaccharide 1,2-alpha-mannosidase IA OS=Homo sapiens OX=9606 GN=MAN1A1 PE=1 SV=3	P33908	MAN1A1	-0.000925992	0.00123897	0.000160935	-0.000375763	-0.000493874
B7Z3K9		Fructose-bisphosphate aldolase OS=Homo sapiens OX=9606 PE=2 SV=1	B7Z3K9		-0.000933647	9.55566e-05	0.000745182	-6.81576e-06	0.0130063
Q15063-3	POSTN	Isoform 3 of Periostin OS=Homo sapiens OX=9606 GN=POSTN	Q15063	POSTN	-0.000946908	-0.00842782	-0.00600005	-0.00742712	-0.00897715
A0A024R5L0,P42785	PRCP	Prolylcarboxypeptidase (Angiotensinase C), isoform CRA_a OS=Homo sapiens OX=9606 GN=PRCP PE=3 SV=1	A0A024R5L0	PRCP	-0.000951418	0.00054579	-0.0012209	0.00458762	-0.00406151
P35555	FBN1	Fibrillin-1 OS=Homo sapiens OX=9606 GN=FBN1 PE=1 SV=4	P35555	FBN1	-0.000959213	0.0494147	-0.0896397	-0.143283	0.106134
P62942	FKBP1A	Peptidyl-prolyl cis-trans isomerase FKBP1A OS=Homo sapiens OX=9606 GN=FKBP1A PE=1 SV=2	P62942	FKBP1A	-0.000967029	-0.00240691	0.000315647	-0.000581325	0.00344342
P48643,V9HW37	CCT5,HEL-S-69	T-complex protein 1 subunit epsilon OS=Homo sapiens OX=9606 GN=CCT5 PE=1 SV=1	P48643	CCT5	-0.000974891	-0.00104222	0.000815446	0.00144097	0.00150308
A0A024R971,A0A3B3IRN5,Q06828	FMOD	Fibromodulin OS=Homo sapiens OX=9606 GN=FMOD PE=2 SV=1	A0A024R971	FMOD	-0.000974947	0.00119077	0.000990399	0.00172165	-0.00458213
A0A384MDP3,P12110	COL6A2	Epididymis secretory sperm binding protein OS=Homo sapiens OX=9606 PE=2 SV=1	A0A384MDP3	COL6A2	-0.000975408	-0.00176311	-0.00540987	0.0163727	-0.0178672
Q9UKP4	ADAMTS7	A disintegrin and metalloproteinase with thrombospondin motifs 7 OS=Homo sapiens OX=9606 GN=ADAMTS7 PE=1 SV=2	Q9UKP4	ADAMTS7	-0.000978903	0.00235836	-0.00500135	0.0042176	-0.00482155
P53621,P53621-2	COPA	Coatomer subunit alpha OS=Homo sapiens OX=9606 GN=COPA PE=1 SV=2	P53621	COPA	-0.000983065	-0.000813193	0.00140617	0.00421684	-0.00126041
Q92820	GGH	Gamma-glutamyl hydrolase OS=Homo sapiens OX=9606 GN=GGH PE=1 SV=2	Q92820	GGH	-0.00101922	-0.00104895	-0.000646327	0.00612664	-0.00242872
Q86Z22		Epididymis secretory protein Li 297 OS=Homo sapiens OX=9606 GN=HEL-S-297 PE=2 SV=1	Q86Z22		-0.00102554	-0.00688677	0.0155189	-0.00743782	0.00765416
A0A3G1HEF1,P05543	SERPINA7	Mutant serpin family A member 7 OS=Homo sapiens OX=9606 PE=2 SV=1	A0A3G1HEF1	SERPINA7	-0.00103049	-0.000426806	0.00146804	0.000742894	0.00270688
C9JFR7,G4XXL9,P99999	CYCS	Cytochrome c (Fragment) OS=Homo sapiens OX=9606 GN=CYCS PE=1 SV=1	C9JFR7	CYCS	-0.0010497	-0.00206461	-0.0013357	0.00400894	0.00737843
E7DVW5,Q01469	FABP5	Fatty acid binding protein 5 (Psoriasis-associated) OS=Homo sapiens OX=9606 GN=FABP5 PE=3 SV=1	E7DVW5	FABP5	-0.00105489	0.00350775	-0.00278846	0.0100485	0.00652804
Q59EF6		Calcium-activated neutral proteinase 2 (Fragment) OS=Homo sapiens OX=9606 PE=2 SV=1	Q59EF6		-0.00107297	-0.000270747	-0.000859227	0.00925914	-0.00837633
P62906	RPL10A	60S ribosomal protein L10a OS=Homo sapiens OX=9606 GN=RPL10A PE=1 SV=2	P62906	RPL10A	-0.00107317	-0.00666315	0.0022618	-0.00818457	0.00914836
A0A0S2Z3Q4,L7RT18,P46108	CRK	V-crk sarcoma virus CT10 oncogene-like protein isoform 1 (Fragment) OS=Homo sapiens OX=9606 GN=CRK PE=2 SV=1	A0A0S2Z3Q4	CRK	-0.00109124	-0.000508709	0.00211918	-0.0020907	0.00765372
Q53FA7	TP53I3	Quinone oxidoreductase PIG3 OS=Homo sapiens OX=9606 GN=TP53I3 PE=1 SV=2	Q53FA7	TP53I3	-0.00109561	-0.00311127	0.00434088	-0.0007269	0.00471693
Q15365,Q53SS8	PCBP1	Poly(rC)-binding protein 1 OS=Homo sapiens OX=9606 GN=PCBP1 PE=1 SV=2	Q15365	PCBP1	-0.00109678	0.000606792	-0.00152879	0.00544183	-0.00220687
A0A024RDQ0,A0A024RDS1,Q92598,Q92598-2	HSPH1	Heat shock 110 kDa protein OS=Homo sapiens OX=9606 GN=HSPH1 PE=3 SV=1	A0A024RDQ0	HSPH1	-0.00110685	-0.00227468	0.00142708	0.00205406	0.00501849
O60888-3	CUTA	Isoform C of Protein CutA OS=Homo sapiens OX=9606 GN=CUTA	O60888	CUTA	-0.00110871	-0.000479559	-0.0013488	0.0032434	-0.00185717
B4DDF4,B4DUT8,Q99439	CNN2	Calponin OS=Homo sapiens OX=9606 GN=CNN2 PE=1 SV=1	B4DDF4	CNN2	-0.00111278	-0.000554074	0.000692837	0.00483853	-0.00191603
Q53HV2,Q99832	CCT7	T-complex protein 1 subunit eta (Fragment) OS=Homo sapiens OX=9606 PE=2 SV=1	Q53HV2	CCT7	-0.00111288	0.000140021	0.00138586	-0.00189423	0.00385847
Q6X907	NRP1	Neuropilin OS=Homo sapiens OX=9606 GN=NRP1 PE=2 SV=1	Q6X907	NRP1	-0.00112404	-6.03981e-05	0.00119104	-0.000141386	0.0032991
B7ZKJ8	ITIH4	ITIH4 protein OS=Homo sapiens OX=9606 GN=ITIH4 PE=1 SV=1	B7ZKJ8	ITIH4	-0.00113612	-0.00147308	0.00615024	-0.00493901	0.00358147
A0AVL1	ADAM9	ADAM9 protein OS=Homo sapiens OX=9606 GN=ADAM9 PE=1 SV=1	A0AVL1	ADAM9	-0.00113816	0.00209532	-0.00358454	-0.00379077	-0.00494316
Q969H8	MYDGF	Myeloid-derived growth factor OS=Homo sapiens OX=9606 GN=MYDGF PE=1 SV=1	Q969H8	MYDGF	-0.00114035	-0.00467026	0.00252407	-0.00412007	0.0112256
A0A384MDU9,Q13561,Q13561-2,Q13561-3,V9HW58	DCTN2,HEL-S-77	Dynactin 2 (P50), isoform CRA_c OS=Homo sapiens OX=9606 GN=DCTN2 PE=2 SV=1	A0A384MDU9	DCTN2	-0.00115091	-0.0048395	0.00229547	-0.00238466	0.00875147
Q9UHI8	ADAMTS1	A disintegrin and metalloproteinase with thrombospondin motifs 1 OS=Homo sapiens OX=9606 GN=ADAMTS1 PE=1 SV=4	Q9UHI8	ADAMTS1	-0.00116081	0.000786241	-0.000640136	-0.00327477	0.00704304
Q06033,Q06033-2	ITIH3	Isoform 2 of Inter-alpha-trypsin inhibitor heavy chain H3 OS=Homo sapiens OX=9606 GN=ITIH3	Q06033	ITIH3	-0.00116406	-0.00220773	0.00518597	-0.00177249	0.00158361
A0A0U1RR32,A0A0U1RRH7	hCG_2039566	Histone H2A OS=Homo sapiens OX=9606 GN=hCG_2039566 PE=3 SV=1	A0A0U1RR32	hCG_2039566	-0.00117042	0.0032049	-0.00212285	0.00399725	-0.00696076
Q92520	FAM3C	Protein FAM3C OS=Homo sapiens OX=9606 GN=FAM3C PE=1 SV=1	Q92520	FAM3C	-0.0011769	-0.00239196	-0.00228748	0.00691782	0.000123856
P78371,V9HW96	CCT2,HEL-S-100n	T-complex protein 1 subunit beta OS=Homo sapiens OX=9606 GN=CCT2 PE=1 SV=4	P78371	CCT2	-0.00119589	-0.000829178	0.0012443	-0.00166586	0.00679796
Q86SZ7,Q9UL46	PSME2	Full-length cDNA clone CS0DJ015YJ12 of T cells (Jurkat cell line) of Homo sapiens (human) OS=Homo sapiens OX=9606 GN=PSME2 PE=2 SV=1	Q86SZ7	PSME2	-0.00120447	0.000535515	0.000319453	0.00546722	-0.00307318
A6NFX8,Q9UKK9	NUDT5	ADP-sugar pyrophosphatase OS=Homo sapiens OX=9606 GN=NUDT5 PE=1 SV=1	A6NFX8	NUDT5	-0.00120891	0.00122114	-0.000621536	0.00263761	0.0014129
P58546,Q69YG1	MTPN,DKFZp761E1322	Myotrophin OS=Homo sapiens OX=9606 GN=MTPN PE=1 SV=2	P58546	MTPN	-0.00121222	0.00217834	-0.00038277	0.00301527	-0.00473655
B7Z2N4		cDNA FLJ56074, highly similar to 150 kDa oxygen-regulated protein (Orp150) OS=Homo sapiens OX=9606 PE=2 SV=1	B7Z2N4		-0.00123093	-0.00110752	-0.000509431	0.00331713	0.00329078
Q13219	PAPPA	Pappalysin-1 OS=Homo sapiens OX=9606 GN=PAPPA PE=1 SV=3	Q13219	PAPPA	-0.00124118	0.00148482	-0.00190493	0.00394369	0.00469924
A0A024R084,A0A5F9UP49,Q9BRK5	SDF4	45 kDa calcium-binding protein OS=Homo sapiens OX=9606 GN=SDF4 PE=3 SV=1	A0A024R084	SDF4	-0.00125293	-0.0103568	0.00635475	-0.0111111	0.00977682
Q8NC51,Q8NC51-3	SERBP1	Plasminogen activator inhibitor 1 RNA-binding protein OS=Homo sapiens OX=9606 GN=SERBP1 PE=1 SV=2	Q8NC51	SERBP1	-0.00126748	-0.000866274	-0.00388574	0.000578542	0.00156441
A2VDJ4	GNPTG	GNPTG protein (Fragment) OS=Homo sapiens OX=9606 GN=GNPTG PE=2 SV=1	A2VDJ4	GNPTG	-0.00126909	-8.61453e-05	0.00203909	0.00365499	-0.0015775
Q14764,X5D2M8	MVP	Major vault protein (Fragment) OS=Homo sapiens OX=9606 GN=MVP PE=2 SV=1	Q14764	MVP	-0.00128146	0.000848446	0.00368142	-0.00582658	0.0110352
Q05DB4,Q9Y5Z4	HEBP2	HEBP2 protein (Fragment) OS=Homo sapiens OX=9606 GN=HEBP2 PE=2 SV=1	Q05DB4	HEBP2	-0.00129676	0.00174097	-0.000138467	0.00342113	0.000878507
B4E324,Q59EV6,X6R5C5,X6R8A1	PPGB,CTSA	cDNA FLJ60397, highly similar to Lysosomal protective protein OS=Homo sapiens OX=9606 PE=2 SV=1	B4E324	PPGB	-0.00131802	-0.00232716	0.00133407	0.00824182	-0.00257592
A8K3C3,P50991	CCT4	T-complex protein 1 subunit delta OS=Homo sapiens OX=9606 PE=2 SV=1	A8K3C3	CCT4	-0.00132084	0.000621729	-0.00298128	0.00597383	-0.00127388
B4DVA7		Beta-hexosaminidase OS=Homo sapiens OX=9606 PE=2 SV=1	B4DVA7		-0.0013267	-0.00145644	0.00194786	0.00469052	-0.00595314
Q9UHD8-5	SEPTIN9	Isoform 5 of Septin-9 OS=Homo sapiens OX=9606 GN=SEPTIN9	Q9UHD8	SEPTIN9	-0.00132745	0.000268949	-0.00134909	0.00491043	-0.000184864
B4DR52		Histone H2B OS=Homo sapiens OX=9606 PE=1 SV=1	B4DR52		-0.00132891	0.00073752	-0.00265877	0.0061039	-0.00197234
Q9UHB6-4	LIMA1	Isoform 4 of LIM domain and actin-binding protein 1 OS=Homo sapiens OX=9606 GN=LIMA1	Q9UHB6	LIMA1	-0.00134233	-0.000776282	0.00341744	-0.00295335	0.0077384
A0A384MTW7,P15531,P15531-2	NME1	Nucleoside diphosphate kinase OS=Homo sapiens OX=9606 PE=2 SV=1	A0A384MTW7	NME1	-0.00135374	-0.00037702	-0.00189316	0.000332775	-0.00014546
A0A024QZX3,P35237	SERPINB6	Serpin peptidase inhibitor, clade B (Ovalbumin), member 6, isoform CRA_a OS=Homo sapiens OX=9606 GN=SERPINB6 PE=3 SV=1	A0A024QZX3	SERPINB6	-0.00136527	-0.00121222	0.00321626	-0.00172164	0.00505147
O15144,Q53R19	ARPC2	Actin-related protein 2/3 complex subunit 2 OS=Homo sapiens OX=9606 GN=ARPC2 PE=1 SV=1	O15144	ARPC2	-0.00136732	-0.00424704	0.00187532	0.00127366	0.00735656
F4ZW62,Q12905,Q53FG3	ILF2	NF45 OS=Homo sapiens OX=9606 PE=1 SV=1	F4ZW62	ILF2	-0.00136915	0.000611538	0.000422983	0.00332251	0.00239096
Q9UKY7	CDV3	Protein CDV3 homolog OS=Homo sapiens OX=9606 GN=CDV3 PE=1 SV=1	Q9UKY7	CDV3	-0.00139169	0.000942595	-8.60359e-05	0.00412029	0.00688938
M1LAK4,Q9NRN5	OLFML3	Olfactomedin-like 3, isoform CRA_b OS=Homo sapiens OX=9606 GN=OLFML3 PE=3 SV=1	M1LAK4	OLFML3	-0.00140166	-0.0101147	0.0147468	-0.00722386	-0.00433201
A0A090N8P3,B3KQQ0,O95302	FKBP9	Peptidylprolyl isomerase OS=Homo sapiens OX=9606 GN=FKBP9 PE=4 SV=1	A0A090N8P3	FKBP9	-0.00141316	-0.00221794	0.00463007	-0.000646129	0.00857521
P60903,Q6FGE5	S100A10	Protein S100-A10 OS=Homo sapiens OX=9606 GN=S100A10 PE=1 SV=2	P60903	S100A10	-0.00143384	-0.0021296	-0.00190914	0.000657961	-0.00891636
P25789	PSMA4	Proteasome subunit alpha type-4 OS=Homo sapiens OX=9606 GN=PSMA4 PE=1 SV=1	P25789	PSMA4	-0.00144928	0.00106503	-0.00100537	-0.000874903	0.00664684
A0A7P0T8I6	CTSZ	Cathepsin X OS=Homo sapiens OX=9606 GN=CTSZ PE=1 SV=1	A0A7P0T8I6	CTSZ	-0.00146617	-0.00824477	0.00819217	0.00233881	0.00624456
Q9NQC3	RTN4	Reticulon-4 OS=Homo sapiens OX=9606 GN=RTN4 PE=1 SV=2	Q9NQC3	RTN4	-0.00146722	-0.00347091	0.00751791	0.00193331	0.0120842
Q6YHK3	CD109	CD109 antigen OS=Homo sapiens OX=9606 GN=CD109 PE=1 SV=2	Q6YHK3	CD109	-0.00147137	-0.00194829	0.00163279	0.00899372	-0.00989446
P60981,V9HWA6	DSTN,HEL32	Destrin OS=Homo sapiens OX=9606 GN=DSTN PE=1 SV=3	P60981	DSTN	-0.00148367	-0.00477747	0.00581096	0.00279973	0.00790266
A6XND5,D6RHI9,O00584	RNASET2	Ribonuclease T2 OS=Homo sapiens OX=9606 PE=2 SV=1	A6XND5	RNASET2	-0.00148921	-0.00226886	0.00276805	0.00164843	0.00514151
A0A140VK27,P09960	LTA4H	Leukotriene A(4) hydrolase OS=Homo sapiens OX=9606 PE=2 SV=1	A0A140VK27	LTA4H	-0.00149685	0.00115163	-0.00204755	0.00410307	0.00709982
H0Y8C6	IPO5	Importin-5 (Fragment) OS=Homo sapiens OX=9606 GN=IPO5 PE=1 SV=1	H0Y8C6	IPO5	-0.00151844	-0.00176078	0.00127675	-0.00304742	0.00747652
A0A024R0A1,P09603	CSF1	Macrophage colony-stimulating factor 1 OS=Homo sapiens OX=9606 GN=CSF1 PE=4 SV=1	A0A024R0A1	CSF1	-0.00151967	0.00166677	-0.000879961	0.00254861	0.00388298
A0A024RDY3,P11279	LAMP1	Lysosomal-associated membrane protein 1, isoform CRA_a OS=Homo sapiens OX=9606 GN=LAMP1 PE=3 SV=1	A0A024RDY3	LAMP1	-0.00152147	0.00315265	-0.00240134	0.00390639	0.000644731
Q6FGR8	PRNP	Major prion protein OS=Homo sapiens OX=9606 GN=PRNP PE=2 SV=1	Q6FGR8	PRNP	-0.00152277	0.000210316	0.00233394	-0.000844246	0.00368329
A0A024R2W4,Q14118	DAG1	Alpha-dystroglycan OS=Homo sapiens OX=9606 GN=DAG1 PE=4 SV=1	A0A024R2W4	DAG1	-0.00152796	0.00151338	-0.000880583	0.00152207	0.000643068
B4E1Z4		C3/C5 convertase OS=Homo sapiens OX=9606 PE=1 SV=1	B4E1Z4		-0.00154437	0.00312228	0.00186309	0.00211879	-0.00579145
Q8WUJ3	CEMIP	Cell migration-inducing and hyaluronan-binding protein OS=Homo sapiens OX=9606 GN=CEMIP PE=1 SV=2	Q8WUJ3	CEMIP	-0.00154505	-0.00585557	0.00380034	0.000384342	-0.00696541
P02751-8	FN1	Isoform 8 of Fibronectin OS=Homo sapiens OX=9606 GN=FN1	P02751	FN1	-0.00154611	0.00462388	0.00351036	0.00963044	-0.0248039
Q9P1F3	ABRACL	Costars family protein ABRACL OS=Homo sapiens OX=9606 GN=ABRACL PE=1 SV=1	Q9P1F3	ABRACL	-0.00155331	-0.000986943	0.00509414	-0.00515441	0.0122372
P23396	RPS3	40S ribosomal protein S3 OS=Homo sapiens OX=9606 GN=RPS3 PE=1 SV=2	P23396	RPS3	-0.00156505	-0.000895339	-0.00288213	0.0104856	-0.0023222
A0A087WYR3	TPD52L2	Tumor protein D54 OS=Homo sapiens OX=9606 GN=TPD52L2 PE=1 SV=1	A0A087WYR3	TPD52L2	-0.00157312	-0.0015381	-0.00034411	0.00183295	0.00235221
E9PGC8	MAP1A	Microtubule-associated protein 1A OS=Homo sapiens OX=9606 GN=MAP1A PE=1 SV=1	E9PGC8	MAP1A	-0.00158529	-0.000293248	0.0012277	0.00176381	0.00388689
D9ZGG2,P04004	VTN	Vitronectin OS=Homo sapiens OX=9606 GN=VTN PE=4 SV=1	D9ZGG2	VTN	-0.00160775	-0.00109508	0.00059813	0.00175055	-0.00064947
O14579	COPE	Coatomer subunit epsilon OS=Homo sapiens OX=9606 GN=COPE PE=1 SV=3	O14579	COPE	-0.00161815	0.00062658	-0.00364682	0.00590286	-0.00259204
B0YIW6,Q6MZV5	ARCN1,DKFZp686M09245	Coatomer subunit delta OS=Homo sapiens OX=9606 GN=ARCN1 PE=1 SV=1	B0YIW6	ARCN1	-0.00162394	0.0015748	-0.0025709	0.00359208	-0.00192905
P21980,V9HWG3	TGM2,HEL-S-45	Protein-glutamine gamma-glutamyltransferase 2 OS=Homo sapiens OX=9606 GN=TGM2 PE=1 SV=2	P21980	TGM2	-0.0016465	0.00149027	-0.000891691	0.00698724	0.00641301
A0A024QZU6,P19883,P19883-2	FST	Follistatin, isoform CRA_c OS=Homo sapiens OX=9606 GN=FST PE=4 SV=1	A0A024QZU6	FST	-0.00164777	-0.00149714	-0.00169987	-0.00631031	0.00914511
A0A0S2Z4C3,P07954	FH	Fumarate hydratase, mitochondrial (Fragment) OS=Homo sapiens OX=9606 GN=FH PE=2 SV=1	A0A0S2Z4C3	FH	-0.00165696	0.000722418	-0.000361838	0.000663639	0.00674385
P16070-7	CD44	Isoform 7 of CD44 antigen OS=Homo sapiens OX=9606 GN=CD44	P16070	CD44	-0.0016684	-0.00628331	0.00863332	-0.00586001	-0.00175988
A0A024R5U5,O14672	ADAM10	Disintegrin and metalloproteinase domain-containing protein 10 OS=Homo sapiens OX=9606 GN=ADAM10 PE=4 SV=1	A0A024R5U5	ADAM10	-0.00166903	0.000645588	9.51414e-05	5.53586e-05	0.00202343
P15291-2	B4GALT1	Isoform Short of Beta-1,4-galactosyltransferase 1 OS=Homo sapiens OX=9606 GN=B4GALT1	P15291	B4GALT1	-0.00167995	-0.00297473	-0.00156524	6.52432e-05	-0.0118052
Q92859-4	NEO1	Isoform 4 of Neogenin OS=Homo sapiens OX=9606 GN=NEO1	Q92859	NEO1	-0.00168048	0.00129078	-0.000277209	0.00398858	-0.00994154
P52907	CAPZA1	F-actin-capping protein subunit alpha-1 OS=Homo sapiens OX=9606 GN=CAPZA1 PE=1 SV=3	P52907	CAPZA1	-0.0016944	0.00154625	-0.0018274	0.00237468	-0.0028806
A6NC48,Q10588	BST1	ADP-ribosyl cyclase/cyclic ADP-ribose hydrolase OS=Homo sapiens OX=9606 GN=BST1 PE=1 SV=1	A6NC48	BST1	-0.0017	0.00280118	-0.00543537	0.00458166	-0.0014957
A0A024R2L6,A0A0C4DG17,C9J9K3,P08865	RPSA	40S ribosomal protein SA OS=Homo sapiens OX=9606 GN=RPSA PE=3 SV=1	A0A024R2L6	RPSA	-0.00173603	-0.000413747	0.000889518	-0.00463878	0.0110827
A0A024R5G1,O95967,Q96TF5	EFEMP2	EGF-containing fibulin-like extracellular matrix protein 2, isoform CRA_a OS=Homo sapiens OX=9606 GN=EFEMP2 PE=4 SV=1	A0A024R5G1	EFEMP2	-0.00173771	0.00491396	-0.0106752	0.00948105	-0.015532
B4DW52		cDNA FLJ55253, highly similar to Actin, cytoplasmic 1 OS=Homo sapiens OX=9606 PE=2 SV=1	B4DW52		-0.00174244	0.000457923	-0.000549043	9.65572e-05	0.00735877
B2RDE8		cDNA, FLJ96580, highly similar to Homo sapiens hepatoma-derived growth factor (high-mobility group protein 1-like) (HDGF), mRNA OS=Homo sapiens OX=9606 PE=2 SV=1	B2RDE8		-0.00175134	0.00150655	0.000856727	0.00880205	-0.0035528
G3XAP6,P49747	COMP	Cartilage oligomeric matrix protein OS=Homo sapiens OX=9606 GN=COMP PE=1 SV=1	G3XAP6	COMP	-0.00175419	0.00490445	3.3243e-05	0.00251694	-0.00683251
E9PAV3	NACA	Nascent polypeptide-associated complex subunit alpha, muscle-specific form OS=Homo sapiens OX=9606 GN=NACA PE=1 SV=1	E9PAV3	NACA	-0.0017639	0.00215916	-0.00413289	0.00089912	0.00520779
Q15019-2	SEPTIN2	Isoform 2 of Septin-2 OS=Homo sapiens OX=9606 GN=SEPTIN2	Q15019	SEPTIN2	-0.00178562	-0.000376961	-5.999e-05	0.00220733	0.00785168
A0A384MTR2,P30048,P30048-2	PRDX3	Epididymis secretory sperm binding protein OS=Homo sapiens OX=9606 GN=PRDX3 PE=2 SV=1	A0A384MTR2	PRDX3	-0.00179884	0.00106155	0.00145322	0.00421851	0.00310801
A0A024R1K7,Q04917	YWHAH	Tyrosine 3-monooxygenase/tryptophan 5-monooxygenase activation protein, eta polypeptide, isoform CRA_b OS=Homo sapiens OX=9606 GN=YWHAH PE=3 SV=1	A0A024R1K7	YWHAH	-0.00180282	0.00185979	-0.00363979	0.00560345	-0.00123112
Q59EQ1		Cadherin 11, type 2 isoform 1 preproprotein variant (Fragment) OS=Homo sapiens OX=9606 PE=2 SV=1	Q59EQ1		-0.00182881	0.00248279	-0.00192928	0.00668013	-0.0137785
A0M8W4,Q15819	UBE2V2	Ubiquitin-conjugating enzyme E2 variant 2 OS=Homo sapiens OX=9606 GN=UBE2V2 PE=2 SV=1	A0M8W4	UBE2V2	-0.00183923	-0.00146043	0.00249628	-0.00122074	-0.0033539
A8K8U1,Q86VP6	CAND1	cDNA FLJ77762, highly similar to Homo sapiens cullin-associated and neddylation-dissociated 1 (CAND1), mRNA OS=Homo sapiens OX=9606 PE=2 SV=1	A8K8U1	CAND1	-0.00184188	0.00258194	-0.00268783	0.0101384	-0.0064317
P28799	GRN	Progranulin OS=Homo sapiens OX=9606 GN=GRN PE=1 SV=2	P28799	GRN	-0.00184927	-0.0020394	0.00865699	0.0146407	-0.0163683
Q9NS15	LTBP3	Latent-transforming growth factor beta-binding protein 3 OS=Homo sapiens OX=9606 GN=LTBP3 PE=1 SV=4	Q9NS15	LTBP3	-0.00184968	0.00469268	-0.00780077	0.00398741	-0.00559543
A0A024R884,Q4LE33	TNC	Tenascin C (Hexabrachion), isoform CRA_a OS=Homo sapiens OX=9606 GN=TNC PE=3 SV=1	A0A024R884	TNC	-0.00185048	0.00293958	-0.000165544	0.00369426	-0.00473397
A0A4P2STA0,B1PKZ1	HLA-A	MHC class I antigen OS=Homo sapiens OX=9606 GN=HLA-A PE=3 SV=1	A0A4P2STA0	HLA-A	-0.00185155	-0.00331322	0.00504616	0.00830744	0.00234809
Q59H77		T-complex protein 1 subunit gamma (Fragment) OS=Homo sapiens OX=9606 PE=2 SV=1	Q59H77		-0.00185418	0.000648506	-0.00467915	0.00950877	-0.00319199
P67936,V9HW56	TPM4,HEL-S-108	Tropomyosin alpha-4 chain OS=Homo sapiens OX=9606 GN=TPM4 PE=1 SV=3	P67936	TPM4	-0.00186731	0.00639785	0.00858787	0.000518591	0.00135836
P0C0L4	C4A	Complement C4-A OS=Homo sapiens OX=9606 GN=C4A PE=1 SV=2	P0C0L4	C4A	-0.00187197	-0.00124884	0.00936906	0.00054176	0.00375315
E7EUI6	ITGB1	Integrin beta OS=Homo sapiens OX=9606 GN=ITGB1 PE=1 SV=2	E7EUI6	ITGB1	-0.00187957	0.00183804	0.00117784	-0.00197255	0.00654804
P34932	HSPA4	Heat shock 70 kDa protein 4 OS=Homo sapiens OX=9606 GN=HSPA4 PE=1 SV=4	P34932	HSPA4	-0.00188373	-0.0118947	0.00606018	0.00365234	0.0179739
A0A384P5S0,Q9NVA2	SEPTIN11	Septin OS=Homo sapiens OX=9606 PE=2 SV=1	A0A384P5S0	SEPTIN11	-0.00192042	-0.00144859	0.00304053	0.00261955	-0.000967675
P26639,P26639-2,Q53GX7	TARS1	Threonine--tRNA ligase 1, cytoplasmic OS=Homo sapiens OX=9606 GN=TARS1 PE=1 SV=3	P26639	TARS1	-0.00193213	-0.000168264	0.000755611	0.00461229	0.00480124
A0A024RDT5,Q15063-2	POSTN	Periostin, osteoblast specific factor, isoform CRA_a OS=Homo sapiens OX=9606 GN=POSTN PE=4 SV=1	A0A024RDT5	POSTN	-0.00195929	-0.00117985	0.00240325	-0.0155724	0.0312191
G3V180,G3V1D3,Q9NY33	DPP3	Dipeptidyl peptidase 3 OS=Homo sapiens OX=9606 GN=DPP3 PE=1 SV=1	G3V180	DPP3	-0.00196063	0.000902822	-0.00245697	0.00467506	0.00526992
A0A384MR27,P09382	LGALS1	Galectin OS=Homo sapiens OX=9606 PE=2 SV=1	A0A384MR27	LGALS1	-0.00196553	-0.0690259	0.0898145	-0.0185445	-0.0717375
A8K7F6,P60842	EIF4A1	RNA helicase OS=Homo sapiens OX=9606 PE=2 SV=1	A8K7F6	EIF4A1	-0.0019689	0.00216537	-0.00225525	0.000367471	0.00178045
A0A024RBB7,P55209	NAP1L1	Nucleosome assembly protein 1-like 1, isoform CRA_a OS=Homo sapiens OX=9606 GN=NAP1L1 PE=3 SV=1	A0A024RBB7	NAP1L1	-0.00196909	0.00259329	-0.0063426	0.010031	-0.00892321
Q14697,V9HWJ0	GANAB,HEL-S-164nA	Neutral alpha-glucosidase AB OS=Homo sapiens OX=9606 GN=GANAB PE=1 SV=3	Q14697	GANAB	-0.00200526	0.00275218	-0.00411133	0.00797033	-0.00550498
B4DEA3		UV excision repair protein RAD23 OS=Homo sapiens OX=9606 PE=2 SV=1	B4DEA3		-0.00202337	-0.00176807	0.00666162	-0.00105752	0.000982496
B0YJ88,P35241	RDX	Radixin OS=Homo sapiens OX=9606 GN=RDX PE=2 SV=1	B0YJ88	RDX	-0.00203784	0.0021765	-0.00593602	0.015681	-0.00621783
A0A024R687,Q96AC1,Q96AC1-3	FERMT2,PLEKHC1	Pleckstrin homology domain containing, family C (With FERM domain) member 1, isoform CRA_b OS=Homo sapiens OX=9606 GN=PLEKHC1 PE=3 SV=1	A0A024R687	FERMT2	-0.00204016	-0.000473015	-0.00101198	0.00184167	0.00496974
A0A3B3ISR2,B4DPQ0	C1R	Complement subcomponent C1r OS=Homo sapiens OX=9606 GN=C1R PE=1 SV=1	A0A3B3ISR2	C1R	-0.0020449	0.0075025	-0.0131018	0.0349555	-0.0441618
E7EUF1,Q13822-3	ENPP2	Ectonucleotide pyrophosphatase/phosphodiesterase family member 2 OS=Homo sapiens OX=9606 GN=ENPP2 PE=1 SV=1	E7EUF1	ENPP2	-0.00205806	0.00379812	0.0017014	0.00770917	-0.0216673
P30044	PRDX5	Peroxiredoxin-5, mitochondrial OS=Homo sapiens OX=9606 GN=PRDX5 PE=1 SV=4	P30044	PRDX5	-0.00206682	-0.00140823	-0.00355569	0.0107621	-0.00799287
A0A024RAZ7,A0A024RB53,P09651,P09651-2	HNRNPA1,HNRPA1	Helix-destabilizing protein OS=Homo sapiens OX=9606 GN=HNRPA1 PE=4 SV=1	A0A024RAZ7	HNRNPA1	-0.0020748	0.000393684	0.00109681	0.0118152	-0.0174609
P11216	PYGB	Glycogen phosphorylase, brain form OS=Homo sapiens OX=9606 GN=PYGB PE=1 SV=5	P11216	PYGB	-0.00209279	-0.000154839	-0.000838772	0.00582847	0.00285215
Q14974	KPNB1	Importin subunit beta-1 OS=Homo sapiens OX=9606 GN=KPNB1 PE=1 SV=2	Q14974	KPNB1	-0.0021211	-0.000162475	0.00132067	0.00686342	-0.0114658
O00151,V9HW92	PDLIM1,HEL-S-112	PDZ and LIM domain protein 1 OS=Homo sapiens OX=9606 GN=PDLIM1 PE=1 SV=4	O00151	PDLIM1	-0.00216718	0.000490007	0.00143444	0.0060311	0.00224559
Q13740,Q13740-2	ALCAM	CD166 antigen OS=Homo sapiens OX=9606 GN=ALCAM PE=1 SV=2	Q13740	ALCAM	-0.00216879	0.00114826	-0.0030994	0.009377	-0.00186837
O60664	PLIN3	Perilipin-3 OS=Homo sapiens OX=9606 GN=PLIN3 PE=1 SV=3	O60664	PLIN3	-0.00217056	-0.00700387	-0.00397252	0.0204459	-0.0111097
P10909-6	CLU	Isoform 6 of Clusterin OS=Homo sapiens OX=9606 GN=CLU	P10909	CLU	-0.00217307	0.00142768	-0.00744144	-0.00875134	-0.000384203
O15511	ARPC5	Actin-related protein 2/3 complex subunit 5 OS=Homo sapiens OX=9606 GN=ARPC5 PE=1 SV=3	O15511	ARPC5	-0.00220537	6.4789e-05	0.00302863	8.15287e-05	0.00743617
F8WCF6	ARPC4-TTLL3	Actin-related protein 2/3 complex subunit 4 OS=Homo sapiens OX=9606 GN=ARPC4-TTLL3 PE=3 SV=1	F8WCF6	ARPC4-TTLL3	-0.00221202	-0.00350614	0.00351511	-0.00293816	0.0113417
P27348	YWHAQ	14-3-3 protein theta OS=Homo sapiens OX=9606 GN=YWHAQ PE=1 SV=1	P27348	YWHAQ	-0.00221309	-0.00745721	0.00448401	0.00380435	-0.00524404
A0A140VKA6,P50502	ST13	Testis secretory sperm-binding protein Li 233m OS=Homo sapiens OX=9606 PE=2 SV=1	A0A140VKA6	ST13	-0.00222182	0.0013351	9.75976e-05	0.00372376	0.000845641
P14618,V9HWB8	PKM,HEL-S-30	Pyruvate kinase PKM OS=Homo sapiens OX=9606 GN=PKM PE=1 SV=4	P14618	PKM	-0.00224939	-0.000486648	-0.000725041	0.00365009	0.00939433
A8K3H0,B3KW70,F5GYX4,Q13361,Q13361-2	MFAP5	cDNA FLJ75548, highly similar to Homo sapiens microfibrillar associated protein 5 (MFAP5), mRNA OS=Homo sapiens OX=9606 PE=2 SV=1	A8K3H0	MFAP5	-0.00227541	0.00428819	-0.0297067	0.0017818	-0.0212632
P24592	IGFBP6	Insulin-like growth factor-binding protein 6 OS=Homo sapiens OX=9606 GN=IGFBP6 PE=1 SV=1	P24592	IGFBP6	-0.00228926	-0.00204584	-0.00161809	-0.0286323	0.0166778
A0A0K0K1K7,O95336	PGLS,HEL-S-304	6-phosphogluconolactonase OS=Homo sapiens OX=9606 GN=HEL-S-304 PE=2 SV=1	A0A0K0K1K7	PGLS	-0.00229268	9.856e-05	-0.003672	0.0130629	-0.00372234
Q2XQU9		FHL2 isoform 5 OS=Homo sapiens OX=9606 PE=2 SV=1	Q2XQU9		-0.00230979	0.000592429	0.00369469	0.00177557	0.00438621
A8K7B7,B4DDF7,P30153	PPP2R1A	Protein phosphatase 2 (Formerly 2A), regulatory subunit A (PR 65), alpha isoform OS=Homo sapiens OX=9606 GN=PPP2R1A PE=1 SV=1	A8K7B7	PPP2R1A	-0.00233539	0.000859622	-0.00101698	0.00575424	0.00219185
A0A494C165	PEPD	Xaa-Pro dipeptidase (Fragment) OS=Homo sapiens OX=9606 GN=PEPD PE=1 SV=1	A0A494C165	PEPD	-0.00235657	0.000872597	-0.000112111	0.00330716	0.00805552
Q6UVK1	CSPG4	Chondroitin sulfate proteoglycan 4 OS=Homo sapiens OX=9606 GN=CSPG4 PE=1 SV=2	Q6UVK1	CSPG4	-0.00238124	0.00226564	0.00694683	0.0118366	-0.0230606
B1AKZ4,Q15121	PEA15	15 kDa phosphoprotein enriched in astrocytes OS=Homo sapiens OX=9606 GN=PEA15 PE=2 SV=1	B1AKZ4	PEA15	-0.00243333	0.00333243	-0.00693538	0.0158544	-0.00892533
P30085	CMPK1	UMP-CMP kinase OS=Homo sapiens OX=9606 GN=CMPK1 PE=1 SV=3	P30085	CMPK1	-0.002448	0.00245871	-0.00135429	0.00208435	0.00403308
O75368,V9HW48	SH3BGRL	SH3 domain-binding glutamic acid-rich-like protein OS=Homo sapiens OX=9606 GN=SH3BGRL PE=1 SV=1	O75368	SH3BGRL	-0.00245241	0.0002718	0.000698648	0.0171469	0.00361442
Q13162,V9HW63	PRDX4,HEL-S-97n	Peroxiredoxin-4 OS=Homo sapiens OX=9606 GN=PRDX4 PE=1 SV=1	Q13162	PRDX4	-0.00249542	-8.23721e-05	0.00163308	0.00146146	0.00411462
B3KQQ9,O95084	PRSS23	cDNA PSEC0048 fis, clone NT2RP2000028, highly similar to Serine protease 23 OS=Homo sapiens OX=9606 PE=2 SV=1	B3KQQ9	PRSS23	-0.00249781	-0.000731196	-0.0100655	-0.00121654	-0.00504661
P19021-6	PAM	Isoform 6 of Peptidyl-glycine alpha-amidating monooxygenase OS=Homo sapiens OX=9606 GN=PAM	P19021	PAM	-0.00254081	0.00181236	-0.00353513	0.00714693	-0.00290501
A0A7I2V599	HSPD1	60 kDa chaperonin OS=Homo sapiens OX=9606 GN=HSPD1 PE=1 SV=1	A0A7I2V599	HSPD1	-0.00257124	0.00320965	-0.00341467	-0.000555096	0.00694445
A0A024RBS2,A8K4Z4,P05388	RPLP0	60S acidic ribosomal protein P0 OS=Homo sapiens OX=9606 GN=RPLP0 PE=3 SV=1	A0A024RBS2	RPLP0	-0.00257814	-0.00144528	-0.00153517	-0.00859615	0.010057
P52565,V9HWE8	ARHGDIA,HEL-S-47e	Rho GDP-dissociation inhibitor 1 OS=Homo sapiens OX=9606 GN=ARHGDIA PE=1 SV=3	P52565	ARHGDIA	-0.00258032	-0.0153067	0.0100489	-0.0154359	0.0137326
A0A024R1Z6,Q99536	VAT1	Vesicle amine transport protein 1 homolog (T californica), isoform CRA_a OS=Homo sapiens OX=9606 GN=VAT1 PE=4 SV=1	A0A024R1Z6	VAT1	-0.00258178	0.00370857	-0.00266573	0.00687079	-0.00339112
P00390,P00390-3,V9HW90	GSR,HEL-75	Glutathione reductase, mitochondrial OS=Homo sapiens OX=9606 GN=GSR PE=1 SV=2	P00390	GSR	-0.0025847	0.00567896	-0.00776489	0.0095528	0.00148709
A0A024R6K8,P23381	WARS1,WARS	Tryptophan--tRNA ligase, cytoplasmic OS=Homo sapiens OX=9606 GN=WARS1 PE=1 SV=2	A0A024R6K8	WARS1	-0.00258684	0.00580859	-0.00719208	0.0151943	0.00584407
B2R7T8		F-actin-capping protein subunit beta OS=Homo sapiens OX=9606 PE=2 SV=1	B2R7T8		-0.00260538	0.00200929	-0.00277137	0.00983277	0.000428301
A0A024RAM2,P35754	GLRX	Glutaredoxin (Thioltransferase), isoform CRA_c OS=Homo sapiens OX=9606 GN=GLRX PE=4 SV=1	A0A024RAM2	GLRX	-0.00262149	0.00259334	-0.000848913	0.00468601	0.00329179
Q8NHP8	PLBD2	Putative phospholipase B-like 2 OS=Homo sapiens OX=9606 GN=PLBD2 PE=1 SV=2	Q8NHP8	PLBD2	-0.0026244	-0.00215604	0.003137	0.0113271	-0.000160604
D3DSQ1	ASAH1	N-acylsphingosine amidohydrolase (Acid ceramidase) 1, isoform CRA_c OS=Homo sapiens OX=9606 GN=ASAH1 PE=4 SV=1	D3DSQ1	ASAH1	-0.00264057	0.000799029	0.000224334	0.00779719	0.0044929
Q16643	DBN1	Drebrin OS=Homo sapiens OX=9606 GN=DBN1 PE=1 SV=4	Q16643	DBN1	-0.00264134	0.000772599	0.0014133	-0.0028367	0.0082595
A6XND9		Beta-2-microglobulin OS=Homo sapiens OX=9606 PE=2 SV=1	A6XND9		-0.00266703	0.00414931	-0.00842305	0.0046502	-0.00419398
Q04446	GBE1	1,4-alpha-glucan-branching enzyme OS=Homo sapiens OX=9606 GN=GBE1 PE=1 SV=3	Q04446	GBE1	-0.0026712	0.00184849	0.00160515	0.00206579	0.00394792
O60361	NME2P1	Putative nucleoside diphosphate kinase OS=Homo sapiens OX=9606 GN=NME2P1 PE=5 SV=1	O60361	NME2P1	-0.00269221	0.00629826	-0.00367472	0.00602229	-0.00494462
Q9Y2B0	CNPY2	Protein canopy homolog 2 OS=Homo sapiens OX=9606 GN=CNPY2 PE=1 SV=1	Q9Y2B0	CNPY2	-0.00269766	0.0025508	0.00133332	0.00617152	-0.000811438
Q15404	RSU1	Ras suppressor protein 1 OS=Homo sapiens OX=9606 GN=RSU1 PE=1 SV=3	Q15404	RSU1	-0.00270638	0.0024803	-0.00192363	0.00705544	-0.00134243
P60709,Q1KLZ0,Q53G76,Q53GK6	ACTB,PS1TP5BP1	Actin, cytoplasmic 1 OS=Homo sapiens OX=9606 GN=ACTB PE=1 SV=1	P60709	ACTB	-0.00273624	0.00481018	0.00320063	0.00507431	-0.00409597
Q07960	ARHGAP1	Rho GTPase-activating protein 1 OS=Homo sapiens OX=9606 GN=ARHGAP1 PE=1 SV=1	Q07960	ARHGAP1	-0.00275973	-0.00116997	0.00148045	0.00768894	0.00192208
P30046,Q53Y51	DDT	D-dopachrome decarboxylase OS=Homo sapiens OX=9606 GN=DDT PE=1 SV=3	P30046	DDT	-0.00276423	0.00310435	-0.00195876	0.00774309	0.00293871
Q6EMK4	VASN	Vasorin OS=Homo sapiens OX=9606 GN=VASN PE=1 SV=1	Q6EMK4	VASN	-0.00278679	-0.00882231	0.00737117	-0.0217735	-0.000243678
B4DV28,Q96KP4	CNDP2	cDNA FLJ54170, highly similar to Cytosolic nonspecific dipeptidase OS=Homo sapiens OX=9606 PE=2 SV=1	B4DV28	CNDP2	-0.00279057	0.00214755	-0.00267673	0.0045854	0.00931602
E9PLK3,P55786	NPEPPS	Aminopeptidase OS=Homo sapiens OX=9606 GN=NPEPPS PE=1 SV=1	E9PLK3	NPEPPS	-0.00285736	0.00238951	-0.00398001	0.0104143	-0.00703644
Q7Z7M9	GALNT5	Polypeptide N-acetylgalactosaminyltransferase 5 OS=Homo sapiens OX=9606 GN=GALNT5 PE=1 SV=1	Q7Z7M9	GALNT5	-0.00288365	-0.0128623	0.00193259	0.0047504	0.00471812
D3DQU2	TPP1	Tripeptidyl aminopeptidase OS=Homo sapiens OX=9606 GN=TPP1 PE=4 SV=1	D3DQU2	TPP1	-0.00289472	-0.000657479	0.00249712	0.0192873	-0.0158957
Q6FHZ0	MDH2	Malate dehydrogenase OS=Homo sapiens OX=9606 GN=MDH2 PE=2 SV=1	Q6FHZ0	MDH2	-0.0029059	-0.00909487	0.0170981	-0.00817427	0.0215889
A0A1U9X8Y4		Chloride intracellular channel protein OS=Homo sapiens OX=9606 PE=3 SV=1	A0A1U9X8Y4		-0.00292233	0.00387402	-0.0043307	0.0109308	-0.0119446
P28838,V9HW38	LAP3,HEL-S-106	Cytosol aminopeptidase OS=Homo sapiens OX=9606 GN=LAP3 PE=1 SV=3	P28838	LAP3	-0.00292855	0.00162841	-0.00415544	0.0145399	0.011524
Q93063-2	EXT2	Isoform 2 of Exostosin-2 OS=Homo sapiens OX=9606 GN=EXT2	Q93063	EXT2	-0.00293526	0.00587271	-0.0093443	0.00013655	-0.00278579
Q05707	COL14A1	Collagen alpha-1(XIV) chain OS=Homo sapiens OX=9606 GN=COL14A1 PE=1 SV=3	Q05707	COL14A1	-0.00298304	0.00302003	-0.007084	0.0137233	-0.00831259
J3KP06,Q8WWI1	LMO7	LIM domain only protein 7 OS=Homo sapiens OX=9606 GN=LMO7 PE=1 SV=2	J3KP06	LMO7	-0.0029886	-0.00218908	0.00373753	-0.00249552	0.0141256
A4D1M3,Q9UI42	CPA4	Carboxypeptidase A4 OS=Homo sapiens OX=9606 GN=CPA4 PE=2 SV=1	A4D1M3	CPA4	-0.00304093	0.00410043	0.00031845	-0.0120583	0.00546585
A0A140VK69,P17174	GOT1	Aspartate aminotransferase OS=Homo sapiens OX=9606 PE=2 SV=1	A0A140VK69	GOT1	-0.00307979	-0.00309221	0.00302973	0.00380866	0.015169
Q59E93		Aminopeptidase (Fragment) OS=Homo sapiens OX=9606 PE=2 SV=1	Q59E93		-0.00308139	-0.000874346	0.00410218	-0.00423069	0.00878086
B2R4R0,P62805	H4C1,HIST1H4J	Histone H4 OS=Homo sapiens OX=9606 GN=HIST1H4J PE=2 SV=1	B2R4R0	H4C1	-0.00312579	0.00774595	-0.00524392	0.00676279	-0.013893
B7Z9B1		Cadherin-13 OS=Homo sapiens OX=9606 PE=2 SV=1	B7Z9B1		-0.0031343	0.00528296	-0.00737227	-0.0012415	0.00343507
Q15417	CNN3	Calponin-3 OS=Homo sapiens OX=9606 GN=CNN3 PE=1 SV=1	Q15417	CNN3	-0.00314944	0.00281911	0.000672992	0.00136592	0.00292005
A0A024RC65,P46940	IQGAP1,hCG_1991735	HCG1991735, isoform CRA_a OS=Homo sapiens OX=9606 GN=hCG_1991735 PE=4 SV=1	A0A024RC65	IQGAP1	-0.00316997	-0.00022467	3.16136e-05	0.00767283	0.00650096
Q08397	LOXL1	Lysyl oxidase homolog 1 OS=Homo sapiens OX=9606 GN=LOXL1 PE=1 SV=2	Q08397	LOXL1	-0.00317325	0.00521021	0.00246218	0.0100801	-0.0216308
A0A024R969,P36222	CHI3L1	Chitinase-3-like protein 1 OS=Homo sapiens OX=9606 GN=CHI3L1 PE=3 SV=1	A0A024R969	CHI3L1	-0.00319388	0.0103097	0.0221603	0.0416562	-0.116263
B2RAR6,D3DWK1,E9PRY8,P29692-2	EEF1D	cDNA, FLJ95068, highly similar to Homo sapiens eukaryotic translation elongation factor 1 delta (guanine nucleotide exchange protein) (EEF1D), transcript variant 1, mRNA OS=Homo sapiens OX=9606 PE=2 SV=1	B2RAR6	EEF1D	-0.00322763	0.00376283	-0.00564023	0.00662629	-0.00378897
I4AY87,P14174	MIF	Epididymis secretory sperm binding protein (Fragment) OS=Homo sapiens OX=9606 GN=MIF PE=2 SV=1	I4AY87	MIF	-0.00325219	0.0067286	0.000920772	0.00395265	-0.00499223
A0A0K0K1L8,A0A384NQ35,Q06323	PSME1,HEL-S-129m	Epididymis secretory sperm binding protein Li 129m OS=Homo sapiens OX=9606 GN=HEL-S-129m PE=2 SV=1	A0A0K0K1L8	PSME1	-0.00326004	0.00187456	-0.00393102	0.00802331	0.0127872
P31949,V9HWH9	S100A11,HEL-S-43	Protein S100-A11 OS=Homo sapiens OX=9606 GN=S100A11 PE=1 SV=2	P31949	S100A11	-0.00329611	0.00656974	-0.000911165	0.00904379	0.005111
P30041,V9HWC7	PRDX6,HEL-S-128m	Peroxiredoxin-6 OS=Homo sapiens OX=9606 GN=PRDX6 PE=1 SV=3	P30041	PRDX6	-0.00330398	-0.015173	0.0150438	-0.00940053	0.014948
A0A140VK07,Q14195-2	DPYSL3	Testicular secretory protein Li 7 OS=Homo sapiens OX=9606 PE=2 SV=1	A0A140VK07	DPYSL3	-0.00331712	-0.00774871	0.000483656	0.014572	-0.00887656
Q14393	GAS6	Growth arrest-specific protein 6 OS=Homo sapiens OX=9606 GN=GAS6 PE=1 SV=3	Q14393	GAS6	-0.00334567	-0.00296839	0.00693085	-0.00516508	0.0015284
A0A384MDY8,Q14247	CTTN	Epididymis secretory sperm binding protein OS=Homo sapiens OX=9606 PE=2 SV=1	A0A384MDY8	CTTN	-0.00336825	0.00191263	-0.000189407	0.00406031	0.00476627
Q92743	HTRA1	Serine protease HTRA1 OS=Homo sapiens OX=9606 GN=HTRA1 PE=1 SV=1	Q92743	HTRA1	-0.00337371	-0.0110937	0.0077382	-0.0124018	-0.0374461
A4D275,O15143	ARPC1B	Actin-related protein 2/3 complex subunit OS=Homo sapiens OX=9606 GN=ARPC1B PE=2 SV=1	A4D275	ARPC1B	-0.00337609	0.0029953	-0.00909987	0.0129823	5.05737e-05
Q9ULV4-3	CORO1C	Isoform 3 of Coronin-1C OS=Homo sapiens OX=9606 GN=CORO1C	Q9ULV4	CORO1C	-0.00343057	-0.00148634	0.00212096	0.0021871	0.00684507
P42224	STAT1	Signal transducer and activator of transcription 1-alpha/beta OS=Homo sapiens OX=9606 GN=STAT1 PE=1 SV=2	P42224	STAT1	-0.0034542	0.00104721	-0.00441573	0.012597	0.0105036
A0A024R895,Q01105-2	SET	SET translocation (Myeloid leukemia-associated), isoform CRA_b OS=Homo sapiens OX=9606 GN=SET PE=3 SV=1	A0A024R895	SET	-0.00347231	0.00200596	-0.00202922	0.00558805	0.00634106
P41250-2	GARS1	Isoform 2 of Glycine--tRNA ligase OS=Homo sapiens OX=9606 GN=GARS1	P41250	GARS1	-0.00349942	0.00205227	0.00092228	-0.000653019	0.0162436
A0A7I2V3F3,A0A7I2V428,P19338	NCL	Nucleolin OS=Homo sapiens OX=9606 GN=NCL PE=1 SV=1	A0A7I2V3F3	NCL	-0.00350671	0.00730482	-0.00824952	0.0141312	-0.0111108
P61088,V9HW41	UBE2N,HEL-S-71	Ubiquitin-conjugating enzyme E2 N OS=Homo sapiens OX=9606 GN=UBE2N PE=1 SV=1	P61088	UBE2N	-0.00355305	0.00290229	-0.00230931	0.000442261	0.00703453
A0A140VJM4,B3KY04,Q96CX2	KCTD12	Potassium channel tetramerisation domain containing 12 OS=Homo sapiens OX=9606 GN=KCTD12 PE=2 SV=1	A0A140VJM4	KCTD12	-0.00356496	-0.00622781	0.00556474	0.00803283	0.0139046
A0A024R7B7,Q16543	CDC37	Hsp90 chaperone protein kinase-targeting subunit OS=Homo sapiens OX=9606 GN=CDC37 PE=3 SV=1	A0A024R7B7	CDC37	-0.00358282	0.00370402	-0.00448279	0.00714502	0.00479004
A0A6Q8PHA5,E7ETE2,P12081	HARS1	Histidine--tRNA ligase, cytoplasmic OS=Homo sapiens OX=9606 GN=HARS1 PE=1 SV=1	A0A6Q8PHA5	HARS1	-0.00367508	0.000194079	-0.00434993	0.0136496	-0.00364534
C9JV77	AHSG	Alpha-2-HS-glycoprotein OS=Homo sapiens OX=9606 GN=AHSG PE=1 SV=1	C9JV77	AHSG	-0.0037454	0.00433461	0.00821324	-0.0115616	0.0193157
A0A024R3W7,P24534	EEF1B2	Elongation factor 1-beta OS=Homo sapiens OX=9606 GN=EEF1B2 PE=3 SV=1	A0A024R3W7	EEF1B2	-0.00375994	-0.0045224	0.01137	-0.0152935	0.010821
A0A0K0K1K4,O14818	PSMA7,HEL-S-276	Proteasome subunit alpha type OS=Homo sapiens OX=9606 GN=HEL-S-276 PE=2 SV=1	A0A0K0K1K4	PSMA7	-0.00377261	0.000652102	-0.00102154	0.00508322	0.0121795
P50990	CCT8	T-complex protein 1 subunit theta OS=Homo sapiens OX=9606 GN=CCT8 PE=1 SV=4	P50990	CCT8	-0.00377484	0.000811725	-8.60832e-05	0.00681254	0.00726421
B4DHQ3		Phosphoserine aminotransferase OS=Homo sapiens OX=9606 PE=2 SV=1	B4DHQ3		-0.00383879	0.00614557	-0.00354815	0.00398266	0.00948019
O43854,O43854-2	EDIL3	EGF-like repeat and discoidin I-like domain-containing protein 3 OS=Homo sapiens OX=9606 GN=EDIL3 PE=1 SV=1	O43854	EDIL3	-0.00384721	0.00239763	-0.00356724	0.00432771	-0.00826987
P11413-2	G6PD	Isoform Long of Glucose-6-phosphate 1-dehydrogenase OS=Homo sapiens OX=9606 GN=G6PD	P11413	G6PD	-0.00387227	0.00232199	0.000490351	0.0130372	0.0073507
A0A384MTY2,Q14019	COTL1	Epididymis secretory sperm binding protein OS=Homo sapiens OX=9606 PE=2 SV=1	A0A384MTY2	COTL1	-0.00387535	0.00145259	0.00241003	0.00667756	0.00550737
A0A024RC87	RNH1	Ribonuclease inhibitor OS=Homo sapiens OX=9606 GN=RNH1 PE=4 SV=1	A0A024RC87	RNH1	-0.00388415	0.00109147	-0.00121559	0.012132	-0.0026906
Q4ZHG4	FNDC1	Fibronectin type III domain-containing protein 1 OS=Homo sapiens OX=9606 GN=FNDC1 PE=2 SV=4	Q4ZHG4	FNDC1	-0.00391091	0.00926231	0.0266588	0.0611618	-0.162018
P52209,P52209-2	PGD	6-phosphogluconate dehydrogenase, decarboxylating OS=Homo sapiens OX=9606 GN=PGD PE=1 SV=3	P52209	PGD	-0.00393907	0.00587388	-0.00665341	0.0164412	0.00305502
A8K669		Asparaginyl endopeptidase OS=Homo sapiens OX=9606 PE=2 SV=1	A8K669		-0.00396622	0.00591219	-0.0122581	0.0186946	-0.0102174
Q6FIC5,Q9Y696	CLIC4	Chloride intracellular channel protein OS=Homo sapiens OX=9606 GN=CLIC4 PE=2 SV=1	Q6FIC5	CLIC4	-0.0039882	0.00346308	-0.00680753	0.00541693	-0.00170089
A0A024R0A0,Q9BRK3,Q9BRK3-2,Q9BRK3-3	MXRA8	Matrix remodeling-associated protein 8 OS=Homo sapiens OX=9606 GN=MXRA8 PE=4 SV=1	A0A024R0A0	MXRA8	-0.00404875	0.00588949	-0.00859183	0.0177629	-0.0115963
A0A024R1A3,P22314	UBA1,UBE1	Ubiquitin-activating enzyme E1 OS=Homo sapiens OX=9606 GN=UBE1 PE=2 SV=1	A0A024R1A3	UBA1	-0.00411697	0.000623773	-0.000588118	0.0159257	-0.00522483
A0A024RC42,P19022	CDH2	Cadherin-2 OS=Homo sapiens OX=9606 GN=CDH2 PE=4 SV=1	A0A024RC42	CDH2	-0.00411729	0.017528	-0.019336	0.0139475	-0.00456899
A8K690,P31948,V9HW72	STIP1,HEL-S-94n	cDNA FLJ76863, highly similar to Homo sapiens stress-induced-phosphoprotein 1 (Hsp70/Hsp90-organizing protein) (STIP1), mRNA OS=Homo sapiens OX=9606 PE=2 SV=1	A8K690	STIP1	-0.00416425	0.00362548	-0.00443613	0.0156377	0.00748982
A0A024RDE8	PDLIM5	PDZ and LIM domain 5, isoform CRA_c OS=Homo sapiens OX=9606 GN=PDLIM5 PE=4 SV=1	A0A024RDE8	PDLIM5	-0.00428562	-0.00192663	0.00558637	-0.00323797	0.0149801
Q5RKT7	RPS27A	40S ribosomal protein S27a OS=Homo sapiens OX=9606 GN=RPS27A PE=1 SV=1	Q5RKT7	RPS27A	-0.00429277	-0.00315706	-0.00523426	0.0176254	0.00728479
Q08431	MFGE8	Lactadherin OS=Homo sapiens OX=9606 GN=MFGE8 PE=1 SV=3	Q08431	MFGE8	-0.0043283	0.00611859	-0.00743427	0.00363991	-0.0168357
A0A7I2V4I6,P22626	HNRNPA2B1	Heterogeneous nuclear ribonucleoproteins A2/B1 OS=Homo sapiens OX=9606 GN=HNRNPA2B1 PE=1 SV=1	A0A7I2V4I6	HNRNPA2B1	-0.00435027	-0.00766719	0.00338256	0.0119423	0.000884493
E9PGN7	SERPING1	Plasma protease C1 inhibitor OS=Homo sapiens OX=9606 GN=SERPING1 PE=1 SV=1	E9PGN7	SERPING1	-0.0043675	-0.00353604	0.0108012	0.0184388	-0.0478642
A0A024RCA7,P05387	RPLP2	60S acidic ribosomal protein P2 OS=Homo sapiens OX=9606 GN=RPLP2 PE=3 SV=1	A0A024RCA7	RPLP2	-0.00445722	-0.00234396	0.00032127	-0.0156696	0.0118784
O60568	PLOD3	Multifunctional procollagen lysine hydroxylase and glycosyltransferase LH3 OS=Homo sapiens OX=9606 GN=PLOD3 PE=1 SV=1	O60568	PLOD3	-0.00446929	0.00397202	-0.00247045	-0.00404323	0.0103798
P49767	VEGFC	Vascular endothelial growth factor C OS=Homo sapiens OX=9606 GN=VEGFC PE=1 SV=1	P49767	VEGFC	-0.00448338	0.00956023	-0.00589964	0.0103464	-0.0206279
A7BI36	RRBP1	p180/ribosome receptor OS=Homo sapiens OX=9606 GN=RRBP1 PE=2 SV=2	A7BI36	RRBP1	-0.00453621	-0.00128676	0.00126068	0.00699778	0.00317072
A0A024R693,P17931,Q59FR8,Q86TY5	LGALS3,hCG_22119	Galectin OS=Homo sapiens OX=9606 GN=hCG_22119 PE=2 SV=1	A0A024R693	LGALS3	-0.00455745	0.00736666	-0.00612434	0.0162767	0.00618341
P25398	RPS12	40S ribosomal protein S12 OS=Homo sapiens OX=9606 GN=RPS12 PE=1 SV=3	P25398	RPS12	-0.00458558	0.00260282	-0.000735216	0.00116458	0.010306
A0A384NPH9,P35052	GPC1	Glypican-1 OS=Homo sapiens OX=9606 PE=2 SV=1	A0A384NPH9	GPC1	-0.00459973	0.0118544	-0.0129088	0.0142728	-0.00845432
B2R983,P78417,V9HWG9	GSTO1,HEL-S-21	Glutathione-dependent dehydroascorbate reductase OS=Homo sapiens OX=9606 PE=2 SV=1	B2R983	GSTO1	-0.00464032	0.000839876	0.00366063	0.00117356	0.0157659
O00622,Q6FI18	CCN1,CYR61	CCN family member 1 OS=Homo sapiens OX=9606 GN=CCN1 PE=1 SV=1	O00622	CCN1	-0.0046891	0.0109706	-0.0143834	0.00106279	0.00976284
P20810-10,P20810-6	CAST	Isoform 10 of Calpastatin OS=Homo sapiens OX=9606 GN=CAST	P20810	CAST	-0.00473293	0.00312304	-0.00325111	0.0146477	0.00486138
O75347,Q6FGD7	TBCA	Tubulin-specific chaperone A OS=Homo sapiens OX=9606 GN=TBCA PE=1 SV=3	O75347	TBCA	-0.00479794	0.00618584	-0.00636553	0.00822846	-0.000666593
A6NLG9,A8K7E0,B4DDQ2,P21810,Q53FI4	BGN	Biglycan OS=Homo sapiens OX=9606 PE=2 SV=1	A6NLG9	BGN	-0.00488296	0.0277972	-0.0979188	-0.0938817	-0.0578381
P26022	PTX3	Pentraxin-related protein PTX3 OS=Homo sapiens OX=9606 GN=PTX3 PE=1 SV=3	P26022	PTX3	-0.00489237	-0.0160653	-0.00974118	-0.181466	0.0747027
P25786,P25786-2	PSMA1	Proteasome subunit alpha type-1 OS=Homo sapiens OX=9606 GN=PSMA1 PE=1 SV=1	P25786	PSMA1	-0.00489697	0.00337708	-0.00390311	0.00495245	0.0123089
P07108	DBI	Acyl-CoA-binding protein OS=Homo sapiens OX=9606 GN=DBI PE=1 SV=2	P07108	DBI	-0.00492317	0.00537308	0.00339317	0.00292865	0.0203734
B2R9S4,B4DU58,P40121,V9HW69	CAPG,HEL-S-66	Macrophage-capping protein OS=Homo sapiens OX=9606 PE=2 SV=1	B2R9S4	CAPG	-0.00494663	0.0112501	-0.0138294	0.0276489	0.0184937
A0A024RAI1,P61158	ACTR3	Actin-like protein 3 OS=Homo sapiens OX=9606 GN=ACTR3 PE=3 SV=1	A0A024RAI1	ACTR3	-0.0049734	-0.000191812	-0.00660101	0.00549263	0.0160341
P26641,Q53YD7	EEF1G	Elongation factor 1-gamma OS=Homo sapiens OX=9606 GN=EEF1G PE=1 SV=3	P26641	EEF1G	-0.00500565	0.00224233	0.000803178	0.00550539	0.00786366
Q5U0B9,Q9Y240	CLEC11A	Stem cell growth factor; lymphocyte secreted C-type lectin OS=Homo sapiens OX=9606 PE=2 SV=1	Q5U0B9	CLEC11A	-0.00506522	-0.000923925	-0.000371351	-0.0104791	0.0142194
P68032	ACTC1	Actin, alpha cardiac muscle 1 OS=Homo sapiens OX=9606 GN=ACTC1 PE=1 SV=1	P68032	ACTC1	-0.00509398	-0.0101113	0.00690361	-0.0135338	0.0218193
A2RTY6,D3DRR6,P19823,Q5T985	ITIH2	Inter-alpha (Globulin) inhibitor H2 OS=Homo sapiens OX=9606 GN=ITIH2 PE=2 SV=1	A2RTY6	ITIH2	-0.00512102	0.0076441	0.000964987	0.00928017	-0.0199356
B4DJ51,P0DP23,P0DP24,P0DP25	HEL-S-72,CALM1,CALM2,CALM3	Calmodulin 1 (Phosphorylase kinase, delta), isoform CRA_a OS=Homo sapiens OX=9606 GN=HEL-S-72 PE=1 SV=1	B4DJ51	HEL-S-72	-0.0051504	0.00804319	0.000337978	0.0127713	0.0258148
Q5TZP0		Matrix metalloproteinase 1 (Interstitial collagenase) OS=Homo sapiens OX=9606 PE=2 SV=1	Q5TZP0		-0.00517114	0.00723741	0.00668086	-0.0409534	0.0497639
P08697	SERPINF2	Alpha-2-antiplasmin OS=Homo sapiens OX=9606 GN=SERPINF2 PE=1 SV=3	P08697	SERPINF2	-0.00522744	0.00226912	0.00457848	-0.000347515	0.0213571
B5MCZ3,H9C875,P05231,Q75MH2	IL6	Interleukin-6 OS=Homo sapiens OX=9606 GN=IL6 PE=1 SV=1	B5MCZ3	IL6	-0.00525951	0.00718644	-0.00312395	0.0137902	-0.00925737
A0A1C7CYX9	DPYSL2	Dihydropyrimidinase-related protein 2 OS=Homo sapiens OX=9606 GN=DPYSL2 PE=1 SV=1	A0A1C7CYX9	DPYSL2	-0.00527011	0.00533785	-0.00383441	0.016409	0.00520819
Q9Y6C2	EMILIN1	EMILIN-1 OS=Homo sapiens OX=9606 GN=EMILIN1 PE=1 SV=3	Q9Y6C2	EMILIN1	-0.00527968	0.00898745	-0.0181164	0.00747469	-0.00143776
P00491,Q8N7G1,V9HWH6	PNP,HEL-S-156an	Purine nucleoside phosphorylase OS=Homo sapiens OX=9606 GN=PNP PE=1 SV=2	P00491	PNP	-0.00529163	-0.00843246	0.0117424	-0.00876709	0.0308096
P09211,V9HWE9	GSTP1,HEL-S-22	Glutathione S-transferase P OS=Homo sapiens OX=9606 GN=GSTP1 PE=1 SV=2	P09211	GSTP1	-0.00529665	-0.00541089	0.00717622	0.000664397	0.0189871
P61160	ACTR2	Actin-related protein 2 OS=Homo sapiens OX=9606 GN=ACTR2 PE=1 SV=1	P61160	ACTR2	-0.00532166	0.0043115	-0.0065573	0.00595983	0.000828173
B4E3Q1,O94985	CLSTN1	cDNA FLJ61580, highly similar to Calsyntenin-1 OS=Homo sapiens OX=9606 PE=2 SV=1	B4E3Q1	CLSTN1	-0.00536452	-0.000700066	-0.00772305	0.00457205	-0.0164015
P40925,P40925-3,V9HWF2	MDH1,HEL-S-32	Malate dehydrogenase, cytoplasmic OS=Homo sapiens OX=9606 GN=MDH1 PE=1 SV=4	P40925	MDH1	-0.00541269	0.00424328	-0.00667831	0.0164988	0.00630089
P19320	VCAM1	Vascular cell adhesion protein 1 OS=Homo sapiens OX=9606 GN=VCAM1 PE=1 SV=1	P19320	VCAM1	-0.00542651	0.00984518	-0.010307	0.0216196	-0.0221549
A0A384P5K2,P21291	CSRP1	Epididymis secretory sperm binding protein OS=Homo sapiens OX=9606 PE=2 SV=1	A0A384P5K2	CSRP1	-0.00551967	0.000577403	0.00736018	0.00981342	0.0106431
A0A024RBK9	TXNRD1	Thioredoxin-disulfide reductase OS=Homo sapiens OX=9606 GN=TXNRD1 PE=3 SV=1	A0A024RBK9	TXNRD1	-0.00554608	0.00499606	-0.00323356	0.0181759	0.0271903
B2R7Y0		cDNA, FLJ93654, highly similar to Homo sapiens serpin peptidase inhibitor, clade B (ovalbumin), member 2 (SERPINB2), mRNA OS=Homo sapiens OX=9606 PE=2 SV=1	B2R7Y0		-0.00556129	0.00921874	-0.0104108	0.0227681	-0.00527444
A0A024R228,B4DUQ1,P61978	HNRNPK,HNRPK	Heterogeneous nuclear ribonucleoprotein K OS=Homo sapiens OX=9606 GN=HNRPK PE=4 SV=1	A0A024R228	HNRNPK	-0.00561229	0.0008709	-0.00478703	0.0147354	-0.00287567
P63241	EIF5A	Eukaryotic translation initiation factor 5A-1 OS=Homo sapiens OX=9606 GN=EIF5A PE=1 SV=2	P63241	EIF5A	-0.00563894	0.00153495	-0.00245133	0.015669	-0.00374607
A0A0S2Z2Z6,P08133	ANXA6	Annexin (Fragment) OS=Homo sapiens OX=9606 GN=ANXA6 PE=2 SV=1	A0A0S2Z2Z6	ANXA6	-0.00569568	0.00215969	-0.00698317	0.0223239	-0.00737213
B4DJQ5,K7ELL7	PRKCSH	Glucosidase 2 subunit beta OS=Homo sapiens OX=9606 PE=2 SV=1	B4DJQ5	PRKCSH	-0.00581616	0.00274678	-0.0100323	0.0132133	-0.0128679
Q96D15	RCN3	Reticulocalbin-3 OS=Homo sapiens OX=9606 GN=RCN3 PE=1 SV=1	Q96D15	RCN3	-0.00581679	0.00763677	-0.00245607	0.00983984	-0.0400618
P13497	BMP1	Bone morphogenetic protein 1 OS=Homo sapiens OX=9606 GN=BMP1 PE=1 SV=2	P13497	BMP1	-0.00585423	0.00441795	-0.00663068	-0.0204161	0.0170742
P24593	IGFBP5	Insulin-like growth factor-binding protein 5 OS=Homo sapiens OX=9606 GN=IGFBP5 PE=1 SV=1	P24593	IGFBP5	-0.00585465	0.00145991	0.00514251	-0.00577645	0.0124853
P14543	NID1	Nidogen-1 OS=Homo sapiens OX=9606 GN=NID1 PE=1 SV=3	P14543	NID1	-0.00589713	0.00781406	-0.00781989	0.00237616	0.000147356
Q9Y4K0	LOXL2	Lysyl oxidase homolog 2 OS=Homo sapiens OX=9606 GN=LOXL2 PE=1 SV=1	Q9Y4K0	LOXL2	-0.00605429	0.0137277	-0.00694694	-0.0376292	0.0470923
Q9NZ23		Drug-sensitive protein 1 OS=Homo sapiens OX=9606 GN=YA61 PE=2 SV=1	Q9NZ23		-0.0060862	0.0104696	-0.00127256	0.0231707	-0.00721664
P15311,Q6NUR7	EZR	Ezrin OS=Homo sapiens OX=9606 GN=EZR PE=1 SV=4	P15311	EZR	-0.00622087	-0.00224283	0.00614755	-0.00415905	-0.00670147
O00469-2	PLOD2	Isoform 2 of Procollagen-lysine,2-oxoglutarate 5-dioxygenase 2 OS=Homo sapiens OX=9606 GN=PLOD2	O00469	PLOD2	-0.00631933	0.00321054	0.00646448	0.000474487	0.00651438
A0A0S2Z3X8,P31150	GDI1	Rab GDP dissociation inhibitor (Fragment) OS=Homo sapiens OX=9606 GN=GDI1 PE=2 SV=1	A0A0S2Z3X8	GDI1	-0.00641424	0.0033988	-0.00643097	0.014328	0.000642356
A0A384N6A4,P61604	HSPE1	10 kDa heat shock protein, mitochondrial OS=Homo sapiens OX=9606 PE=2 SV=1	A0A384N6A4	HSPE1	-0.00641522	0.0136104	-0.0038987	0.00647529	0.00177105
Q14766	LTBP1	Latent-transforming growth factor beta-binding protein 1 OS=Homo sapiens OX=9606 GN=LTBP1 PE=1 SV=4	Q14766	LTBP1	-0.00649389	0.0053647	-0.00122102	0.00921784	-0.00454462
P80303	NUCB2	Nucleobindin-2 OS=Homo sapiens OX=9606 GN=NUCB2 PE=1 SV=3	P80303	NUCB2	-0.00656846	0.00304677	-0.00981616	-0.00371766	-0.0076262
P09936,V9HW74	UCHL1,HEL-117	Ubiquitin carboxyl-terminal hydrolase isozyme L1 OS=Homo sapiens OX=9606 GN=UCHL1 PE=1 SV=2	P09936	UCHL1	-0.00664896	-0.0118118	0.00602222	-0.00994592	0.0385364
P14550,V9HWI0	AKR1A1,HEL-S-165mP	Aldo-keto reductase family 1 member A1 OS=Homo sapiens OX=9606 GN=AKR1A1 PE=1 SV=3	P14550	AKR1A1	-0.00666221	0.00394878	-0.00253707	0.011353	-0.00184733
B2ZZ89,Q01082	SPTBN1	Spectrin beta chain OS=Homo sapiens OX=9606 GN=SPTBN1 PE=2 SV=1	B2ZZ89	SPTBN1	-0.00670929	-0.00565176	-0.00186089	-0.00320441	0.0229556
Q15942	ZYX	Zyxin OS=Homo sapiens OX=9606 GN=ZYX PE=1 SV=1	Q15942	ZYX	-0.00672938	0.00152005	0.000210347	0.0120276	0.0017466
P02787	TF	Serotransferrin OS=Homo sapiens OX=9606 GN=TF PE=1 SV=3	P02787	TF	-0.00677751	0.0175587	-0.00773037	0.0142394	-0.0182812
A0A024RAM4,P46821	MAP1B	Microtubule-associated protein 1B, isoform CRA_b OS=Homo sapiens OX=9606 GN=MAP1B PE=4 SV=1	A0A024RAM4	MAP1B	-0.00680326	0.00387227	-0.000725428	0.000230078	0.0150643
Q59ER5		WD repeat-containing protein 1 isoform 1 variant (Fragment) OS=Homo sapiens OX=9606 PE=2 SV=1	Q59ER5		-0.00683158	0.01005	-0.00606614	0.0157992	0.00612699
Q00610,Q00610-2	CLTC	Clathrin heavy chain 1 OS=Homo sapiens OX=9606 GN=CLTC PE=1 SV=5	Q00610	CLTC	-0.0068517	0.00863522	-0.0150921	0.0228474	0.000610643
A0A384MEG1,Q16658	FSCN1	Fascin OS=Homo sapiens OX=9606 PE=2 SV=1	A0A384MEG1	FSCN1	-0.00687495	0.00579568	0.00072578	0.0101162	0.00894206
A0A140VK56,P37837	TALDO1	Transaldolase OS=Homo sapiens OX=9606 PE=2 SV=1	A0A140VK56	TALDO1	-0.00691484	0.00663664	0.000674365	0.0166373	0.0100608
A0A0S2Z4G4,P06753-2	TPM3	Tropomyosin 3 isoform 1 (Fragment) OS=Homo sapiens OX=9606 GN=TPM3 PE=2 SV=1	A0A0S2Z4G4	TPM3	-0.00691645	0.011905	-0.007175	0.0132731	0.00687672
Q14112-2	NID2	Isoform 2 of Nidogen-2 OS=Homo sapiens OX=9606 GN=NID2	Q14112	NID2	-0.00692954	0.00816204	-0.00707412	-0.0112757	0.0201079
P63313	TMSB10	Thymosin beta-10 OS=Homo sapiens OX=9606 GN=TMSB10 PE=1 SV=2	P63313	TMSB10	-0.00700361	0.0148538	-0.00345153	0.00960897	-0.0165132
Q562R1	ACTBL2	Beta-actin-like protein 2 OS=Homo sapiens OX=9606 GN=ACTBL2 PE=1 SV=2	Q562R1	ACTBL2	-0.00711177	0.0110786	-0.00217011	-0.00147614	0.00648709
P62258,V9HW98	YWHAE,HEL2	14-3-3 protein epsilon OS=Homo sapiens OX=9606 GN=YWHAE PE=1 SV=1	P62258	YWHAE	-0.00721921	-0.0134472	0.000220308	-0.000854548	0.0283697
Q8IUX7	AEBP1	Adipocyte enhancer-binding protein 1 OS=Homo sapiens OX=9606 GN=AEBP1 PE=1 SV=1	Q8IUX7	AEBP1	-0.0072601	0.026206	-0.0294905	0.0293199	-0.0385858
P22392-2,Q32Q12	NME2,NME1-NME2	Isoform 3 of Nucleoside diphosphate kinase B OS=Homo sapiens OX=9606 GN=NME2	P22392	NME2	-0.00741678	-0.0252067	0.0289299	-0.0107472	0.0277728
P27797,V9HW88	CALR,HEL-S-99n	Calreticulin OS=Homo sapiens OX=9606 GN=CALR PE=1 SV=1	P27797	CALR	-0.00742523	-0.00626719	0.0261607	-0.0202169	0.0249349
A0A384NL29,P04179	SOD2	Superoxide dismutase OS=Homo sapiens OX=9606 PE=2 SV=1	A0A384NL29	SOD2	-0.00799192	0.0200426	-0.0173483	0.0430556	0.0178365
A0A384NY64,P24844,Q6IBG1	MYL9	Epididymis secretory sperm binding protein OS=Homo sapiens OX=9606 PE=2 SV=1	A0A384NY64	MYL9	-0.00809954	0.00341601	-0.00421232	-0.00394679	0.0215686
D0PNI2,P28300,Q96PQ9	LOX	Lysyl oxidase homolog OS=Homo sapiens OX=9606 GN=LOX PE=3 SV=1	D0PNI2	LOX	-0.00814761	0.0118941	0.00234685	-0.00705953	0.0176939
Q4LE36	ACLY	ATP-citrate (pro-S-)-lyase (Fragment) OS=Homo sapiens OX=9606 GN=ACLY variant protein PE=2 SV=1	Q4LE36	ACLY	-0.0082509	-0.00621692	-0.00147109	0.00928496	0.0181892
A0A0K0K1J1,P01034	CST3,HEL-S-2	Epididymis secretory protein Li 2 OS=Homo sapiens OX=9606 GN=HEL-S-2 PE=2 SV=1	A0A0K0K1J1	CST3	-0.00831283	0.00932256	-0.00483746	-0.0111781	0.0061749
P09871	C1S	Complement C1s subcomponent OS=Homo sapiens OX=9606 GN=C1S PE=1 SV=1	P09871	C1S	-0.00848518	0.0177769	-0.0186519	0.042687	-0.050521
Q53FJ5		Prosaposin (Variant Gaucher disease and variant metachromatic leukodystrophy) variant (Fragment) OS=Homo sapiens OX=9606 PE=2 SV=1	Q53FJ5		-0.00860446	-0.0239964	0.0147583	0.049137	-0.00977413
A0A024RAB6	HSPG2	Heparan sulfate proteoglycan 2 (Perlecan), isoform CRA_b OS=Homo sapiens OX=9606 GN=HSPG2 PE=4 SV=1	A0A024RAB6	HSPG2	-0.0087685	0.0400211	-0.0488237	0.0516227	-0.0223902
A0A146E5L3,O14498	ISLR,Meflin	Mesenchymal stromal cell-and fibroblast-expressing Linx paralogue OS=Homo sapiens OX=9606 GN=Meflin PE=2 SV=1	A0A146E5L3	ISLR	-0.00907179	0.00166431	-0.00509143	-0.0451864	0.0232105
A0A7P0TAW3,P55072,V9HW80	VCP,HEL-S-70	15S Mg(2+)-ATPase p97 subunit OS=Homo sapiens OX=9606 GN=VCP PE=1 SV=1	A0A7P0TAW3	VCP	-0.00913173	-0.0197361	0.0132274	-0.00181514	0.0161818
J3KND3,P60660	MYL6	Myosin light polypeptide 6 OS=Homo sapiens OX=9606 GN=MYL6 PE=1 SV=1	J3KND3	MYL6	-0.00922811	0.00619108	0.00344492	-0.0231284	0.0277155
A0A0S2Z4F1,Q12805,Q12805-4	EFEMP1	EGF containing fibulin-like extracellular matrix protein 1 isoform 1 (Fragment) OS=Homo sapiens OX=9606 GN=EFEMP1 PE=2 SV=1	A0A0S2Z4F1	EFEMP1	-0.00927547	0.00547349	-0.00355877	0.0170911	-0.0494227
P04792,V9HW43	HSPB1,HEL-S-102	Heat shock protein beta-1 OS=Homo sapiens OX=9606 GN=HSPB1 PE=1 SV=2	P04792	HSPB1	-0.00940265	-0.00542166	0.0238203	-0.00453888	0.0306311
Q14315	FLNC	Filamin-C OS=Homo sapiens OX=9606 GN=FLNC PE=1 SV=3	Q14315	FLNC	-0.00940333	0.0126928	-0.0132617	0.00530938	0.0182259
A0A0S2Z491,P06748	NPM1	Nucleophosmin (Fragment) OS=Homo sapiens OX=9606 GN=NPM1 PE=2 SV=1	A0A0S2Z491	NPM1	-0.00941485	0.0150978	-0.0187694	0.0136523	-0.0151403
D3DPU2	CAP1	Adenylyl cyclase-associated protein OS=Homo sapiens OX=9606 GN=CAP1 PE=2 SV=1	D3DPU2	CAP1	-0.00968065	0.00411799	-8.70538e-05	-0.00258061	0.0287794
A2VCK8,P62328	TMSB4X	Thymosin beta OS=Homo sapiens OX=9606 GN=TMSB4X PE=2 SV=1	A2VCK8	TMSB4X	-0.00974189	0.0116596	0.00818278	0.00261781	-0.0407636
Q9P2F6-3	ARHGAP20	Isoform 3 of Rho GTPase-activating protein 20 OS=Homo sapiens OX=9606 GN=ARHGAP20	Q9P2F6	ARHGAP20	-0.00993789	0.0178163	0.00722434	0.00548636	-0.008596
B3KQT9,P30101,V9HVY3	PDIA3,HEL-S-269	Protein disulfide-isomerase OS=Homo sapiens OX=9606 PE=2 SV=1	B3KQT9	PDIA3	-0.0100765	-0.00258816	0.00626204	-0.00388154	0.0370173
P00558,V9HWF4	PGK1,HEL-S-68p	Phosphoglycerate kinase 1 OS=Homo sapiens OX=9606 GN=PGK1 PE=1 SV=3	P00558	PGK1	-0.0101882	-0.00866797	0.00681149	-0.00408128	0.0218149
Q02809	PLOD1	Procollagen-lysine,2-oxoglutarate 5-dioxygenase 1 OS=Homo sapiens OX=9606 GN=PLOD1 PE=1 SV=2	Q02809	PLOD1	-0.0103418	0.00884744	-0.0125151	-0.00111886	-0.00446537
Q15293,V9HW95	RCN1	Reticulocalbin-1 OS=Homo sapiens OX=9606 GN=RCN1 PE=1 SV=1	Q15293	RCN1	-0.0105006	0.025059	-0.0116354	0.0243618	0.00141408
A0A024R1W3,Q96AY3	FKBP10	Peptidylprolyl isomerase OS=Homo sapiens OX=9606 GN=FKBP10 PE=4 SV=1	A0A024R1W3	FKBP10	-0.0105424	0.00397185	-0.029633	0.0188959	-0.0132163
Q8NBS9	TXNDC5	Thioredoxin domain-containing protein 5 OS=Homo sapiens OX=9606 GN=TXNDC5 PE=1 SV=2	Q8NBS9	TXNDC5	-0.0105466	0.00261864	0.00453471	-0.00518673	0.0255013
A0A7P0Z497	PPIB	Peptidyl-prolyl cis-trans isomerase OS=Homo sapiens OX=9606 GN=PPIB PE=1 SV=1	A0A7P0Z497	PPIB	-0.0105595	-0.000702274	0.0220151	-0.00504524	-0.0214641
P04080,Q76LA1	CSTB	Cystatin-B OS=Homo sapiens OX=9606 GN=CSTB PE=1 SV=2	P04080	CSTB	-0.0105678	0.0170989	-0.00244225	0.0194759	0.047368
A0A024R1S8,Q14847	LASP1	LIM and SH3 domain protein 1 OS=Homo sapiens OX=9606 GN=LASP1 PE=4 SV=1	A0A024R1S8	LASP1	-0.010652	0.0148867	-0.00363807	0.0145927	0.0117638
A3KC71	okuribin	Nuclear envelope protein okuribin OS=Homo sapiens OX=9606 GN=okuribin PE=2 SV=1	A3KC71	okuribin	-0.010671	0.0195923	-0.0379066	0.00961642	-0.0466385
A0A3B3ITK0,P35442	THBS2	Thrombospondin-2 OS=Homo sapiens OX=9606 GN=THBS2 PE=1 SV=1	A0A3B3ITK0	THBS2	-0.0107168	0.0299343	-0.0276493	-0.0440887	0.0102583
A0A218KGR2	APP	Amyloid-beta A4 protein OS=Homo sapiens OX=9606 GN=APP PE=3 SV=1	A0A218KGR2	APP	-0.0107921	0.0156877	-0.0113673	0.0117905	-0.00594997
Q07954	LRP1	Prolow-density lipoprotein receptor-related protein 1 OS=Homo sapiens OX=9606 GN=LRP1 PE=1 SV=2	Q07954	LRP1	-0.0109809	0.0113322	-0.00535266	0.0263372	-0.0182816
D3YTG3	ABI3BP	Target of Nesh-SH3 OS=Homo sapiens OX=9606 GN=ABI3BP PE=1 SV=2	D3YTG3	ABI3BP	-0.0110034	0.0105698	-0.00400351	-0.00304236	0.0092347
B3KNF2,O76061,Q6FHC9	STC2	cDNA FLJ14484 fis, clone MAMMA1002485, highly similar to Stanniocalcin-2 OS=Homo sapiens OX=9606 PE=2 SV=1	B3KNF2	STC2	-0.0111629	0.0122843	-0.0155776	0.0291677	-0.00599026
P04083,Q5TZZ9	ANXA1	Annexin A1 OS=Homo sapiens OX=9606 GN=ANXA1 PE=1 SV=2	P04083	ANXA1	-0.0114025	-0.0234798	-0.00508343	-0.00208623	-0.0372551
P18669,Q6FHU2	PGAM1	Phosphoglycerate mutase 1 OS=Homo sapiens OX=9606 GN=PGAM1 PE=1 SV=2	P18669	PGAM1	-0.0117992	0.0143086	-0.0129728	0.0145035	0.0315655
Q02818	NUCB1	Nucleobindin-1 OS=Homo sapiens OX=9606 GN=NUCB1 PE=1 SV=4	Q02818	NUCB1	-0.0118988	-0.027391	0.00955398	-0.0655892	-0.00472481
D9ZGF2,P12111	COL6A3	Collagen, type VI, alpha 3 OS=Homo sapiens OX=9606 GN=COL6A3 PE=2 SV=1	D9ZGF2	COL6A3	-0.0119087	-0.049494	0.0346033	-0.0755565	-0.00181767
A0A5F9ZHM4	LDHB	L-lactate dehydrogenase OS=Homo sapiens OX=9606 GN=LDHB PE=1 SV=1	A0A5F9ZHM4	LDHB	-0.0119684	0.00413374	-0.0152045	0.0203427	-0.0052959
P23528,V9HWI5	CFL1,HEL-S-15	Cofilin-1 OS=Homo sapiens OX=9606 GN=CFL1 PE=1 SV=3	P23528	CFL1	-0.0121264	0.00306315	0.00177896	0.0210321	0.00301667
A0A2U3TZU2	GPI	Glucose-6-phosphate isomerase OS=Homo sapiens OX=9606 GN=GPI PE=1 SV=1	A0A2U3TZU2	GPI	-0.012156	0.0115157	-0.000201785	0.00377504	0.0350729
J3KN67	TPM3	Tropomyosin alpha-3 chain OS=Homo sapiens OX=9606 GN=TPM3 PE=1 SV=1	J3KN67	TPM3	-0.0122918	0.0253374	-0.0116295	0.0158342	0.018977
Q13813-2	SPTAN1	Isoform 2 of Spectrin alpha chain, non-erythrocytic 1 OS=Homo sapiens OX=9606 GN=SPTAN1	Q13813	SPTAN1	-0.0123429	-0.00590704	0.00226119	0.00719806	0.0204925
A0A384NPQ2,Q06830	PRDX1	Epididymis secretory sperm binding protein OS=Homo sapiens OX=9606 PE=2 SV=1	A0A384NPQ2	PRDX1	-0.0126384	0.00131673	0.0060462	0.0032668	0.0311194
A4D1W7,P08476,Q53H39	INHBA	Activin beta-A chain OS=Homo sapiens OX=9606 GN=INHBA PE=1 SV=1	A4D1W7	INHBA	-0.012823	0.00313071	-0.0180305	-0.00104393	-0.000354131
A0A804HKE7,E7EVA0	MAP4	Microtubule-associated protein 4 OS=Homo sapiens OX=9606 GN=MAP4 PE=4 SV=1	A0A804HKE7	MAP4	-0.0129372	0.019332	-0.0149525	0.0101489	0.0189015
A1KY36		Cell proliferation-inducing protein 41 OS=Homo sapiens OX=9606 PE=2 SV=1	A1KY36		-0.0129976	0.0194556	-0.0224167	0.0189323	-0.0497885
A0A024R8S5,P07237	P4HB	Protein disulfide-isomerase OS=Homo sapiens OX=9606 GN=P4HB PE=2 SV=1	A0A024R8S5	P4HB	-0.0133075	-0.0320862	0.0290932	-0.0327322	0.0370748
Q6IPT9	EEF1A1	Elongation factor 1-alpha OS=Homo sapiens OX=9606 GN=EEF1A1 PE=2 SV=1	Q6IPT9	EEF1A1	-0.0134875	-0.0010721	0.00363856	0.00057909	0.0195982
A0A090N8Y2,P13667	PDIA4,ERP70	Protein disulfide-isomerase A4 OS=Homo sapiens OX=9606 GN=ERP70 PE=2 SV=1	A0A090N8Y2	PDIA4	-0.0139545	0.0198057	-0.0112342	0.0263133	-0.0105879
A0A384MTL2,P37802	TAGLN2	Transgelin OS=Homo sapiens OX=9606 PE=2 SV=1	A0A384MTL2	TAGLN2	-0.0142321	0.00541604	0.0111725	0.00976586	-0.00136741
Q6ZR97		cDNA FLJ46534 fis, clone THYMU3037052, weakly similar to Homo sapiens HIV TAT specific factor 1 (HTATSF1) OS=Homo sapiens OX=9606 PE=2 SV=1	Q6ZR97		-0.0142714	0.0317304	0.000447515	0.0189218	-0.0130376
A0A024RD80,P08238	HSP90AB1	Heat shock protein 90kDa alpha (Cytosolic), class B member 1, isoform CRA_a OS=Homo sapiens OX=9606 GN=HSP90AB1 PE=3 SV=1	A0A024RD80	HSP90AB1	-0.0146214	0.0127503	-0.0143601	0.018282	0.00693833
A0A384MEF1,P06396	GSN	Actin-depolymerizing factor OS=Homo sapiens OX=9606 PE=2 SV=1	A0A384MEF1	GSN	-0.0147651	0.0125465	-0.0216693	0.0326777	0.0292804
A0A024R374,E9PHZ5,P07858	CTSB	Cathepsin B OS=Homo sapiens OX=9606 GN=CTSB PE=2 SV=1	A0A024R374	CTSB	-0.0152606	-0.00669744	0.0558831	0.056448	-0.0638775
G3V3X5,Q14767,Q6AZ94	LTBP2	Latent-transforming growth factor beta-binding protein 2 OS=Homo sapiens OX=9606 GN=LTBP2 PE=1 SV=1	G3V3X5	LTBP2	-0.015507	0.0317494	0.000172026	-0.0324353	-0.0564324
P62937,V9HWF5	PPIA,HEL-S-69p	Peptidyl-prolyl cis-trans isomerase A OS=Homo sapiens OX=9606 GN=PPIA PE=1 SV=2	P62937	PPIA	-0.0155452	-0.0120601	0.00189518	0.0430404	-0.0864255
P04406,V9HVZ4	GAPDH,HEL-S-162eP	Glyceraldehyde-3-phosphate dehydrogenase OS=Homo sapiens OX=9606 GN=GAPDH PE=1 SV=3	P04406	GAPDH	-0.0156045	0.0183059	-0.0253463	0.0357888	-0.00135643
P29401,P29401-2,V9HWD9	TKT,HEL107	Transketolase OS=Homo sapiens OX=9606 GN=TKT PE=1 SV=3	P29401	TKT	-0.0156887	0.0155394	-0.0146535	0.0273915	0.0335228
Q9Y490	TLN1	Talin-1 OS=Homo sapiens OX=9606 GN=TLN1 PE=1 SV=3	Q9Y490	TLN1	-0.0157989	0.0165639	-0.0160089	0.0337485	0.0058908
P08603	CFH	Complement factor H OS=Homo sapiens OX=9606 GN=CFH PE=1 SV=4	P08603	CFH	-0.016207	0.0102147	-0.019567	0.00795498	-0.00822064
P08758,V9HWE0	ANXA5,HEL-S-7	Annexin A5 OS=Homo sapiens OX=9606 GN=ANXA5 PE=1 SV=2	P08758	ANXA5	-0.0168974	-0.0336075	-0.0112005	0.0449434	-0.118884
P14625,Q5CAQ5,V9HWP2	HSP90B1,HEL-S-125m,TRA1	Endoplasmin OS=Homo sapiens OX=9606 GN=HSP90B1 PE=1 SV=1	P14625	HSP90B1	-0.0169783	-0.00618648	-0.00347497	0.00750326	0.0226453
A0A024R5Z7,P07355	ANXA2	Annexin OS=Homo sapiens OX=9606 GN=ANXA2 PE=2 SV=1	A0A024R5Z7	ANXA2	-0.016985	0.012173	-0.00942225	0.033743	-0.0537103
Q01995,Q5U0D2	TAGLN	Transgelin OS=Homo sapiens OX=9606 GN=TAGLN PE=1 SV=4	Q01995	TAGLN	-0.0172889	-0.0273039	0.0635621	0.049592	-0.0936671
P11142,V9HW22	HSPA8,HEL-S-72p	Heat shock cognate 71 kDa protein OS=Homo sapiens OX=9606 GN=HSPA8 PE=1 SV=1	P11142	HSPA8	-0.0175005	-0.0120782	-0.00822766	0.0249786	-0.0138225
P50395,Q6IAT1	GDI2	Rab GDP dissociation inhibitor beta OS=Homo sapiens OX=9606 GN=GDI2 PE=1 SV=2	P50395	GDI2	-0.0180645	0.010759	-0.00362526	0.013245	0.0155574
P07942	LAMB1	Laminin subunit beta-1 OS=Homo sapiens OX=9606 GN=LAMB1 PE=1 SV=2	P07942	LAMB1	-0.0181191	0.0030895	-0.00161873	-0.0203307	-0.058708
P13797	PLS3	Plastin-3 OS=Homo sapiens OX=9606 GN=PLS3 PE=1 SV=4	P13797	PLS3	-0.0193734	0.00169262	-0.00140284	0.0200841	0.00289488
Q15149	PLEC	Plectin OS=Homo sapiens OX=9606 GN=PLEC PE=1 SV=3	Q15149	PLEC	-0.0193939	0.0110867	-0.0150942	0.0552801	0.0127511
Q08629	SPOCK1	Testican-1 OS=Homo sapiens OX=9606 GN=SPOCK1 PE=1 SV=1	Q08629	SPOCK1	-0.0194626	0.0135609	-0.0134155	-0.0686822	0.043293
O00391	QSOX1	Sulfhydryl oxidase 1 OS=Homo sapiens OX=9606 GN=QSOX1 PE=1 SV=3	O00391	QSOX1	-0.0196691	-0.0365912	0.000552008	-0.075571	0.0521138
P02751-1	FN1	Isoform 1 of Fibronectin OS=Homo sapiens OX=9606 GN=FN1	P02751	FN1	-0.0197896	0.0329689	0.017	0.000720932	-0.096203
P07737	PFN1	Profilin-1 OS=Homo sapiens OX=9606 GN=PFN1 PE=1 SV=2	P07737	PFN1	-0.0204502	-0.0520054	0.0288364	0.0355229	-0.0101605
P07951-2,V9HW25	TPM2	Isoform 2 of Tropomyosin beta chain OS=Homo sapiens OX=9606 GN=TPM2	P07951	TPM2	-0.0205591	0.0290799	-0.01059	0.0443946	-0.0737215
A0A384N6H1,P13639	EEF2	Epididymis secretory sperm binding protein OS=Homo sapiens OX=9606 PE=2 SV=1	A0A384N6H1	EEF2	-0.0212292	-0.00086275	-0.00439188	0.0181992	0.027014
A0A024R972,P11047	LAMC1	Laminin, gamma 1 (Formerly LAMB2), isoform CRA_a OS=Homo sapiens OX=9606 GN=LAMC1 PE=4 SV=1	A0A024R972	LAMC1	-0.0213169	0.00803772	-0.0182689	-0.0204611	-0.0415016
Q92626	PXDN	Peroxidasin homolog OS=Homo sapiens OX=9606 GN=PXDN PE=1 SV=2	Q92626	PXDN	-0.0214491	0.027426	-0.035526	-0.0175326	-0.00155433
Q6ZN40	TPM1	Tropomyosin 1 (Alpha), isoform CRA_f OS=Homo sapiens OX=9606 GN=TPM1 PE=1 SV=1	Q6ZN40	TPM1	-0.021595	0.0342067	-0.00264626	0.0161553	-0.0276564
P68371,Q8IZ29	TUBB4B,TUBB2C	Tubulin beta-4B chain OS=Homo sapiens OX=9606 GN=TUBB4B PE=1 SV=1	P68371	TUBB4B	-0.0216881	0.0185084	-0.0560089	0.0960024	-0.0902839
P04075,V9HWN7	ALDOA,HEL-S-87p	Fructose-bisphosphate aldolase A OS=Homo sapiens OX=9606 GN=ALDOA PE=1 SV=2	P04075	ALDOA	-0.0218787	0.0241702	-0.00777845	0.00204358	0.053477
P17936,P17936-2	IGFBP3	Insulin-like growth factor-binding protein 3 OS=Homo sapiens OX=9606 GN=IGFBP3 PE=1 SV=2	P17936	IGFBP3	-0.0220197	0.0288178	-0.0215411	-0.010432	0.0157937
P60174-3	TPI1	Isoform 2 of Triosephosphate isomerase OS=Homo sapiens OX=9606 GN=TPI1	P60174	TPI1	-0.0221039	0.00520593	0.0232004	0.00372199	0.0371699
O75369,O75369-2,O75369-9	FLNB	Filamin-B OS=Homo sapiens OX=9606 GN=FLNB PE=1 SV=2	O75369	FLNB	-0.0232169	0.015595	-0.00901564	0.0284996	0.0357105
A0A024R5K8,P50454	SERPINH1	Collagen-binding protein OS=Homo sapiens OX=9606 GN=SERPINH1 PE=3 SV=1	A0A024R5K8	SERPINH1	-0.0235524	0.0238938	-0.020983	-0.032407	0.0473527
A0A804HII9,P12814-3	ACTN1	Alpha-actinin-1 OS=Homo sapiens OX=9606 GN=ACTN1 PE=4 SV=1	A0A804HII9	ACTN1	-0.0237543	-0.00271045	-0.0034938	0.0278688	0.0538861
F5H5D3	TUBA1C	Tubulin alpha chain OS=Homo sapiens OX=9606 GN=TUBA1C PE=1 SV=1	F5H5D3	TUBA1C	-0.0248697	0.0099375	-0.0173982	0.0461689	0.022865
A0A140VKA0,Q05682-4	CALD1	Caldesmon 1, isoform CRA_i OS=Homo sapiens OX=9606 GN=CALD1 PE=2 SV=1	A0A140VKA0	CALD1	-0.0249369	0.013385	0.0210788	0.0347012	-0.0172089
Q5D044	LAMA4	LAMA4 protein OS=Homo sapiens OX=9606 GN=LAMA4 PE=2 SV=1	Q5D044	LAMA4	-0.0249792	0.0173895	-0.040523	0.0627192	-0.186593
P00338,V9HWB9	LDHA,HEL-S-133P	L-lactate dehydrogenase A chain OS=Homo sapiens OX=9606 GN=LDHA PE=1 SV=2	P00338	LDHA	-0.0260006	-0.005302	-0.00780094	-0.00182221	0.0102263
Q09666	AHNAK	Neuroblast differentiation-associated protein AHNAK OS=Homo sapiens OX=9606 GN=AHNAK PE=1 SV=2	Q09666	AHNAK	-0.0260214	-0.0326528	0.0630502	-0.0228388	0.0914761
D3DQH8	SPARC	Osteonectin OS=Homo sapiens OX=9606 GN=SPARC PE=3 SV=1	D3DQH8	SPARC	-0.0267171	0.192158	-0.239728	0.0984801	-0.316659
P07900-2	HSP90AA1	Isoform 2 of Heat shock protein HSP 90-alpha OS=Homo sapiens OX=9606 GN=HSP90AA1	P07900	HSP90AA1	-0.0282522	0.00761133	-0.0192313	0.0217557	0.0319553
A0A6Q8PFJ0	LMNA	Prelamin-A/C OS=Homo sapiens OX=9606 GN=LMNA PE=1 SV=1	A0A6Q8PFJ0	LMNA	-0.0294201	0.0353253	-0.0100707	0.0596454	-0.0229316
A0A024R5Z9,P14618-2	PKM,PKM2	Pyruvate kinase OS=Homo sapiens OX=9606 GN=PKM2 PE=3 SV=1	A0A024R5Z9	PKM	-0.0325133	0.014529	-0.0146394	0.0408931	0.0243556
A0A024R4F1,P06733	ENO1,HEL-S-17	2-phospho-D-glycerate hydro-lyase OS=Homo sapiens OX=9606 GN=HEL-S-17 PE=2 SV=1	A0A024R4F1	ENO1	-0.0327113	-0.0559265	0.0362318	0.136531	-0.0917938
A0A024R1N1,P35579	MYH9	Myosin, heavy polypeptide 9, non-muscle, isoform CRA_a OS=Homo sapiens OX=9606 GN=MYH9 PE=3 SV=1	A0A024R1N1	MYH9	-0.0350639	0.0361588	-0.019708	-0.0127781	0.0626083
P11021,V9HWB4	HSPA5,HEL-S-89n	Endoplasmic reticulum chaperone BiP OS=Homo sapiens OX=9606 GN=HSPA5 PE=1 SV=2	P11021	HSPA5	-0.0370343	0.0244697	-0.00240417	0.0368175	0.00623203
A0A024QZN4,A0A384NYN5,P18206,P18206-2,V9HWK2	VCL,HEL114	Metavinculin OS=Homo sapiens OX=9606 GN=VCL PE=3 SV=1	A0A024QZN4	VCL	-0.037525	0.0164916	-0.0331266	0.0554444	0.0544249
B4DMR3		cDNA FLJ51896, highly similar to Glia-derived nexin OS=Homo sapiens OX=9606 PE=2 SV=1	B4DMR3		-0.0376527	-0.0124873	-0.0165453	-0.0973573	0.0177736
A0A024RAQ9,P13611,Q59FG9	VCAN,CSPG2	Chondroitin sulfate proteoglycan 2 (Versican), isoform CRA_b OS=Homo sapiens OX=9606 GN=CSPG2 PE=3 SV=1	A0A024RAQ9	VCAN	-0.0390629	0.0508082	-0.0897894	0.12546	-0.143292
P26038,V9HWC0	MSN,HEL70	Moesin OS=Homo sapiens OX=9606 GN=MSN PE=1 SV=3	P26038	MSN	-0.0406835	0.0187303	-0.0120369	0.0310831	0.0109255
A0A024QYT5,P05121	SERPINE1	Serpin peptidase inhibitor, clade E (Nexin, plasminogen activator inhibitor type 1), member 1, isoform CRA_b OS=Homo sapiens OX=9606 GN=SERPINE1 PE=3 SV=1	A0A024QYT5	SERPINE1	-0.0420977	-0.0637952	-0.038112	-0.171635	-0.0105518
I3L4N8,P63261	ACTG1	Actin, cytoplasmic 2 OS=Homo sapiens OX=9606 GN=ACTG1 PE=1 SV=9	I3L4N8	ACTG1	-0.0440685	0.0269358	0.00934338	-0.0563919	0.032577
P02768	ALB	Albumin OS=Homo sapiens OX=9606 GN=ALB PE=1 SV=2	P02768	ALB	-0.0450282	0.144177	0.29113	-0.257071	-0.0299071
A0A0S2Z3G9,O43707	ACTN4	Actinin alpha 4 isoform 1 (Fragment) OS=Homo sapiens OX=9606 GN=ACTN4 PE=2 SV=1	A0A0S2Z3G9	ACTN4	-0.0541861	-0.0111286	0.01426	0.00593667	0.0796347
Q15063-5	POSTN	Isoform 5 of Periostin OS=Homo sapiens OX=9606 GN=POSTN	Q15063	POSTN	-0.0850849	-0.113858	-0.144239	-0.262869	0.203149
P21333,P21333-2	FLNA	Filamin-A OS=Homo sapiens OX=9606 GN=FLNA PE=1 SV=4	P21333	FLNA	-0.0912136	0.0811374	-0.0537565	0.100353	0.0200062
P08670,V9HWE1	VIM,HEL113	Vimentin OS=Homo sapiens OX=9606 GN=VIM PE=1 SV=4	P08670	VIM	-0.0929139	0.00413789	-0.0861458	-0.110193	-0.272937
P07996	THBS1	Thrombospondin-1 OS=Homo sapiens OX=9606 GN=THBS1 PE=1 SV=2	P07996	THBS1	-0.112108	0.205737	-0.336802	-0.21441	0.0230331

## Sheet: ALL_remission_-_Donor
Protein.accession.numbers	Gene.simbols	Protein.name	Protein.accession.number	Gene.simbol	comp1	comp2	comp3	comp4	comp5
P07996	THBS1	Thrombospondin-1 OS=Homo sapiens OX=9606 GN=THBS1 PE=1 SV=2	P07996	THBS1	0.137758	-0.230085	0.135438	0.473508	0.300034
A0A024RAB6	HSPG2	Heparan sulfate proteoglycan 2 (Perlecan), isoform CRA_b OS=Homo sapiens OX=9606 GN=HSPG2 PE=4 SV=1	A0A024RAB6	HSPG2	0.0850612	-0.0344495	0.0726222	-0.0225842	0.160994
P21333,P21333-2	FLNA	Filamin-A OS=Homo sapiens OX=9606 GN=FLNA PE=1 SV=4	P21333	FLNA	0.0689187	0.0427063	0.00887458	-0.0865346	0.0984328
D6RGG3	COL12A1	Collagen alpha-1(XII) chain OS=Homo sapiens OX=9606 GN=COL12A1 PE=1 SV=1	D6RGG3	COL12A1	0.0673824	0.104231	0.19943	0.0728243	0.139295
A0A024R1N1,P35579	MYH9	Myosin, heavy polypeptide 9, non-muscle, isoform CRA_a OS=Homo sapiens OX=9606 GN=MYH9 PE=3 SV=1	A0A024R1N1	MYH9	0.0548109	-2.68712e-05	0.0429335	-0.0538423	0.112478
G3V3X5,Q14767,Q6AZ94	LTBP2	Latent-transforming growth factor beta-binding protein 2 OS=Homo sapiens OX=9606 GN=LTBP2 PE=1 SV=1	G3V3X5	LTBP2	0.0547284	-0.0974303	0.189086	0.0523874	-0.0102059
Q5D044	LAMA4	LAMA4 protein OS=Homo sapiens OX=9606 GN=LAMA4 PE=2 SV=1	Q5D044	LAMA4	0.0457573	-0.00585699	0.0623042	-0.0620107	-0.0429232
P35555	FBN1	Fibrillin-1 OS=Homo sapiens OX=9606 GN=FBN1 PE=1 SV=4	P35555	FBN1	0.0456223	0.00379682	0.168017	0.207509	-0.105683
D9ZGF2,P12111	COL6A3	Collagen, type VI, alpha 3 OS=Homo sapiens OX=9606 GN=COL6A3 PE=2 SV=1	D9ZGF2	COL6A3	0.043805	0.0750416	0.128125	0.130137	-0.042223
A0A3B3ITK0,P35442	THBS2	Thrombospondin-2 OS=Homo sapiens OX=9606 GN=THBS2 PE=1 SV=1	A0A3B3ITK0	THBS2	0.0429055	-0.0259863	0.141474	0.0111191	-0.00658759
Q9Y490	TLN1	Talin-1 OS=Homo sapiens OX=9606 GN=TLN1 PE=1 SV=3	Q9Y490	TLN1	0.042032	-0.00899576	0.0781796	-0.0946025	0.0793906
A0A024R884,Q4LE33	TNC	Tenascin C (Hexabrachion), isoform CRA_a OS=Homo sapiens OX=9606 GN=TNC PE=3 SV=1	A0A024R884	TNC	0.0403206	-0.0287664	0.125199	0.0203463	-0.0335318
Q9Y4K0	LOXL2	Lysyl oxidase homolog 2 OS=Homo sapiens OX=9606 GN=LOXL2 PE=1 SV=1	Q9Y4K0	LOXL2	0.0394712	-0.0325292	0.0671463	-0.00912298	0.0145056
Q15149	PLEC	Plectin OS=Homo sapiens OX=9606 GN=PLEC PE=1 SV=3	Q15149	PLEC	0.0373355	0.0241395	-0.0601391	-0.0513714	0.133494
P07942	LAMB1	Laminin subunit beta-1 OS=Homo sapiens OX=9606 GN=LAMB1 PE=1 SV=2	P07942	LAMB1	0.0371871	0.00129058	0.0651041	-0.00276343	-0.0221199
Q09666	AHNAK	Neuroblast differentiation-associated protein AHNAK OS=Homo sapiens OX=9606 GN=AHNAK PE=1 SV=2	Q09666	AHNAK	0.035517	0.100137	-0.139164	-0.091726	0.0699853
P08603	CFH	Complement factor H OS=Homo sapiens OX=9606 GN=CFH PE=1 SV=4	P08603	CFH	0.0317191	-0.000265914	0.0175658	-0.0239278	0.0811548
Q92626	PXDN	Peroxidasin homolog OS=Homo sapiens OX=9606 GN=PXDN PE=1 SV=2	Q92626	PXDN	0.0310742	0.00218912	0.0531575	-0.0361233	0.0110937
Q13813-2	SPTAN1	Isoform 2 of Spectrin alpha chain, non-erythrocytic 1 OS=Homo sapiens OX=9606 GN=SPTAN1	Q13813	SPTAN1	0.0308251	0.0143713	-0.0517051	-0.0142062	0.0838099
O75369,O75369-2,O75369-9	FLNB	Filamin-B OS=Homo sapiens OX=9606 GN=FLNB PE=1 SV=2	O75369	FLNB	0.0302667	0.0201757	-0.0802244	-0.00388675	0.0876433
A0A024R972,P11047	LAMC1	Laminin, gamma 1 (Formerly LAMB2), isoform CRA_a OS=Homo sapiens OX=9606 GN=LAMC1 PE=4 SV=1	A0A024R972	LAMC1	0.0297482	-0.0250945	0.0341965	-0.0150324	-0.0618809
A0A024R6U8,P51511	MMP15	Matrix metallopeptidase 15 (Membrane-inserted), isoform CRA_a OS=Homo sapiens OX=9606 GN=MMP15 PE=3 SV=1	A0A024R6U8	MMP15	0.0279463	-0.0340409	0.148859	-0.156799	0.101703
P68371,Q8IZ29	TUBB4B,TUBB2C	Tubulin beta-4B chain OS=Homo sapiens OX=9606 GN=TUBB4B PE=1 SV=1	P68371	TUBB4B	0.0276957	0.000282598	0.0189766	0.0545349	0.0239704
P07900-2	HSP90AA1	Isoform 2 of Heat shock protein HSP 90-alpha OS=Homo sapiens OX=9606 GN=HSP90AA1	P07900	HSP90AA1	0.0271498	-0.00163138	0.0365491	-0.0714001	0.0433221
A0A024R5Z9,P14618-2	PKM,PKM2	Pyruvate kinase OS=Homo sapiens OX=9606 GN=PKM2 PE=3 SV=1	A0A024R5Z9	PKM	0.0256898	0.00609563	0.0103716	-0.0305709	0.0552832
Q14766	LTBP1	Latent-transforming growth factor beta-binding protein 1 OS=Homo sapiens OX=9606 GN=LTBP1 PE=1 SV=4	Q14766	LTBP1	0.0251447	-0.00580944	0.0220034	0.0451279	-0.0139856
Q6IPT9	EEF1A1	Elongation factor 1-alpha OS=Homo sapiens OX=9606 GN=EEF1A1 PE=2 SV=1	Q6IPT9	EEF1A1	0.0244889	-0.030956	0.0468695	-0.0562513	0.0257737
B4DMR3		cDNA FLJ51896, highly similar to Glia-derived nexin OS=Homo sapiens OX=9606 PE=2 SV=1	B4DMR3		0.0243132	0.0410372	-0.0513199	0.0593678	0.0795348
F5H5D3	TUBA1C	Tubulin alpha chain OS=Homo sapiens OX=9606 GN=TUBA1C PE=1 SV=1	F5H5D3	TUBA1C	0.0241757	0.00967715	0.000159459	-0.012281	0.0111056
Q14315	FLNC	Filamin-C OS=Homo sapiens OX=9606 GN=FLNC PE=1 SV=3	Q14315	FLNC	0.0241659	2.33492e-05	-0.00759347	-0.0330147	0.0700594
A0A024QZN4,A0A384NYN5,P18206,P18206-2,V9HWK2	VCL,HEL114	Metavinculin OS=Homo sapiens OX=9606 GN=VCL PE=3 SV=1	A0A024QZN4	VCL	0.0222789	-0.0268197	0.00884298	-0.0925828	-0.0433741
Q5H9A7	TIMP1	Metalloproteinase inhibitor 1 OS=Homo sapiens OX=9606 GN=TIMP1 PE=1 SV=1	Q5H9A7	TIMP1	0.0211738	-0.0283109	0.0177244	-0.0937566	0.0031977
A0A024R374,E9PHZ5,P07858	CTSB	Cathepsin B OS=Homo sapiens OX=9606 GN=CTSB PE=2 SV=1	A0A024R374	CTSB	0.0210709	-8.41872e-05	-0.000940492	0.00657821	-0.007787
Q14112-2	NID2	Isoform 2 of Nidogen-2 OS=Homo sapiens OX=9606 GN=NID2	Q14112	NID2	0.0205627	-0.00688461	0.03353	0.0237446	-0.0172034
P11021,V9HWB4	HSPA5,HEL-S-89n	Endoplasmic reticulum chaperone BiP OS=Homo sapiens OX=9606 GN=HSPA5 PE=1 SV=2	P11021	HSPA5	0.0199607	-0.00439798	-0.044017	-0.0808182	-0.0512689
Q6UVK1	CSPG4	Chondroitin sulfate proteoglycan 4 OS=Homo sapiens OX=9606 GN=CSPG4 PE=1 SV=2	Q6UVK1	CSPG4	0.0195281	0.00476452	0.01118	0.0515602	-0.0124611
P18065	IGFBP2	Insulin-like growth factor-binding protein 2 OS=Homo sapiens OX=9606 GN=IGFBP2 PE=1 SV=2	P18065	IGFBP2	0.0191888	-0.033295	0.0434001	-0.0385292	-0.0359668
A3KC71	okuribin	Nuclear envelope protein okuribin OS=Homo sapiens OX=9606 GN=okuribin PE=2 SV=1	A3KC71	okuribin	0.0190187	0.00492597	0.0160442	-0.023466	-0.0034984
A4D1W7,P08476,Q53H39	INHBA	Activin beta-A chain OS=Homo sapiens OX=9606 GN=INHBA PE=1 SV=1	A4D1W7	INHBA	0.0188712	0.00906578	0.027194	0.0460994	-0.0011597
A0A384MDP3,P12110	COL6A2	Epididymis secretory sperm binding protein OS=Homo sapiens OX=9606 PE=2 SV=1	A0A384MDP3	COL6A2	0.0185307	0.00590627	0.07763	0.0139309	-0.0210672
P17936,P17936-2	IGFBP3	Insulin-like growth factor-binding protein 3 OS=Homo sapiens OX=9606 GN=IGFBP3 PE=1 SV=2	P17936	IGFBP3	0.0184379	-0.0342187	0.0250711	-0.0158503	-0.0309782
A0A024R5K8,P50454	SERPINH1	Collagen-binding protein OS=Homo sapiens OX=9606 GN=SERPINH1 PE=3 SV=1	A0A024R5K8	SERPINH1	0.0182824	-0.00997007	0.0280364	-0.0308516	-0.00533964
Q07954	LRP1	Prolow-density lipoprotein receptor-related protein 1 OS=Homo sapiens OX=9606 GN=LRP1 PE=1 SV=2	Q07954	LRP1	0.0173468	0.0016919	-0.000690098	-0.00164456	0.0116929
P01024,V9HWA9	C3,HEL-S-62p	Complement C3 OS=Homo sapiens OX=9606 GN=C3 PE=1 SV=2	P01024	C3	0.0172721	0.00425719	0.0292233	0.0355174	0.00142553
P23528,V9HWI5	CFL1,HEL-S-15	Cofilin-1 OS=Homo sapiens OX=9606 GN=CFL1 PE=1 SV=3	P23528	CFL1	0.017246	-0.00759366	0.00971775	0.0292577	0.0255799
A0A0S2Z4F1,Q12805,Q12805-4	EFEMP1	EGF containing fibulin-like extracellular matrix protein 1 isoform 1 (Fragment) OS=Homo sapiens OX=9606 GN=EFEMP1 PE=2 SV=1	A0A0S2Z4F1	EFEMP1	0.0169808	-0.027747	-0.0300581	0.0350638	0.0227674
P14625,Q5CAQ5,V9HWP2	HSP90B1,HEL-S-125m,TRA1	Endoplasmin OS=Homo sapiens OX=9606 GN=HSP90B1 PE=1 SV=1	P14625	HSP90B1	0.0164486	0.0272123	-0.0530101	-0.0228625	0.00803955
P09871	C1S	Complement C1s subcomponent OS=Homo sapiens OX=9606 GN=C1S PE=1 SV=1	P09871	C1S	0.0160169	-0.0154903	0.0150473	-0.0262312	0.0114805
A0A6Q8PFJ0	LMNA	Prelamin-A/C OS=Homo sapiens OX=9606 GN=LMNA PE=1 SV=1	A0A6Q8PFJ0	LMNA	0.0159512	-0.00161474	0.0760137	-0.114805	0.0106722
Q8TCI0		cDNA FLJ23862 fis, clone LNG08564 OS=Homo sapiens OX=9606 PE=2 SV=1	Q8TCI0		0.0159204	-0.0152656	0.0674191	-0.0275343	0.0415652
A0A024RAM4,P46821	MAP1B	Microtubule-associated protein 1B, isoform CRA_b OS=Homo sapiens OX=9606 GN=MAP1B PE=4 SV=1	A0A024RAM4	MAP1B	0.0157389	0.00131308	-0.00105925	-0.0261975	0.031231
I3L4N8,P63261	ACTG1	Actin, cytoplasmic 2 OS=Homo sapiens OX=9606 GN=ACTG1 PE=1 SV=9	I3L4N8	ACTG1	0.015554	0.0551068	-0.00886254	0.059326	-0.00780409
B3KNF2,O76061,Q6FHC9	STC2	cDNA FLJ14484 fis, clone MAMMA1002485, highly similar to Stanniocalcin-2 OS=Homo sapiens OX=9606 PE=2 SV=1	B3KNF2	STC2	0.0154871	-0.00528409	0.00890601	0.0566841	-0.00389927
Q14393	GAS6	Growth arrest-specific protein 6 OS=Homo sapiens OX=9606 GN=GAS6 PE=1 SV=3	Q14393	GAS6	0.0153023	0.00482775	-0.00428487	0.0126402	0.0489733
P04406,V9HVZ4	GAPDH,HEL-S-162eP	Glyceraldehyde-3-phosphate dehydrogenase OS=Homo sapiens OX=9606 GN=GAPDH PE=1 SV=3	P04406	GAPDH	0.0149736	-0.0127719	0.000369391	-0.0056028	0.0270141
B4DJ51,P0DP23,P0DP24,P0DP25	HEL-S-72,CALM1,CALM2,CALM3	Calmodulin 1 (Phosphorylase kinase, delta), isoform CRA_a OS=Homo sapiens OX=9606 GN=HEL-S-72 PE=1 SV=1	B4DJ51	HEL-S-72	0.0147343	-0.0327866	-0.0136151	0.0035661	0.0108553
A0A2U3TZU2	GPI	Glucose-6-phosphate isomerase OS=Homo sapiens OX=9606 GN=GPI PE=1 SV=1	A0A2U3TZU2	GPI	0.0145369	-0.0103927	-0.0173774	0.00985279	0.0190225
P27797,V9HW88	CALR,HEL-S-99n	Calreticulin OS=Homo sapiens OX=9606 GN=CALR PE=1 SV=1	P27797	CALR	0.0145254	-0.16673	0.0150404	-0.140864	-0.0363915
Q4ZHG4	FNDC1	Fibronectin type III domain-containing protein 1 OS=Homo sapiens OX=9606 GN=FNDC1 PE=2 SV=4	Q4ZHG4	FNDC1	0.0144407	0.0163928	0.0460486	0.00321656	0.0141547
P19320	VCAM1	Vascular cell adhesion protein 1 OS=Homo sapiens OX=9606 GN=VCAM1 PE=1 SV=1	P19320	VCAM1	0.0141964	-0.0109436	0.0386305	-0.00861547	-0.042402
Q9Y6C2	EMILIN1	EMILIN-1 OS=Homo sapiens OX=9606 GN=EMILIN1 PE=1 SV=3	Q9Y6C2	EMILIN1	0.0139807	-0.00356017	0.0233399	0.0313155	0.000283084
Q59ER5		WD repeat-containing protein 1 isoform 1 variant (Fragment) OS=Homo sapiens OX=9606 PE=2 SV=1	Q59ER5		0.0135816	0.0036897	-0.0127915	-0.00886457	0.030701
Q6FIC5,Q9Y696	CLIC4	Chloride intracellular channel protein OS=Homo sapiens OX=9606 GN=CLIC4 PE=2 SV=1	Q6FIC5	CLIC4	0.0134178	0.0016682	0.00520433	0.0130144	0.0221522
B2ZZ89,Q01082	SPTBN1	Spectrin beta chain OS=Homo sapiens OX=9606 GN=SPTBN1 PE=2 SV=1	B2ZZ89	SPTBN1	0.0133782	0.0140698	-0.0354861	-0.0109712	0.0369956
P02768	ALB	Albumin OS=Homo sapiens OX=9606 GN=ALB PE=1 SV=2	P02768	ALB	0.0131942	-0.169843	0.0406807	0.205284	-0.344025
A0A024RC87	RNH1	Ribonuclease inhibitor OS=Homo sapiens OX=9606 GN=RNH1 PE=4 SV=1	A0A024RC87	RNH1	0.0131517	-0.00404759	-0.00293577	-0.00762583	0.0312095
Q02809	PLOD1	Procollagen-lysine,2-oxoglutarate 5-dioxygenase 1 OS=Homo sapiens OX=9606 GN=PLOD1 PE=1 SV=2	Q02809	PLOD1	0.0130175	-0.0004336	0.00179424	-0.012076	0.00448722
A0A384N6H1,P13639	EEF2	Epididymis secretory sperm binding protein OS=Homo sapiens OX=9606 PE=2 SV=1	A0A384N6H1	EEF2	0.0129468	0.02447	-0.0207936	0.012145	-0.000529501
A0A024R1A3,P22314	UBA1,UBE1	Ubiquitin-activating enzyme E1 OS=Homo sapiens OX=9606 GN=UBE1 PE=2 SV=1	A0A024R1A3	UBA1	0.0126602	3.01639e-05	0.0191365	-0.0252375	0.0410128
[truncated: 541 more rows]

## Sheet: AML_debut_-_AML_remission
Protein.accession.numbers	Gene.simbols	Protein.name	Protein.accession.number	Gene.simbol	comp1	comp2	comp3	comp4	comp5
[truncated: 604 more rows]

[truncated: 2 more sheets: AML_debut_-_Donor, AML_remission_-_Donor]
